# Supplementary material for: Outlier detection for keystroke biometric user authentication
Source: PeerJ Comput Sci. 2024 Jun 17;10:e2086. doi: 10.7717/peerj-cs.2086 (PMC11232596; doi:10.7717/peerj-cs.2086)
Supplement: Supplemental Information 1 [file peerj-cs-10-2086-s001.zip]

Archive with 2 entries (2 files):
- cs-93882-CMU_Dataset.csv
- DataDescription.txt
