# Supplementary material for: Outlier detection for keystroke biometric user authentication
Source: PeerJ Comput Sci. 2024 Jun 17;10:e2086. doi: 10.7717/peerj-cs.2086 (PMC11232596; doi:10.7717/peerj-cs.2086)
Supplement: Supplemental Information 1 [file peerj-cs-10-2086-s001.zip › cs-93882-CMU_Dataset.csv]

subject	sessionIndex	rep	H.period	DD.period.t	UD.period.t	H.t	DD.t.i	UD.t.i	H.i	DD.i.e	UD.i.e	H.e	DD.e.five	UD.e.five	H.five	DD.five.Shift.r	UD.five.Shift.r	H.Shift.r	DD.Shift.r.o	UD.Shift.r.o	H.o	DD.o.a	UD.o.a	H.a	DD.a.n	UD.a.n	H.n	DD.n.l	UD.n.l	H.l	DD.l.Return	UD.l.Return	H.Return
s002	1	1	0.1491	0.3979	0.2488	0.1069	0.1674	0.0605	0.1169	0.2212	0.1043	0.1417	1.1885	1.0468	0.1146	1.6055	1.4909	0.1067	0.7590	0.6523	0.1016	0.2136	0.1120	0.1349	0.1484	0.0135	0.0932	0.3515	0.2583	0.1338	0.3509	0.2171	0.0742
s002	1	2	0.1111	0.3451	0.2340	0.0694	0.1283	0.0589	0.0908	0.1357	0.0449	0.0829	1.1970	1.1141	0.0689	0.7822	0.7133	0.1570	0.7877	0.6307	0.1066	0.1684	0.0618	0.1412	0.2558	0.1146	0.1146	0.2642	0.1496	0.0839	0.2756	0.1917	0.0747
s002	1	3	0.1328	0.2072	0.0744	0.0731	0.1291	0.0560	0.0821	0.1542	0.0721	0.0808	1.0408	0.9600	0.0892	0.6203	0.5311	0.1454	0.7195	0.5741	0.1365	0.2931	0.1566	0.1621	0.2332	0.0711	0.1172	0.2705	0.1533	0.1085	0.2847	0.1762	0.0945
s002	1	4	0.1291	0.2515	0.1224	0.1059	0.2495	0.1436	0.1040	0.2038	0.0998	0.0900	1.0556	0.9656	0.0913	1.2564	1.1651	0.1454	0.7550	0.6096	0.0956	0.1530	0.0574	0.1457	0.1629	0.0172	0.0866	0.2341	0.1475	0.0845	0.3232	0.2387	0.0813
s002	1	5	0.1249	0.2317	0.1068	0.0895	0.1676	0.0781	0.0903	0.1589	0.0686	0.0805	0.8629	0.7824	0.0742	0.8955	0.8213	0.1243	0.7632	0.6389	0.0430	0.1975	0.1545	0.1312	0.1582	0.0270	0.0884	0.2517	0.1633	0.0903	0.2517	0.1614	0.0818
s002	1	6	0.1394	0.2343	0.0949	0.0813	0.1299	0.0486	0.0744	0.1412	0.0668	0.0863	0.9373	0.8510	0.0942	1.0896	0.9954	0.1681	0.3716	0.2035	0.1154	0.1287	0.0133	0.1272	0.1534	0.0262	0.0858	0.2528	0.1670	0.0792	0.2971	0.2179	0.0591
s002	1	7	0.1064	0.2069	0.1005	0.0866	0.1368	0.0502	0.0800	0.1407	0.0607	0.0789	0.7967	0.7178	0.0855	1.2005	1.1150	0.0948	0.3083	0.2135	0.1233	0.1400	0.0167	0.1318	0.1204	-0.0114	0.0782	0.1999	0.1217	0.0879	0.2907	0.2028	0.0890
s002	1	8	0.0929	0.1810	0.0881	0.0818	0.1378	0.0560	0.0747	0.1367	0.0620	0.0776	0.6447	0.5671	0.1373	1.1876	1.0503	0.1059	0.3139	0.2080	0.0903	0.1152	0.0249	0.1322	0.1040	-0.0282	0.0821	0.2127	0.1306	0.1006	0.2776	0.1770	0.0679
s002	1	9	0.0966	0.1797	0.0831	0.0771	0.1296	0.0525	0.0839	0.1425	0.0586	0.0755	0.7357	0.6602	0.0800	0.9406	0.8606	0.1027	0.2257	0.1230	0.1114	0.1260	0.0146	0.1262	0.1403	0.0141	0.0787	0.2138	0.1351	0.0882	0.2868	0.1986	0.0634
s002	1	10	0.1093	0.1807	0.0714	0.0731	0.1457	0.0726	0.0766	0.1241	0.0475	0.0813	0.7550	0.6737	0.0826	0.8065	0.7239	0.1156	0.3117	0.1961	0.1119	0.1785	0.0666	0.1463	0.1162	-0.0301	0.1207	0.2281	0.1074	0.1204	0.3187	0.1983	0.0866
s002	1	11	0.0887	0.1660	0.0773	0.0876	0.1560	0.0684	0.0839	0.1386	0.0547	0.0692	0.6927	0.6235	0.0824	0.8135	0.7311	0.1278	0.3157	0.1879	0.0948	0.1746	0.0798	0.1682	0.0502	-0.1180	0.0866	0.4062	0.3196	0.0927	0.2897	0.1970	0.0792
s002	1	12	0.0911	0.1525	0.0614	0.0824	0.1516	0.0692	0.0731	0.1391	0.0660	0.0832	0.9155	0.8323	0.0713	0.7485	0.6772	0.1193	0.4426	0.3233	0.1103	0.2065	0.0962	0.1465	0.1492	0.0027	0.0758	0.2201	0.1443	0.0742	0.2599	0.1857	0.0779
s002	1	13	0.1114	0.1620	0.0506	0.0900	0.1547	0.0647	0.0797	0.1349	0.0552	0.0708	0.7028	0.6320	0.1051	1.0995	0.9944	0.1157	0.3474	0.2317	0.1164	0.1967	0.0803	0.1404	0.1581	0.0177	0.0942	0.3101	0.2159	0.1093	0.3008	0.1915	0.0489
s002	1	14	0.0903	0.1871	0.0968	0.0805	0.1919	0.1114	0.0842	0.1600	0.0758	0.0615	0.9165	0.8550	0.0887	0.7640	0.6753	0.1399	0.3954	0.2555	0.0961	0.4337	0.3376	0.1283	0.1885	0.0602	0.0734	0.2827	0.2093	0.1188	0.3889	0.2701	0.0318
s002	1	15	0.1169	0.2562	0.1393	0.0739	0.1549	0.0810	0.0892	0.1462	0.0570	0.0966	1.3501	1.2535	0.0826	1.0669	0.9843	0.1291	0.6546	0.5255	0.1317	0.2112	0.0795	0.1434	0.1083	-0.0351	0.0869	0.2072	0.1203	0.1027	1.1307	1.0280	0.1301
s002	1	16	0.1270	0.1839	0.0569	0.0911	0.1381	0.0470	0.0895	0.1774	0.0879	0.0739	0.6069	0.5330	0.0781	0.8047	0.7266	0.1305	0.2020	0.0715	0.1204	0.1746	0.0542	0.1338	0.1521	0.0183	0.0774	0.1954	0.1180	0.0942	0.2643	0.1701	0.0631
s002	1	17	0.1016	0.1799	0.0783	0.0792	0.1434	0.0642	0.0760	0.1412	0.0652	0.0837	0.8381	0.7544	0.1159	0.8525	0.7366	0.1154	0.3701	0.2547	0.1000	0.1531	0.0531	0.1640	0.1186	-0.0454	0.0914	0.1954	0.1040	0.1053	0.2385	0.1332	0.0771
s002	1	18	0.1056	0.1755	0.0699	0.0781	0.1391	0.0610	0.0898	0.1613	0.0715	0.0826	0.7700	0.6874	0.0718	0.6947	0.6229	0.1310	0.4860	0.3550	0.0692	0.1609	0.0917	0.1262	0.0697	-0.0565	0.0772	0.1944	0.1172	0.1169	0.2976	0.1807	0.0810
s002	1	19	0.1177	0.2237	0.1060	0.0837	0.1880	0.1043	0.0919	0.1803	0.0884	0.0818	0.7784	0.6966	0.0932	0.5635	0.4703	0.1014	0.2954	0.1940	0.0560	0.2160	0.1600	0.0900	0.0135	-0.0765	0.1162	0.2526	0.1364	0.0895	0.6565	0.5670	0.0874
s002	1	20	0.1027	0.1781	0.0754	0.0729	0.1418	0.0689	0.0792	0.1544	0.0752	0.0744	0.6140	0.5396	0.0919	0.7332	0.6413	0.1101	0.2529	0.1428	0.1080	0.2297	0.1217	0.0898	0.3128	0.2230	0.1053	0.7067	0.6014	0.1299	0.3063	0.1764	0.0784
s002	1	21	0.1016	0.1374	0.0358	0.0861	0.1629	0.0768	0.0774	0.1521	0.0747	0.0747	0.7165	0.6418	0.0932	0.5739	0.4807	0.0919	0.2503	0.1584	0.0246	0.3026	0.2780	0.1396	0.1624	0.0228	0.0779	0.2048	0.1269	0.0903	0.2485	0.1582	0.0876
s002	1	22	0.1072	0.2217	0.1145	0.0726	0.1349	0.0623	0.0768	0.1716	0.0948	0.0747	0.7674	0.6927	0.0882	0.5554	0.4672	0.1112	0.2609	0.1497	0.0932	0.1400	0.0468	0.1259	0.1373	0.0114	0.0845	0.2009	0.1164	0.0927	0.2654	0.1727	0.0821
s002	1	23	0.1243	0.1841	0.0598	0.0768	0.1568	0.0800	0.0850	0.1539	0.0689	0.0826	0.8558	0.7732	0.0686	0.5318	0.4632	0.1078	0.2989	0.1911	0.0792	0.1566	0.0774	0.1161	0.1362	0.0201	0.0679	0.2666	0.1987	0.1222	0.4134	0.2912	0.0700
s002	1	24	0.1241	0.2019	0.0778	0.0829	0.1745	0.0916	0.0734	0.1310	0.0576	0.0787	0.8622	0.7835	0.0723	0.6002	0.5279	0.1206	0.2642	0.1436	0.0829	0.2875	0.2046	0.1307	0.1413	0.0106	0.0845	0.2505	0.1660	0.0813	0.3092	0.2279	0.0821
s002	1	25	0.1098	0.1567	0.0469	0.0768	0.1642	0.0874	0.0605	0.1637	0.1032	0.0755	0.6326	0.5571	0.0919	0.7414	0.6495	0.1257	0.3506	0.2249	0.0415	0.3218	0.2803	0.1584	0.2044	0.0460	0.1217	0.5487	0.4270	0.1130	0.2942	0.1812	0.0921
s002	1	26	0.0916	0.1691	0.0775	0.0818	0.1502	0.0684	0.0721	0.1463	0.0742	0.0845	1.1635	1.0790	0.0718	0.6878	0.6160	0.1322	0.4054	0.2732	0.0774	0.1931	0.1157	0.0826	0.4914	0.4088	0.1103	0.3359	0.2256	0.1146	0.2507	0.1361	0.1077
s002	1	27	0.1272	0.1950	0.0678	0.0824	0.1442	0.0618	0.0776	0.1526	0.0750	0.0908	0.6257	0.5349	0.0805	0.5160	0.4355	0.1127	0.2146	0.1019	0.0655	0.2667	0.2012	0.1526	0.2033	0.0507	0.0869	0.7099	0.6230	0.1119	0.3221	0.2102	0.0594
s002	1	28	0.0874	0.1726	0.0852	0.0747	0.1243	0.0496	0.0758	0.1492	0.0734	0.0715	0.6505	0.5790	0.0824	0.7831	0.7007	0.1040	0.2143	0.1103	0.0599	0.1117	0.0518	0.1190	0.1695	0.0505	0.1014	0.2537	0.1523	0.1022	0.4024	0.3002	0.0879
s002	1	29	0.0948	0.1979	0.1031	0.0760	0.1412	0.0652	0.0776	0.1452	0.0676	0.0787	0.8820	0.8033	0.0800	0.6593	0.5793	0.1201	0.3600	0.2399	0.0993	0.1899	0.0906	0.1610	0.1716	0.0106	0.0781	0.2243	0.1462	0.1066	0.4588	0.3522	0.0924
s002	1	30	0.1196	0.1356	0.0160	0.0890	0.1666	0.0776	0.0742	0.1178	0.0436	0.0850	0.6547	0.5697	0.0824	0.5063	0.4239	0.1196	0.2600	0.1404	0.0874	0.1131	0.0257	0.1444	0.1872	0.0428	0.0821	0.3510	0.2689	0.1209	0.2918	0.1709	0.1024
s002	1	31	0.0961	0.2333	0.1372	0.0929	0.2233	0.1304	0.0879	0.2064	0.1185	0.0694	0.8109	0.7415	0.0673	0.4342	0.3669	0.1006	0.3471	0.2465	0.0876	0.1481	0.0605	0.1415	0.1629	0.0214	0.0821	0.2125	0.1304	0.0971	0.2780	0.1809	0.0578
s002	1	32	0.1172	0.1731	0.0559	0.0737	0.1323	0.0586	0.0855	0.1510	0.0655	0.0708	1.0875	1.0167	0.0948	0.5810	0.4862	0.1299	0.2453	0.1154	0.1003	0.1191	0.0188	0.1325	0.1756	0.0431	0.0934	0.2515	0.1581	0.0805	0.4630	0.3825	0.0715
s002	1	33	0.1225	0.2626	0.1401	0.0755	0.1328	0.0573	0.0855	0.1539	0.0684	0.0737	0.7400	0.6663	0.0744	0.5133	0.4389	0.1183	0.2371	0.1188	0.0998	0.1727	0.0729	0.1140	0.1719	0.0579	0.0784	0.2146	0.1362	0.0869	0.2984	0.2115	0.0591
s002	1	34	0.1022	0.2309	0.1287	0.0734	0.1362	0.0628	0.0789	0.1349	0.0560	0.0734	0.6495	0.5761	0.0747	0.8205	0.7458	0.0718	0.6014	0.5296	0.1032	0.1429	0.0397	0.1475	0.3365	0.1890	0.1209	0.3254	0.2045	0.1056	0.3082	0.2026	0.0541
s002	1	35	0.1130	0.2050	0.0920	0.0882	0.1500	0.0618	0.0861	0.1582	0.0721	0.0810	0.8961	0.8151	0.0781	0.4104	0.3323	0.1186	0.2155	0.0969	0.0884	0.1075	0.0191	0.1235	0.2112	0.0877	0.0924	0.2790	0.1866	0.0969	0.2583	0.1614	0.0731
s002	1	36	0.1185	0.2013	0.0828	0.0861	0.1410	0.0549	0.0800	0.1452	0.0652	0.0655	0.7917	0.7262	0.0607	0.8804	0.8197	0.1128	0.2540	0.1412	0.0737	0.1041	0.0304	0.1040	0.1603	0.0563	0.0808	0.2370	0.1562	0.1114	0.5364	0.4250	0.0660
s002	1	37	0.1122	0.5953	0.4831	0.0855	0.1932	0.1077	0.0752	0.1626	0.0874	0.0628	0.7394	0.6766	0.0713	0.6696	0.5983	0.1172	0.2212	0.1040	0.0781	0.1497	0.0716	0.1169	0.2914	0.1745	0.1051	0.2671	0.1620	0.1014	0.2248	0.1234	0.1022
s002	1	38	0.1185	0.1855	0.0670	0.0858	0.1399	0.0541	0.0932	0.1653	0.0721	0.0763	1.0794	1.0031	0.0676	0.4197	0.3521	0.1128	0.3221	0.2093	0.0766	0.1176	0.0410	0.1307	0.1759	0.0452	0.0708	0.2318	0.1610	0.0974	0.3044	0.2070	0.0834
s002	1	39	0.1209	0.1868	0.0659	0.0816	0.1539	0.0723	0.0784	0.1478	0.0694	0.0837	0.6882	0.6045	0.0731	0.4072	0.3341	0.1070	0.1625	0.0555	0.0821	0.0996	0.0175	0.1148	0.2051	0.0903	0.0964	0.2925	0.1961	0.0995	0.2868	0.1873	0.0731
s002	1	40	0.1161	0.2145	0.0984	0.0755	0.1452	0.0697	0.0900	0.1631	0.0731	0.0800	0.9099	0.8299	0.0713	0.5833	0.5120	0.1204	0.2458	0.1254	0.0842	0.1761	0.0919	0.1388	0.1895	0.0507	0.0766	0.2864	0.2098	0.0821	0.3330	0.2509	0.0792
s002	1	41	0.0945	0.2404	0.1459	0.0818	0.1475	0.0657	0.0715	0.1277	0.0562	0.0850	0.7650	0.6800	0.0879	0.4604	0.3725	0.1273	0.1862	0.0589	0.0942	0.1041	0.0099	0.1336	0.1730	0.0394	0.0813	0.2278	0.1465	0.0979	0.3063	0.2084	0.0760
s002	1	42	0.0993	0.1396	0.0403	0.0779	0.1774	0.0995	0.0692	0.1801	0.1109	0.0940	1.0436	0.9496	0.0818	0.4608	0.3790	0.1197	0.1804	0.0607	0.0876	0.0985	0.0109	0.1330	0.1872	0.0542	0.0834	0.2428	0.1594	0.0982	0.2567	0.1585	0.0803
s002	1	43	0.1154	0.2037	0.0883	0.0834	0.1523	0.0689	0.0776	0.1381	0.0605	0.0961	0.6217	0.5256	0.0853	0.4538	0.3685	0.1122	0.1906	0.0784	0.0890	0.0997	0.0107	0.1460	0.2316	0.0856	0.1003	0.2995	0.1992	0.1090	0.3052	0.1962	0.1048
s002	1	44	0.1209	0.1947	0.0738	0.0768	0.1544	0.0776	0.0797	0.1396	0.0599	0.0882	1.0255	0.9373	0.0657	0.4373	0.3716	0.1458	0.7826	0.6368	0.0747	0.3331	0.2584	0.1064	0.2959	0.1895	0.1146	0.3012	0.1866	0.1074	0.3598	0.2524	0.0586
s002	1	45	0.1043	0.3145	0.2102	0.0971	0.1797	0.0826	0.0979	0.2077	0.1098	0.0803	0.8822	0.8019	0.0990	0.4978	0.3988	0.1190	0.2803	0.1613	0.0855	0.1579	0.0724	0.1407	0.2220	0.0813	0.0900	0.2650	0.1750	0.1003	0.5010	0.4007	0.0768
s002	1	46	0.1138	0.1908	0.0770	0.0710	0.1407	0.0697	0.0974	0.1499	0.0525	0.0855	0.7869	0.7014	0.0689	0.4962	0.4273	0.1236	0.3281	0.2045	0.0985	0.1379	0.0394	0.1185	0.1719	0.0534	0.0800	0.2404	0.1604	0.0979	0.2730	0.1751	0.0887
s002	1	47	0.1446	0.1963	0.0517	0.0911	0.1827	0.0916	0.0934	0.1272	0.0338	0.0808	1.2738	1.1930	0.0964	0.7512	0.6548	0.1162	0.2751	0.1589	0.0924	0.2131	0.1207	0.1351	0.2563	0.1212	0.0842	0.2526	0.1684	0.0842	0.2873	0.2031	0.0776
s002	1	48	0.0776	0.4995	0.4219	0.0998	0.1568	0.0570	0.0892	0.1811	0.0919	0.0684	0.6547	0.5863	0.0839	0.4289	0.3450	0.1157	0.2725	0.1568	0.0913	0.1394	0.0481	0.1095	0.1993	0.0898	0.0779	0.2164	0.1385	0.0942	0.2910	0.1968	0.0839
s002	1	49	0.1029	0.2292	0.1263	0.0774	0.1669	0.0895	0.0845	0.1376	0.0531	0.0900	0.7745	0.6845	0.0990	0.4875	0.3885	0.1220	0.2162	0.0942	0.0934	0.0985	0.0051	0.1338	0.2064	0.0726	0.0747	0.2061	0.1314	0.0850	0.2263	0.1413	0.0913
s002	1	50	0.1217	0.2127	0.0910	0.0842	0.2209	0.1367	0.0821	0.1798	0.0977	0.0995	1.3036	1.2041	0.0800	0.7870	0.7070	0.1209	0.2629	0.1420	0.0985	0.1210	0.0225	0.1446	0.1608	0.0162	0.0795	0.2397	0.1602	0.0956	0.2971	0.2015	0.0945
s002	2	1	0.1446	0.4628	0.3182	0.0803	0.1429	0.0626	0.1183	0.1798	0.0615	0.0942	1.4410	1.3468	0.0742	0.9794	0.9052	0.1175	0.2743	0.1568	0.1275	0.1640	0.0365	0.1325	0.1722	0.0397	0.0929	0.1773	0.0844	0.1386	0.3000	0.1614	0.0866
s002	2	2	0.1090	0.2343	0.1253	0.0652	0.0987	0.0335	0.0755	0.1106	0.0351	0.0818	0.6275	0.5457	0.0760	0.7983	0.7223	0.1003	0.2360	0.1357	0.1077	0.1141	0.0064	0.1003	0.1407	0.0404	0.0760	0.1610	0.0850	0.0979	0.2311	0.1332	0.0721
s002	2	3	0.0977	0.1953	0.0976	0.0869	0.1305	0.0436	0.0816	0.1378	0.0562	0.0702	0.8938	0.8236	0.0660	0.7081	0.6421	0.1396	0.3270	0.1874	0.0818	0.1191	0.0373	0.0874	0.1271	0.0397	0.0747	0.1887	0.1140	0.0869	0.2174	0.1305	0.0697
s002	2	4	0.0977	0.1976	0.0999	0.0758	0.1218	0.0460	0.0702	0.1246	0.0544	0.0723	0.5919	0.5196	0.0689	0.8627	0.7938	0.1235	0.2692	0.1457	0.1243	0.1524	0.0281	0.1188	0.1255	0.0067	0.0713	0.1871	0.1158	0.0932	0.2425	0.1493	0.0744
s002	2	5	0.1056	0.1897	0.0841	0.0821	0.1217	0.0396	0.0700	0.1402	0.0702	0.0650	0.5838	0.5188	0.0810	0.4450	0.3640	0.0964	0.2004	0.1040	0.0705	0.0883	0.0178	0.1045	0.1127	0.0082	0.0774	0.1513	0.0739	0.0945	0.2190	0.1245	0.0797
s002	2	6	0.0911	0.1132	0.0221	0.0821	0.1207	0.0386	0.0684	0.2526	0.1842	0.0697	0.8777	0.8080	0.0715	0.4389	0.3674	0.1101	0.1703	0.0602	0.0879	0.1257	0.0378	0.1077	0.1088	0.0011	0.0726	0.1676	0.0950	0.0964	0.2900	0.1936	0.0855
s002	2	7	0.0855	0.1796	0.0941	0.0731	0.0829	0.0098	0.0808	0.1682	0.0874	0.0715	0.6499	0.5784	0.0898	0.4343	0.3445	0.1024	0.1887	0.0863	0.0861	0.1408	0.0547	0.0882	0.0687	-0.0195	0.0673	0.2549	0.1876	0.0816	0.3451	0.2635	0.0763
s002	2	8	0.0958	0.1696	0.0738	0.0892	0.1301	0.0409	0.0700	0.1714	0.1014	0.0784	0.7692	0.6908	0.0826	0.6952	0.6126	0.1104	0.1603	0.0499	0.0850	0.1643	0.0793	0.1061	0.0755	-0.0306	0.0700	0.1877	0.1177	0.1109	0.2892	0.1783	0.0850
s002	2	9	0.1130	0.1457	0.0327	0.0842	0.1711	0.0869	0.0581	0.1130	0.0549	0.0787	0.6980	0.6193	0.0876	0.4402	0.3526	0.1014	0.1846	0.0832	0.0863	0.1400	0.0537	0.1059	0.1849	0.0790	0.0705	0.2156	0.1451	0.1022	0.2744	0.1722	0.0781
s002	2	10	0.0995	0.1942	0.0947	0.0805	0.1518	0.0713	0.0602	0.1167	0.0565	0.0710	0.5185	0.4475	0.0766	0.7346	0.6580	0.1149	0.1849	0.0700	0.0657	0.4516	0.3859	0.1177	0.3371	0.2194	0.1314	0.2884	0.1570	0.0874	0.3034	0.2160	0.0578
s002	2	11	0.1198	0.2079	0.0881	0.0755	0.2787	0.2032	0.0726	0.1655	0.0929	0.0729	0.8009	0.7280	0.0824	0.4224	0.3400	0.0998	0.1948	0.0950	0.0797	0.1408	0.0611	0.1148	0.2080	0.0932	0.0874	0.2434	0.1560	0.0890	0.2636	0.1746	0.0866
s002	2	12	0.1098	0.2002	0.0904	0.0826	0.1417	0.0591	0.0702	0.1460	0.0758	0.0737	0.6044	0.5307	0.0602	0.4862	0.4260	0.1030	0.2783	0.1753	0.0444	0.2960	0.2516	0.1359	0.1734	0.0375	0.0705	0.2280	0.1575	0.0832	0.2517	0.1685	0.0781
s002	2	13	0.1106	0.2435	0.1329	0.0876	0.1365	0.0489	0.0839	0.1842	0.1003	0.0739	0.8487	0.7748	0.0726	0.4355	0.3629	0.0971	0.2557	0.1586	0.0847	0.2315	0.1468	0.1296	0.1846	0.0550	0.0697	0.2011	0.1314	0.0774	0.2322	0.1548	0.0657
s002	2	14	0.1077	0.2090	0.1013	0.0766	0.1321	0.0555	0.0607	0.1906	0.1299	0.0824	1.4356	1.3532	0.0855	0.4403	0.3548	0.1075	0.2368	0.1293	0.0916	0.2089	0.1173	0.0964	0.1411	0.0447	0.0626	0.1792	0.1166	0.0903	0.3032	0.2129	0.0876
s002	2	15	0.1106	0.2084	0.0978	0.0853	0.1439	0.0586	0.0570	0.1586	0.1016	0.0964	0.7009	0.6045	0.0874	0.4752	0.3878	0.1154	0.3054	0.1900	0.1019	0.1952	0.0933	0.1262	0.1292	0.0030	0.0721	0.1869	0.1148	0.0829	0.2063	0.1234	0.0708
s002	2	16	0.1016	0.1633	0.0617	0.0837	0.1439	0.0602	0.0684	0.1339	0.0655	0.0797	0.7861	0.7064	0.0792	0.4749	0.3957	0.1069	0.2220	0.1151	0.0974	0.1854	0.0880	0.1114	0.1368	0.0254	0.0708	0.1967	0.1259	0.0813	0.2052	0.1239	0.0919
s002	2	17	0.1122	0.1623	0.0501	0.0829	0.1489	0.0660	0.0697	0.1230	0.0533	0.0895	0.6455	0.5560	0.0887	0.5250	0.4363	0.1268	0.3820	0.2552	0.1043	0.2453	0.1410	0.1206	0.1463	0.0257	0.0673	0.1826	0.1153	0.0977	0.2324	0.1347	0.0776
s002	2	18	0.1016	0.1511	0.0495	0.0816	0.1381	0.0565	0.0723	0.1438	0.0715	0.0971	0.8558	0.7587	0.0692	0.6517	0.5825	0.1136	0.3791	0.2655	0.1064	0.3577	0.2513	0.1204	0.1616	0.0412	0.0824	0.2254	0.1430	0.0863	0.2345	0.1482	0.0805
s002	2	19	0.0927	0.2167	0.1240	0.0787	0.1257	0.0470	0.0750	0.1595	0.0845	0.0847	0.9011	0.8164	0.0834	0.4677	0.3843	0.1088	0.3294	0.2206	0.0932	0.1915	0.0983	0.1135	0.1669	0.0534	0.0634	0.1742	0.1108	0.0964	0.3351	0.2387	0.1029
s002	2	20	0.1106	0.1942	0.0836	0.0821	0.1217	0.0396	0.0731	0.1312	0.0581	0.0853	0.8372	0.7519	0.0642	0.3915	0.3273	0.1194	0.3400	0.2206	0.1003	0.1548	0.0545	0.1330	0.1423	0.0093	0.0642	0.1642	0.1000	0.0993	0.2383	0.1390	0.0668
s002	2	21	0.1093	0.2180	0.1087	0.0668	0.1196	0.0528	0.0671	0.1439	0.0768	0.0871	0.6885	0.6014	0.0726	0.3864	0.3138	0.1122	0.2349	0.1227	0.0808	0.1672	0.0864	0.1169	0.1452	0.0283	0.0644	0.1668	0.1024	0.0855	0.2247	0.1392	0.0776
s002	2	22	0.1172	0.1929	0.0757	0.0737	0.1107	0.0370	0.0803	0.1387	0.0584	0.0816	0.5270	0.4454	0.0850	0.4326	0.3476	0.1051	0.1898	0.0847	0.0895	0.1305	0.0410	0.1098	0.1455	0.0357	0.0657	0.1599	0.0942	0.0874	0.1960	0.1086	0.0834
s002	2	23	0.1056	0.2385	0.1329	0.0940	0.1798	0.0858	0.0694	0.2109	0.1415	0.0789	0.7803	0.7014	0.0818	0.3924	0.3106	0.1056	0.1925	0.0869	0.0913	0.1444	0.0531	0.1043	0.1191	0.0148	0.0713	0.1650	0.0937	0.0982	0.2295	0.1313	0.0842
s002	2	24	0.0948	0.1821	0.0873	0.0948	0.1629	0.0681	0.0697	0.1228	0.0531	0.0818	0.6024	0.5206	0.0679	0.3559	0.2880	0.1167	0.2154	0.0987	0.1027	0.1656	0.0629	0.1072	0.1184	0.0112	0.0686	0.1670	0.0984	0.0937	0.2102	0.1165	0.0797
s002	2	25	0.1074	0.1525	0.0451	0.0871	0.1447	0.0576	0.0713	0.1241	0.0528	0.0863	0.5423	0.4560	0.0834	0.4042	0.3208	0.0988	0.1859	0.0871	0.0924	0.1326	0.0402	0.1016	0.1204	0.0188	0.0668	0.1734	0.1066	0.0858	0.2089	0.1231	0.0884
s002	2	26	0.0982	0.1947	0.0965	0.0934	0.1536	0.0602	0.0657	0.1367	0.0710	0.0882	0.5613	0.4731	0.0834	0.4052	0.3218	0.0975	0.1722	0.0747	0.0937	0.1405	0.0468	0.1035	0.1305	0.0270	0.0692	0.1674	0.0982	0.0982	1.2663	1.1681	0.1301
s002	2	27	0.1148	0.1897	0.0749	0.0784	0.1397	0.0613	0.0642	0.1547	0.0905	0.0766	0.7133	0.6367	0.0832	0.3858	0.3026	0.1064	0.2273	0.1209	0.0950	0.1376	0.0426	0.1074	0.1186	0.0112	0.0734	0.1937	0.1203	0.1093	0.2580	0.1487	0.0800
s002	2	28	0.1301	0.1923	0.0622	0.0824	0.1284	0.0460	0.0779	0.1262	0.0483	0.0892	0.6402	0.5510	0.0663	0.3839	0.3176	0.1175	0.1616	0.0441	0.1066	0.1323	0.0257	0.0929	0.1331	0.0402	0.0723	0.1750	0.1027	0.0971	0.2442	0.1471	0.0824
s002	2	29	0.1109	0.2000	0.0891	0.0905	0.1391	0.0486	0.0771	0.1653	0.0882	0.0871	0.6244	0.5373	0.0734	0.4268	0.3534	0.1190	0.1631	0.0441	0.0982	0.1769	0.0787	0.1072	0.1265	0.0193	0.0650	0.1790	0.1140	0.0950	0.2287	0.1337	0.0850
s002	2	30	0.0964	0.1570	0.0606	0.0752	0.1341	0.0589	0.0729	0.1344	0.0615	0.0863	0.5019	0.4156	0.0982	0.4548	0.3566	0.0888	0.2224	0.1336	0.0903	0.1442	0.0539	0.1098	0.1183	0.0085	0.0657	0.1625	0.0968	0.0969	0.2074	0.1105	0.1016
s002	2	31	0.1333	0.1607	0.0274	0.0911	0.1616	0.0705	0.0694	0.1198	0.0504	0.0958	0.4969	0.4011	0.0982	0.4221	0.3239	0.1009	0.1453	0.0444	0.1035	0.1529	0.0494	0.1043	0.1017	-0.0026	0.0678	0.1578	0.0900	0.0966	0.2342	0.1376	0.0774
s002	2	32	0.1043	0.2064	0.1021	0.0948	0.1455	0.0507	0.0760	0.1415	0.0655	0.0805	0.8149	0.7344	0.0718	0.4252	0.3534	0.1177	0.1985	0.0808	0.0924	0.1632	0.0708	0.1061	0.1336	0.0275	0.0652	0.1620	0.0968	0.0924	0.2015	0.1091	0.0908
s002	2	33	0.1032	0.1876	0.0844	0.0845	0.1378	0.0533	0.0744	0.1349	0.0605	0.0903	0.5492	0.4589	0.0808	0.4960	0.4152	0.0982	0.2597	0.1615	0.0813	0.1342	0.0529	0.1127	0.1334	0.0207	0.0665	0.1839	0.1174	0.0937	0.2525	0.1588	0.0787
s002	2	34	0.1106	0.1638	0.0532	0.0829	0.1399	0.0570	0.0689	0.1328	0.0639	0.0948	0.5737	0.4789	0.0934	0.4434	0.3500	0.1138	0.2252	0.1114	0.1019	0.1500	0.0481	0.1101	0.1223	0.0122	0.0657	0.1723	0.1066	0.0932	0.2129	0.1197	0.0879
s002	2	35	0.1059	0.1457	0.0398	0.0892	0.1476	0.0584	0.0760	0.1404	0.0644	0.0937	0.7392	0.6455	0.0737	0.3984	0.3247	0.1099	0.1398	0.0299	0.0858	0.1442	0.0584	0.1132	0.1149	0.0017	0.0750	0.1758	0.1008	0.1000	0.2701	0.1701	0.0929
s002	2	36	0.1045	0.1664	0.0619	0.0895	0.1526	0.0631	0.0729	0.1806	0.1077	0.0995	0.8107	0.7112	0.1122	0.4551	0.3429	0.1172	0.3877	0.2705	0.0985	0.1859	0.0874	0.1228	0.1188	-0.0040	0.0743	0.1896	0.1153	0.1124	0.2635	0.1511	0.0837
s002	2	37	0.1080	0.1594	0.0514	0.0839	0.1330	0.0491	0.0739	0.1346	0.0607	0.0945	0.8276	0.7331	0.0591	0.3822	0.3231	0.1188	0.2426	0.1238	0.1109	0.2356	0.1247	0.1185	0.1389	0.0204	0.0692	0.1914	0.1222	0.0853	0.2079	0.1226	0.0913
s002	2	38	0.0979	0.1630	0.0651	0.0771	0.1260	0.0489	0.0771	0.1378	0.0607	0.0927	0.5991	0.5064	0.0940	0.3852	0.2912	0.1230	0.2653	0.1423	0.0855	0.1254	0.0399	0.1463	0.1320	-0.0143	0.0666	0.1888	0.1222	0.0929	0.2754	0.1825	0.0948
s002	2	39	0.1051	0.1779	0.0728	0.0853	0.1281	0.0428	0.0663	0.1360	0.0697	0.0816	0.5136	0.4320	0.0718	0.4311	0.3593	0.0985	0.1774	0.0789	0.0816	0.1574	0.0758	0.1185	0.1460	0.0275	0.0700	0.1832	0.1132	0.0908	0.2184	0.1276	0.0932
s002	2	40	0.1095	0.1757	0.0662	0.0876	0.1412	0.0536	0.0731	0.1280	0.0549	0.0900	0.4365	0.3465	0.0879	0.4265	0.3386	0.1128	0.1627	0.0499	0.0866	0.1403	0.0537	0.1045	0.1217	0.0172	0.0628	0.1702	0.1074	0.0818	0.2131	0.1313	0.0760
s002	2	41	0.1127	0.2126	0.0999	0.0803	0.1856	0.1053	0.0628	0.1206	0.0578	0.0866	0.4632	0.3766	0.0834	0.4010	0.3176	0.1128	0.1717	0.0589	0.0905	0.1334	0.0429	0.0985	0.1155	0.0170	0.0705	0.1666	0.0961	0.0940	0.2282	0.1342	0.0734
s002	2	42	0.1172	0.3496	0.2324	0.0892	0.1333	0.0441	0.0934	0.1971	0.1037	0.0987	0.7254	0.6267	0.0839	0.4922	0.4083	0.1025	0.1878	0.0853	0.0657	0.0983	0.0326	0.1106	0.1439	0.0333	0.0697	0.1716	0.1019	0.0929	0.2324	0.1395	0.0810
s002	2	43	0.1069	0.1588	0.0519	0.0808	0.1502	0.0694	0.0774	0.1204	0.0430	0.0979	0.4515	0.3536	0.0826	0.9561	0.8735	0.1082	0.2631	0.1549	0.0829	0.1442	0.0613	0.1183	0.1106	-0.0077	0.0569	0.1683	0.1114	0.0890	0.2314	0.1424	0.0816
s002	2	44	0.0948	0.1380	0.0432	0.0797	0.1301	0.0504	0.0744	0.1116	0.0372	0.0874	0.4711	0.3837	0.0803	0.3775	0.2972	0.1130	0.1780	0.0650	0.0763	0.1213	0.0450	0.1193	0.1138	-0.0055	0.0686	0.1815	0.1129	0.0789	0.2237	0.1448	0.0837
s002	2	45	0.1016	0.1854	0.0838	0.0787	0.1392	0.0605	0.0686	0.1248	0.0562	0.0890	0.4661	0.3771	0.0771	0.4382	0.3611	0.1138	0.1867	0.0729	0.0845	0.2247	0.1402	0.1066	0.1328	0.0262	0.0652	0.1821	0.1169	0.0842	0.2179	0.1337	0.0766
s002	2	46	0.1080	0.1758	0.0678	0.0932	0.1392	0.0460	0.0771	0.1399	0.0628	0.0884	0.5080	0.4196	0.0895	0.4115	0.3220	0.1122	0.4120	0.2998	0.0890	0.1675	0.0785	0.1180	0.1405	0.0225	0.0708	0.1901	0.1193	0.0826	0.2171	0.1345	0.0755
s002	2	47	0.1053	0.1715	0.0662	0.0839	0.1219	0.0380	0.0718	0.1513	0.0795	0.0942	0.6177	0.5235	0.0876	0.3663	0.2787	0.1239	0.1759	0.0520	0.0726	0.1756	0.1030	0.1220	0.1120	-0.0100	0.0723	0.1987	0.1264	0.0723	0.2337	0.1614	0.0942
s002	2	48	0.1059	0.1882	0.0823	0.0913	0.1309	0.0396	0.0718	0.1576	0.0858	0.0861	0.4883	0.4022	0.0913	0.4218	0.3305	0.1027	0.2210	0.1183	0.0876	0.1690	0.0814	0.0942	0.1051	0.0109	0.0686	0.2180	0.1494	0.0715	0.3572	0.2857	0.1069
s002	2	49	0.1262	0.2715	0.1453	0.0934	0.1744	0.0810	0.0721	0.1500	0.0779	0.0911	0.5315	0.4404	0.0850	0.3561	0.2711	0.1175	0.2759	0.1584	0.0895	0.1466	0.0571	0.1146	0.1279	0.0133	0.0639	0.1808	0.1169	0.0871	0.2192	0.1321	0.0821
s002	2	50	0.1048	0.1504	0.0456	0.0903	0.1539	0.0636	0.0771	0.1209	0.0438	0.0934	0.4903	0.3969	0.0884	0.3898	0.3014	0.1106	0.2935	0.1829	0.0964	0.1498	0.0534	0.1301	0.1143	-0.0158	0.0644	0.1882	0.1238	0.0810	0.2089	0.1279	0.0797
s002	3	1	0.1138	0.5602	0.4464	0.0855	0.2966	0.2111	0.0942	0.1681	0.0739	0.0795	0.8730	0.7935	0.0705	0.4878	0.4173	0.1035	0.2474	0.1439	0.0689	0.1648	0.0959	0.1140	0.1661	0.0521	0.0850	0.1948	0.1098	0.0919	0.2396	0.1477	0.0729
s002	3	2	0.1098	0.1855	0.0757	0.0726	0.1204	0.0478	0.0673	0.1217	0.0544	0.0750	0.7777	0.7027	0.0789	0.4545	0.3756	0.1132	0.2507	0.1375	0.0818	0.1320	0.0502	0.1064	0.1139	0.0075	0.0747	0.1605	0.0858	0.0882	0.2409	0.1527	0.0721
s002	3	3	0.1103	0.2242	0.1139	0.0668	0.0982	0.0314	0.0568	0.1294	0.0726	0.0723	0.7188	0.6465	0.0744	0.3642	0.2898	0.0980	0.1991	0.1011	0.1032	0.1519	0.0487	0.1225	0.1244	0.0019	0.0660	0.1966	0.1306	0.0731	0.4015	0.3284	0.0958
s002	3	4	0.1040	0.1604	0.0564	0.0710	0.1048	0.0338	0.0626	0.1167	0.0541	0.0665	0.4336	0.3671	0.0747	0.4015	0.3268	0.0842	0.1848	0.1006	0.0708	0.1023	0.0315	0.0945	0.1167	0.0222	0.0607	0.1655	0.1048	0.0771	0.2050	0.1279	0.0589
s002	3	5	0.1090	0.2319	0.1229	0.0760	0.1415	0.0655	0.0618	0.1054	0.0436	0.0715	0.5022	0.4307	0.0705	0.3242	0.2537	0.1075	0.2297	0.1222	0.0919	0.1606	0.0687	0.1156	0.1336	0.0180	0.0813	0.1803	0.0990	0.0784	0.2248	0.1464	0.0679
s002	3	6	0.1296	0.2061	0.0765	0.0797	0.1383	0.0586	0.0639	0.1056	0.0417	0.0816	0.5178	0.4362	0.0805	0.3688	0.2883	0.0988	0.1746	0.0758	0.0810	0.1447	0.0637	0.0982	0.1291	0.0309	0.0737	0.1885	0.1148	0.0797	0.1983	0.1186	0.0744
s002	3	7	0.0998	0.1866	0.0868	0.0789	0.1312	0.0523	0.0628	0.1172	0.0544	0.0850	0.4259	0.3409	0.0647	1.7360	1.6713	0.1070	0.2456	0.1386	0.0853	0.1714	0.0861	0.1209	0.0969	-0.0240	0.0824	0.1692	0.0868	0.0921	0.2245	0.1324	0.0713
s002	3	8	0.0927	0.1586	0.0659	0.0752	0.1391	0.0639	0.0710	0.1164	0.0454	0.0789	0.5061	0.4272	0.0800	0.3942	0.3142	0.0982	0.2157	0.1175	0.0789	0.1181	0.0392	0.0969	0.1141	0.0172	0.0549	0.1465	0.0916	0.0810	0.1909	0.1099	0.0610
s002	3	9	0.1003	0.1390	0.0387	0.0858	0.1449	0.0591	0.0671	0.1186	0.0515	0.0800	0.5706	0.4906	0.0916	0.3698	0.2782	0.0996	0.2490	0.1494	0.0853	0.1514	0.0661	0.1375	0.0787	-0.0588	0.0905	0.1868	0.0963	0.1035	0.2865	0.1830	0.0985
s002	3	10	0.0647	0.5473	0.4826	0.0803	0.1840	0.1037	0.0602	0.0953	0.0351	0.0750	0.4133	0.3383	0.0874	0.3385	0.2511	0.0913	0.1737	0.0824	0.0845	0.1073	0.0228	0.1001	0.0980	-0.0021	0.0734	0.1497	0.0763	0.0964	0.2172	0.1208	0.0766
s002	3	11	0.0969	0.1892	0.0923	0.0911	0.1458	0.0547	0.0710	0.1373	0.0663	0.0755	0.4468	0.3713	0.0708	0.3324	0.2616	0.1069	0.1668	0.0599	0.0842	0.1479	0.0637	0.0964	0.0829	-0.0135	0.0608	0.1508	0.0900	0.0829	0.1989	0.1160	0.0681
s002	3	12	0.0927	0.1940	0.1013	0.0808	0.1357	0.0549	0.0602	0.1112	0.0510	0.0755	0.3713	0.2958	0.0908	0.3906	0.2998	0.1096	0.2096	0.1000	0.0898	0.1836	0.0938	0.1096	0.0753	-0.0343	0.0766	0.1721	0.0955	0.0884	0.2361	0.1477	0.0705
s002	3	13	0.0995	0.4918	0.3923	0.0911	0.2780	0.1869	0.0605	0.1141	0.0536	0.0800	0.4972	0.4172	0.0723	0.3788	0.3065	0.1024	0.2893	0.1869	0.1320	0.2807	0.1487	0.1219	0.1423	0.0204	0.0750	0.1777	0.1027	0.0853	0.2514	0.1661	0.0784
s002	3	14	0.1103	0.1736	0.0633	0.0779	0.1523	0.0744	0.0737	0.2281	0.1544	0.0945	0.6481	0.5536	0.0803	0.3648	0.2845	0.0908	0.2191	0.1283	0.0900	0.1819	0.0919	0.1115	0.0901	-0.0214	0.0721	0.1724	0.1003	0.0934	0.2458	0.1524	0.0618
s002	3	15	0.1541	0.1733	0.0192	0.0768	0.1734	0.0966	0.0718	0.1262	0.0544	0.0792	0.4315	0.3523	0.0689	0.3643	0.2954	0.0877	0.1561	0.0684	0.0789	0.1371	0.0582	0.0974	0.0766	-0.0208	0.0768	0.1900	0.1132	0.0934	0.3118	0.2184	0.0987
s002	3	16	0.1117	0.1573	0.0456	0.0834	0.1782	0.0948	0.0694	0.1183	0.0489	0.0979	0.6568	0.5589	0.1048	0.3611	0.2563	0.0814	0.1960	0.1146	0.0766	0.1485	0.0719	0.0993	0.0837	-0.0156	0.0753	0.1764	0.1011	0.0908	0.2382	0.1474	0.0469
s002	3	17	0.1204	0.1742	0.0538	0.0810	0.1657	0.0847	0.0774	0.1524	0.0750	0.0858	0.5732	0.4874	0.0808	0.3665	0.2857	0.0916	0.2254	0.1338	0.0671	0.2237	0.1566	0.1175	0.1930	0.0755	0.0850	0.1879	0.1029	0.0871	0.2005	0.1134	0.0731
s002	3	18	0.0964	0.0910	-0.0054	0.0908	0.1777	0.0869	0.0642	0.1086	0.0444	0.0895	0.5487	0.4592	0.0879	0.4298	0.3419	0.1119	0.1425	0.0306	0.0908	0.1711	0.0803	0.1022	0.0901	-0.0121	0.0882	0.2001	0.1119	0.0842	0.4401	0.3559	0.1227
s002	3	19	0.1209	0.1960	0.0751	0.0934	0.1412	0.0478	0.0808	0.1202	0.0394	0.0774	0.4394	0.3620	0.0948	0.3933	0.2985	0.1151	0.1513	0.0362	0.0884	0.1508	0.0624	0.1143	0.1109	-0.0034	0.0850	0.2167	0.1317	0.0800	0.2285	0.1485	0.0882
s002	3	20	0.1029	0.1321	0.0292	0.0824	0.1568	0.0744	0.0639	0.1135	0.0496	0.0950	0.4473	0.3523	0.0945	0.5361	0.4416	0.1086	0.3242	0.2156	0.1027	0.3435	0.2408	0.1417	0.1708	0.0291	0.0747	0.1929	0.1182	0.1040	0.2546	0.1506	0.0982
s002	3	21	0.1082	0.1554	0.0472	0.0766	0.2059	0.1293	0.0686	1.0162	0.9476	0.1014	0.7078	0.6064	0.0752	0.3577	0.2825	0.1044	0.1641	0.0597	0.0858	0.1294	0.0436	0.1038	0.0901	-0.0137	0.0774	0.1758	0.0984	0.1008	0.2258	0.1250	0.0913
s002	3	22	0.0985	0.1341	0.0356	0.0715	0.1684	0.0969	0.0636	0.4196	0.3560	0.1056	0.4890	0.3834	0.0810	0.3624	0.2814	0.0919	0.1782	0.0863	0.0797	0.1331	0.0534	0.0980	0.0877	-0.0103	0.0676	0.1689	0.1013	0.0887	0.2060	0.1173	0.0903
s002	3	23	0.0982	0.1483	0.0501	0.0760	0.1724	0.0964	0.0710	0.1486	0.0776	0.0900	0.7436	0.6536	0.0882	0.4723	0.3841	0.1041	0.1815	0.0774	0.0805	0.1307	0.0502	0.1080	0.1056	-0.0024	0.0724	0.1898	0.1174	0.0829	0.2414	0.1585	0.0642
s002	3	24	0.0921	0.6441	0.5520	0.0927	0.2526	0.1599	0.0771	0.1418	0.0647	0.0871	0.5032	0.4161	0.0742	0.3310	0.2568	0.0858	0.1531	0.0673	0.0789	0.1331	0.0542	0.1014	0.0877	-0.0137	0.0716	0.1888	0.1172	0.0932	0.2538	0.1606	0.0879
s002	3	25	0.1072	0.1560	0.0488	0.0787	0.1642	0.0855	0.0694	0.1753	0.1059	0.0898	0.4339	0.3441	0.0734	0.4076	0.3342	0.0956	0.1508	0.0552	0.0779	0.1276	0.0497	0.1069	0.1109	0.0040	0.0676	0.1937	0.1261	0.1006	0.2348	0.1342	0.0964
s002	3	26	0.1117	0.1267	0.0150	0.0816	0.1708	0.0892	0.0742	0.0731	-0.0011	0.0869	0.6838	0.5969	0.0781	0.4614	0.3833	0.1028	0.1482	0.0454	0.0824	0.1437	0.0613	0.1083	0.0824	-0.0259	0.0685	0.1767	0.1082	0.0937	0.2306	0.1369	0.0776
s002	3	27	0.0948	0.1660	0.0712	0.0676	0.1117	0.0441	0.0763	0.1170	0.0407	0.0774	0.4635	0.3861	0.0977	0.3677	0.2700	0.0877	0.1205	0.0328	0.0813	0.1529	0.0716	0.1130	0.0916	-0.0214	0.0811	0.2099	0.1288	0.0927	0.2639	0.1712	0.0810
s002	3	28	0.0961	0.1433	0.0472	0.0898	0.1672	0.0774	0.0679	0.1299	0.0620	0.0874	0.4851	0.3977	0.1074	0.3814	0.2740	0.0911	0.1276	0.0365	0.0816	0.1791	0.0975	0.1096	0.0835	-0.0261	0.0702	0.2689	0.1987	0.1090	0.2730	0.1640	0.0839
s002	3	29	0.0805	0.1179	0.0374	0.0829	0.1880	0.1051	0.0695	0.0423	-0.0272	0.0871	0.6782	0.5911	0.0900	0.3923	0.3023	0.1083	0.1323	0.0240	0.0845	0.1822	0.0977	0.1283	0.1270	-0.0013	0.0805	0.2117	0.1312	0.0969	0.2520	0.1551	0.0855
s002	3	30	0.0950	0.1274	0.0324	0.0971	0.1927	0.0956	0.0647	0.1117	0.0470	0.0950	0.4132	0.3182	0.0940	0.4672	0.3732	0.1074	0.1932	0.0858	0.0887	0.1426	0.0539	0.1135	0.1545	0.0410	0.0737	0.2051	0.1314	0.0866	0.2414	0.1548	0.0774
s002	3	31	0.0871	0.1353	0.0482	0.0839	0.1576	0.0737	0.0750	0.1210	0.0460	0.0927	0.4954	0.4027	0.1011	0.4274	0.3263	0.0877	0.1722	0.0845	0.0913	0.1429	0.0516	0.1169	0.0776	-0.0393	0.0982	0.2067	0.1085	0.0932	0.2200	0.1268	0.0829
s002	3	32	0.0953	0.1032	0.0079	0.1051	0.1875	0.0824	0.0718	0.0969	0.0251	0.0789	0.4275	0.3486	0.1008	0.4046	0.3038	0.0985	0.1086	0.0101	0.0810	0.1832	0.1022	0.1215	0.1043	-0.0172	0.0703	0.1861	0.1158	0.0874	0.2021	0.1147	0.0929
s002	3	33	0.1051	0.1992	0.0941	0.0932	0.1645	0.0713	0.0697	0.1278	0.0581	0.0898	0.6017	0.5119	0.0826	0.3651	0.2825	0.0758	0.2458	0.1700	0.0800	0.1358	0.0558	0.1095	0.1352	0.0257	0.0763	0.2014	0.1251	0.0879	0.2208	0.1329	0.0742
s002	3	34	0.1074	0.1498	0.0424	0.0824	0.1513	0.0689	0.0718	0.0893	0.0175	0.1008	0.3992	0.2984	0.0956	0.8934	0.7978	0.1117	0.2545	0.1428	0.0887	0.1308	0.0421	0.1183	0.1226	0.0043	0.0702	0.1602	0.0900	0.0964	0.2467	0.1503	0.0787
s002	3	35	0.0924	0.1179	0.0255	0.0810	0.1560	0.0750	0.0702	0.0942	0.0240	0.0863	0.4206	0.3343	0.1053	0.3864	0.2811	0.1162	0.1622	0.0460	0.0869	0.1838	0.0969	0.1328	0.1193	-0.0135	0.1020	0.2300	0.1280	0.0974	0.2482	0.1508	0.0591
s002	3	36	0.1011	0.1253	0.0242	0.0961	0.2138	0.1177	0.0620	0.0810	0.0190	0.1198	0.5935	0.4737	0.0866	0.3754	0.2888	0.0822	0.1406	0.0584	0.0816	0.1661	0.0845	0.1131	0.1091	-0.0040	0.0415	0.1463	0.1048	0.0971	0.2229	0.1258	0.0747
s002	3	37	0.0731	0.1482	0.0751	0.0882	0.2635	0.1753	0.0887	0.1233	0.0346	0.0998	0.9131	0.8133	0.0768	0.3674	0.2906	0.0903	0.1629	0.0726	0.0961	0.1569	0.0608	0.1130	0.1114	-0.0016	0.0740	0.1875	0.1135	0.1103	0.2801	0.1698	0.0993
s002	3	38	0.1000	0.1284	0.0284	0.0829	0.2223	0.1394	0.0858	0.1666	0.0808	0.0966	0.3929	0.2963	0.0948	0.4324	0.3376	0.1305	0.3240	0.1935	0.0866	0.1878	0.1012	0.1027	0.1613	0.0586	0.0737	0.1951	0.1214	0.0916	0.2205	0.1289	0.0803
s002	3	39	0.1330	0.2377	0.1047	0.0805	0.1758	0.0953	0.0631	0.1331	0.0700	0.0961	0.4574	0.3613	0.0929	0.4042	0.3113	0.0946	0.1688	0.0742	0.0813	0.1360	0.0547	0.1202	0.1017	-0.0185	0.0753	0.1930	0.1177	0.0858	0.2166	0.1308	0.0657
s002	3	40	0.0898	0.1214	0.0316	0.0861	0.1930	0.1069	0.0676	0.1122	0.0446	0.0927	0.5935	0.5008	0.0781	0.4947	0.4166	0.1004	0.2171	0.1167	0.0964	0.1429	0.0465	0.1193	0.1421	0.0228	0.0708	0.1885	0.1177	0.0858	0.2158	0.1300	0.0763
s002	3	41	0.0752	0.2029	0.1277	0.1180	0.2196	0.1016	0.0797	0.2995	0.2198	0.1035	0.6294	0.5259	0.0808	0.3630	0.2822	0.0985	0.2307	0.1322	0.1016	0.1806	0.0790	0.1072	0.1144	0.0072	0.0808	0.1916	0.1108	0.0961	0.2702	0.1741	0.1040
s002	3	42	0.1085	0.1757	0.0672	0.0876	0.1903	0.1027	0.0768	0.1082	0.0314	0.0953	0.3890	0.2937	0.1024	0.4218	0.3194	0.1051	0.1788	0.0737	0.0871	0.1339	0.0468	0.1259	0.1032	-0.0227	0.0716	0.1711	0.0995	0.0924	0.2116	0.1192	0.0750
s002	3	43	0.0971	0.1269	0.0298	0.0887	0.2059	0.1172	0.0692	0.1270	0.0578	0.1048	0.4365	0.3317	0.1122	0.4376	0.3254	0.1072	0.1914	0.0842	0.0842	0.1402	0.0560	0.1168	0.1149	-0.0019	0.0764	0.1688	0.0924	0.0934	0.2263	0.1329	0.0597
s002	3	44	0.1051	0.1649	0.0598	0.0861	0.1851	0.0990	0.0705	0.1046	0.0341	0.0993	0.4418	0.3425	0.1032	0.4266	0.3234	0.0988	0.1772	0.0784	0.0971	0.1518	0.0547	0.1114	0.1101	-0.0013	0.0753	0.1832	0.1079	0.0969	0.2419	0.1450	0.0784
s002	3	45	0.1053	0.1659	0.0606	0.0958	0.2238	0.1280	0.0686	0.1549	0.0863	0.0987	0.5246	0.4259	0.1051	0.4039	0.2988	0.1115	0.2063	0.0948	0.1222	0.2007	0.0785	0.1095	0.1407	0.0312	0.0824	0.2096	0.1272	0.0927	0.2322	0.1395	0.0895
s002	3	46	0.0869	0.1700	0.0831	0.0932	0.2529	0.1597	0.0845	0.1869	0.1024	0.0855	0.5288	0.4433	0.0834	0.3427	0.2593	0.1035	0.1745	0.0710	0.0982	0.1564	0.0582	0.1043	0.0681	-0.0362	0.0890	0.2027	0.1137	0.0948	0.2266	0.1318	0.0950
s002	3	47	0.1080	0.1364	0.0284	0.0845	0.1740	0.0895	0.0739	0.1122	0.0383	0.0942	0.3491	0.2549	0.1022	0.4000	0.2978	0.1148	0.2090	0.0942	0.0884	0.1487	0.0603	0.1111	0.0990	-0.0121	0.0760	0.1837	0.1077	0.0832	0.2087	0.1255	0.0681
s002	3	48	0.0977	0.1536	0.0559	0.0892	0.1399	0.0507	0.0679	0.1373	0.0694	0.0927	0.3867	0.2940	0.1016	0.4551	0.3535	0.1194	0.2532	0.1338	0.0979	0.2231	0.1252	0.1307	0.1434	0.0127	0.0776	0.1919	0.1143	0.0985	0.2575	0.1590	0.0834
s002	3	49	0.0987	0.1456	0.0469	0.0847	0.2066	0.1219	0.1027	0.1793	0.0766	0.0998	0.5283	0.4285	0.0950	0.3922	0.2972	0.1088	0.2017	0.0929	0.0998	0.1466	0.0468	0.1180	0.0998	-0.0182	0.0750	0.1895	0.1145	0.0911	0.2285	0.1374	0.0850
s002	3	50	0.1008	0.1345	0.0337	0.0861	0.1650	0.0789	0.0787	0.1326	0.0539	0.0948	0.3956	0.3008	0.0858	0.4321	0.3463	0.1112	0.2049	0.0937	0.0876	0.1560	0.0684	0.1144	0.1009	-0.0135	0.0872	0.1896	0.1024	0.0927	0.2132	0.1205	0.0800
s002	4	1	0.1159	0.1937	0.0778	0.0679	0.0859	0.0180	0.0792	0.1017	0.0225	0.0684	0.4745	0.4061	0.0803	0.3483	0.2680	0.1085	0.1935	0.0850	0.0795	0.1332	0.0537	0.0917	0.0885	-0.0032	0.0977	0.1916	0.0939	0.0874	0.2203	0.1329	0.0549
s002	4	2	0.1008	0.1622	0.0614	0.0723	0.1230	0.0507	0.0744	0.1264	0.0520	0.0744	0.3953	0.3209	0.0892	0.3999	0.3107	0.1051	0.2513	0.1462	0.0824	0.1353	0.0529	0.1077	0.1035	-0.0042	0.0882	0.1893	0.1011	0.0797	0.2034	0.1237	0.0613
s002	4	3	0.1024	0.1622	0.0598	0.0948	0.1294	0.0346	0.0689	0.1309	0.0620	0.0958	0.4175	0.3217	0.0855	0.3822	0.2967	0.1075	0.1703	0.0628	0.0861	0.1234	0.0373	0.0985	0.0819	-0.0166	0.0784	0.1671	0.0887	0.0784	0.2097	0.1313	0.0750
s002	4	4	0.1148	0.1580	0.0432	0.0824	0.1157	0.0333	0.0686	0.1449	0.0763	0.0879	0.4779	0.3900	0.0739	0.3608	0.2869	0.0977	0.1495	0.0518	0.0861	0.1622	0.0761	0.1019	0.0473	-0.0546	0.0834	0.1961	0.1127	0.0787	0.2111	0.1324	0.0605
s002	4	5	0.1032	0.1319	0.0287	0.0821	0.1397	0.0576	0.0605	0.0962	0.0357	0.0826	0.4222	0.3396	0.0837	0.4200	0.3363	0.1125	0.2252	0.1127	0.0905	0.1323	0.0418	0.1030	0.0877	-0.0153	0.0995	0.2027	0.1032	0.0810	0.2062	0.1252	0.0655
s002	4	6	0.1014	0.1372	0.0358	0.0829	0.1141	0.0312	0.0737	0.1194	0.0457	0.0834	0.4462	0.3628	0.0816	0.3411	0.2595	0.0993	0.1434	0.0441	0.0718	0.1387	0.0669	0.1183	0.0336	-0.0847	0.0834	0.2191	0.1357	0.0964	0.2557	0.1593	0.0760
s002	4	7	0.1069	0.1607	0.0538	0.0861	0.1186	0.0325	0.0639	0.1215	0.0576	0.0853	0.4154	0.3301	0.0900	0.4102	0.3202	0.1106	0.2323	0.1217	0.0895	0.1659	0.0764	0.0929	0.0338	-0.0591	0.1001	0.2706	0.1705	0.1111	0.2638	0.1527	0.0689
s002	4	8	0.1114	0.1971	0.0857	0.0795	0.1099	0.0304	0.0795	0.1452	0.0657	0.0911	0.5880	0.4969	0.0961	0.5678	0.4717	0.0977	0.2326	0.1349	0.1114	0.1835	0.0721	0.0793	0.0117	-0.0676	0.0748	0.2247	0.1499	0.1032	0.2907	0.1875	0.0900
s002	4	9	0.1037	0.1496	0.0459	0.0681	0.0834	0.0153	0.0900	0.1151	0.0251	0.0810	0.3356	0.2546	0.0879	0.3664	0.2785	0.0903	0.1550	0.0647	0.0998	0.1960	0.0962	0.1399	0.1386	-0.0013	0.1278	0.2692	0.1414	0.1066	0.2532	0.1466	0.0660
s002	4	10	0.0876	0.1179	0.0303	0.0781	0.1528	0.0747	0.0847	0.1138	0.0291	0.0985	0.4838	0.3853	0.0708	0.3461	0.2753	0.1006	0.1906	0.0900	0.0887	0.1479	0.0592	0.0900	0.1101	0.0201	0.0882	0.1755	0.0873	0.0995	0.2949	0.1954	0.1008
s002	4	11	0.1143	0.1309	0.0166	0.0766	0.1413	0.0647	0.0747	0.1180	0.0433	0.0905	0.6241	0.5336	0.0948	0.3907	0.2959	0.1009	0.2384	0.1375	0.0953	0.1627	0.0674	0.1009	0.0724	-0.0285	0.0885	0.1846	0.0961	0.0982	0.2103	0.1121	0.0721
s002	4	12	0.0982	0.1720	0.0738	0.0715	0.1087	0.0372	0.0739	0.1106	0.0367	0.0789	0.4066	0.3277	0.0892	0.4395	0.3503	0.1085	0.1848	0.0763	0.0993	0.1577	0.0584	0.0934	0.0565	-0.0369	0.1053	0.2589	0.1536	0.1074	0.2582	0.1508	0.0605
s002	4	13	0.0789	0.0907	0.0118	0.0839	0.1586	0.0747	0.0755	0.0930	0.0175	0.0977	0.4371	0.3394	0.1043	0.4134	0.3091	0.1048	0.1383	0.0335	0.0998	0.1946	0.0948	0.1194	0.0579	-0.0615	0.1220	0.2447	0.1227	0.1014	0.2295	0.1281	0.0808
s002	4	14	0.1106	0.1094	-0.0012	0.0861	0.1671	0.0810	0.0586	0.0679	0.0093	0.0684	0.5690	0.5006	0.0834	0.3830	0.2996	0.1148	0.1418	0.0270	0.1095	0.1930	0.0835	0.0882	0.1878	0.0996	0.0821	0.2088	0.1267	0.0810	0.2047	0.1237	0.0871
s002	4	15	0.0950	0.1153	0.0203	0.0797	0.1243	0.0446	0.0636	0.1169	0.0533	0.0803	0.4321	0.3518	0.0784	0.3281	0.2497	0.1101	0.1297	0.0196	0.1180	0.2131	0.0951	0.1301	0.1732	0.0431	0.0953	0.2299	0.1346	0.0995	0.2226	0.1231	0.0734
s002	4	16	0.1093	0.1216	0.0123	0.0829	0.1732	0.0903	0.0663	0.0903	0.0240	0.0900	0.5048	0.4148	0.0684	0.3147	0.2463	0.1090	0.1513	0.0423	0.0993	0.1844	0.0851	0.0964	0.1331	0.0367	0.0731	0.2079	0.1348	0.0813	0.2261	0.1448	0.0847
s002	4	17	0.0977	0.1140	0.0163	0.0882	0.1835	0.0953	0.0681	0.0879	0.0198	0.0913	0.4594	0.3681	0.0663	0.3493	0.2830	0.1111	0.1623	0.0512	0.0956	0.1667	0.0711	0.1156	0.1386	0.0230	0.0866	0.2003	0.1137	0.0842	0.2189	0.1347	0.0668
s002	4	18	0.0813	0.0714	-0.0099	0.0845	0.2537	0.1692	0.0892	0.1040	0.0148	0.1093	0.4568	0.3475	0.0721	0.3989	0.3268	0.1008	0.2383	0.1375	0.1016	0.1743	0.0727	0.1072	0.1498	0.0426	0.0900	0.2090	0.1190	0.0858	0.1936	0.1078	0.0821
s002	4	19	0.0993	0.1623	0.0630	0.0808	0.1136	0.0328	0.0813	0.1291	0.0478	0.0942	0.3900	0.2958	0.0884	0.3365	0.2481	0.1212	0.1701	0.0489	0.0995	0.1708	0.0713	0.1284	0.1141	-0.0143	0.0922	0.2125	0.1203	0.0919	0.2385	0.1466	0.0847
s002	4	20	0.1132	0.1598	0.0466	0.0863	0.1478	0.0615	0.0694	0.1322	0.0628	0.1014	0.4941	0.3927	0.0803	0.3247	0.2444	0.1132	0.1884	0.0752	0.1016	0.1299	0.0283	0.0993	0.0961	-0.0032	0.0880	0.2015	0.1135	0.0958	0.2110	0.1152	0.0834
s002	4	21	0.0916	0.0733	-0.0183	0.0895	0.1837	0.0942	0.0618	0.0748	0.0130	0.0979	0.3982	0.3003	0.0895	0.4205	0.3310	0.1080	0.1943	0.0863	0.0911	0.1345	0.0434	0.1191	0.1101	-0.0090	0.0938	0.1957	0.1019	0.1037	0.2313	0.1276	0.0676
s002	4	22	0.0942	0.0968	0.0026	0.0985	0.1927	0.0942	0.0789	0.1032	0.0243	0.1035	0.5001	0.3966	0.0789	0.3065	0.2276	0.1014	0.2036	0.1022	0.0916	0.1334	0.0418	0.1024	0.1035	0.0011	0.0821	0.1863	0.1042	0.0810	0.1994	0.1184	0.0766
s002	4	23	0.1204	0.1219	0.0015	0.0816	0.1447	0.0631	0.0708	0.1088	0.0380	0.0979	0.3847	0.2868	0.1193	0.5492	0.4299	0.1130	0.2410	0.1280	0.1019	0.1595	0.0576	0.1170	0.1138	-0.0032	0.0922	0.1914	0.0992	0.0787	0.2079	0.1292	0.0681
s002	4	24	0.1061	0.1126	0.0065	0.0813	0.1481	0.0668	0.0642	0.0727	0.0085	0.0853	0.3138	0.2285	0.0900	0.3485	0.2585	0.0964	0.1511	0.0547	0.0879	0.1637	0.0758	0.0940	0.0457	-0.0483	0.0948	0.1919	0.0971	0.0734	0.1778	0.1044	0.0547
s002	4	25	0.0816	0.0664	-0.0152	0.0956	0.1764	0.0808	0.0557	0.0808	0.0251	0.0887	0.3280	0.2393	0.0892	0.4184	0.3292	0.0935	0.1479	0.0544	0.0866	0.1606	0.0740	0.1122	0.1748	0.0626	0.0800	0.2222	0.1422	0.0985	0.2356	0.1371	0.0613
s002	4	26	0.0874	0.1053	0.0179	0.0734	0.1465	0.0731	0.0573	0.0428	-0.0145	0.0916	0.4784	0.3868	0.0847	0.3429	0.2582	0.1014	0.1384	0.0370	0.0805	0.1410	0.0605	0.1143	0.1022	-0.0121	0.0813	0.2043	0.1230	0.0927	0.2404	0.1477	0.0755
s002	4	27	0.0850	0.1034	0.0184	0.0750	0.1452	0.0702	0.0544	0.0861	0.0317	0.0874	0.3856	0.2982	0.0747	0.3184	0.2437	0.0956	0.1347	0.0391	0.0845	0.1458	0.0613	0.1077	0.0708	-0.0369	0.0868	0.5845	0.4977	0.1325	0.3316	0.1991	0.0993
s002	4	28	0.1038	0.0823	-0.0215	0.1130	0.2080	0.0950	0.0592	0.0536	-0.0056	0.1009	0.4938	0.3929	0.0763	0.3906	0.3143	0.0974	0.1938	0.0964	0.0940	0.1408	0.0468	0.1222	0.1273	0.0051	0.0832	0.2051	0.1219	0.1016	0.2282	0.1266	0.0729
s002	4	29	0.1077	0.1942	0.0865	0.0887	0.1431	0.0544	0.0652	0.1328	0.0676	0.0900	0.5019	0.4119	0.0829	0.3181	0.2352	0.1000	0.1510	0.0510	0.0924	0.1297	0.0373	0.1075	0.0758	-0.0317	0.0896	0.2091	0.1195	0.1159	0.2509	0.1350	0.0710
s002	4	30	0.1101	0.1089	-0.0012	0.0850	0.1542	0.0692	0.0639	0.0687	0.0048	0.1008	0.5755	0.4747	0.0763	0.3583	0.2820	0.1241	0.1545	0.0304	0.0982	0.1355	0.0373	0.1280	0.1523	0.0243	0.0874	0.2122	0.1248	0.0998	0.2287	0.1289	0.0771
s002	4	31	0.1117	0.0857	-0.0260	0.0993	0.2017	0.1024	0.0718	0.0885	0.0167	0.1111	0.4977	0.3866	0.0853	0.3759	0.2906	0.1043	0.1497	0.0454	0.0964	0.1432	0.0468	0.1193	0.1405	0.0212	0.0924	0.2082	0.1158	0.1090	0.2208	0.1118	0.0842
s002	4	32	0.1167	0.0949	-0.0218	0.0956	0.1719	0.0763	0.0627	0.0613	-0.0014	0.1086	0.4440	0.3354	0.0816	0.3480	0.2664	0.0980	0.1276	0.0296	0.0903	0.1543	0.0640	0.1156	0.1191	0.0035	0.0861	0.1969	0.1108	0.0993	0.2293	0.1300	0.0697
s002	4	33	0.0737	0.1011	0.0274	0.1552	0.2143	0.0591	0.0631	0.0737	0.0106	0.1000	0.6341	0.5341	0.0752	0.3611	0.2859	0.0991	0.1411	0.0420	0.0847	0.1170	0.0323	0.1148	0.1215	0.0067	0.0805	0.1847	0.1042	0.1127	0.2474	0.1347	0.0956
s002	4	34	0.1122	0.1298	0.0176	0.0971	0.1679	0.0708	0.0721	0.1020	0.0299	0.1072	0.3510	0.2438	0.1048	0.3804	0.2756	0.0945	0.1856	0.0911	0.0950	0.1408	0.0458	0.1090	0.1281	0.0191	0.0818	0.1929	0.1111	0.0892	0.2150	0.1258	0.0607
s002	4	35	0.0581	0.1005	0.0424	0.0911	0.1655	0.0744	0.0628	0.0821	0.0193	0.0940	0.3331	0.2391	0.0958	0.3355	0.2397	0.1201	0.1626	0.0425	0.1019	0.1384	0.0365	0.1143	0.1170	0.0027	0.0964	0.2043	0.1079	0.0987	0.2261	0.1274	0.0591
s002	4	36	0.0945	0.1148	0.0203	0.0971	0.1715	0.0744	0.0586	0.0993	0.0407	0.0969	0.3386	0.2417	0.0879	0.4060	0.3181	0.0893	0.1693	0.0800	0.0784	0.1439	0.0655	0.1085	0.1167	0.0082	0.0789	0.2029	0.1240	0.0845	0.2237	0.1392	0.0570
s002	4	37	0.1151	0.1752	0.0601	0.0964	0.1426	0.0462	0.0803	0.1223	0.0420	0.1122	0.3046	0.1924	0.1056	0.4004	0.2948	0.1223	0.1770	0.0547	0.0871	0.1872	0.1001	0.1140	0.1048	-0.0092	0.0821	0.1782	0.0961	0.0953	0.2103	0.1150	0.0847
s002	4	38	0.0961	0.1401	0.0440	0.0921	0.1354	0.0433	0.0665	0.1299	0.0634	0.0882	0.3996	0.3114	0.0863	0.3514	0.2651	0.0963	0.1233	0.0270	0.0895	0.1477	0.0582	0.1125	0.0581	-0.0544	0.0898	0.2020	0.1122	0.0795	0.2121	0.1326	0.0832
s002	4	39	0.1114	0.1256	0.0142	0.0921	0.1555	0.0634	0.0657	0.1169	0.0512	0.0924	0.4267	0.3343	0.0803	0.4303	0.3500	0.1196	0.1777	0.0581	0.0845	0.1260	0.0415	0.0893	0.0877	-0.0016	0.0756	0.1783	0.1027	0.0869	0.2011	0.1142	0.0908
s002	4	40	0.1217	0.1435	0.0218	0.0964	0.1431	0.0467	0.0813	0.1692	0.0879	0.1043	0.4196	0.3153	0.0829	0.3833	0.3004	0.1162	0.1297	0.0135	0.0900	0.1872	0.0972	0.1172	0.1299	0.0127	0.0905	0.2090	0.1185	0.0905	0.2189	0.1284	0.0979
s002	4	41	0.1320	0.1284	-0.0036	0.1041	0.1614	0.0573	0.0700	0.1001	0.0301	0.1085	0.3080	0.1995	0.0961	0.3627	0.2666	0.1217	0.1489	0.0272	0.0898	0.1398	0.0500	0.1183	0.1519	0.0336	0.0792	0.1903	0.1111	0.0919	0.1952	0.1033	0.0808
s002	4	42	0.0998	0.1974	0.0976	0.0958	0.1349	0.0391	0.0581	0.1357	0.0776	0.0911	0.4764	0.3853	0.0781	0.3033	0.2252	0.1167	0.1378	0.0211	0.0781	0.1384	0.0603	0.1246	0.0874	-0.0372	0.0779	0.1842	0.1063	0.0876	0.1859	0.0983	0.0805
s002	4	43	0.1217	0.1306	0.0089	0.0863	0.1333	0.0470	0.0787	0.1112	0.0325	0.0966	0.2752	0.1786	0.0913	0.4141	0.3228	0.1217	0.2363	0.1146	0.0956	0.1619	0.0663	0.1206	0.1294	0.0088	0.0774	0.1771	0.0997	0.0898	0.2124	0.1226	0.0776
s002	4	44	0.0940	0.1607	0.0667	0.0900	0.1375	0.0475	0.0755	0.1164	0.0409	0.1056	0.2721	0.1665	0.0882	0.3588	0.2706	0.1212	0.1658	0.0446	0.0871	0.1519	0.0648	0.1143	0.1302	0.0159	0.0895	0.2017	0.1122	0.1109	0.2557	0.1448	0.0697
s002	4	45	0.1117	0.1378	0.0261	0.0837	0.1534	0.0697	0.0689	0.1046	0.0357	0.1048	0.2439	0.1391	0.0932	0.4345	0.3413	0.1032	0.8118	0.7086	0.0768	0.1558	0.0790	0.1209	0.0927	-0.0282	0.0792	0.1874	0.1082	0.0821	0.2190	0.1369	0.0729
s002	4	46	0.1127	0.1422	0.0295	0.1022	0.1397	0.0375	0.0731	0.1431	0.0700	0.1024	0.3494	0.2470	0.0866	0.3675	0.2809	0.0935	0.1577	0.0642	0.0876	0.1223	0.0347	0.1193	0.0974	-0.0219	0.0853	0.1922	0.1069	0.0879	0.2007	0.1128	0.0779
s002	4	47	0.1138	0.1259	0.0121	0.0937	0.1515	0.0578	0.0842	0.1017	0.0175	0.0990	0.2333	0.1343	0.0866	0.8780	0.7914	0.1288	0.2555	0.1267	0.0697	0.1366	0.0669	0.1082	0.1175	0.0093	0.0813	0.1745	0.0932	0.0776	0.1997	0.1221	0.0752
s002	4	48	0.1093	0.1346	0.0253	0.0927	0.1397	0.0470	0.0818	0.1336	0.0518	0.1024	0.2496	0.1472	0.0813	0.8779	0.7966	0.1075	0.1542	0.0467	0.0821	0.1561	0.0740	0.1104	0.0930	-0.0174	0.0937	0.2061	0.1124	0.1006	0.2153	0.1147	0.0821
s002	4	49	0.1196	0.1465	0.0269	0.0813	0.1391	0.0578	0.0718	0.1122	0.0404	0.0850	0.2241	0.1391	0.0731	0.6899	0.6168	0.1083	0.2305	0.1222	0.0911	0.1405	0.0494	0.1088	0.0816	-0.0272	0.0724	0.1716	0.0992	0.0987	0.1981	0.0994	0.0861
s002	4	50	0.1146	0.1459	0.0313	0.0847	0.1404	0.0557	0.0715	0.1235	0.0520	0.1003	0.2621	0.1618	0.0866	0.4604	0.3738	0.1420	0.2296	0.0876	0.0874	0.1859	0.0985	0.1045	0.1080	0.0035	0.1172	0.2391	0.1219	0.0821	0.2480	0.1659	0.0977
s002	5	1	0.0900	0.1820	0.0920	0.0650	0.0917	0.0267	0.0647	0.1070	0.0423	0.0739	0.4209	0.3470	0.0718	0.3229	0.2511	0.1096	0.1814	0.0718	0.0615	0.0788	0.0173	0.0974	0.1167	0.0193	0.0618	0.1629	0.1011	0.0631	0.1865	0.1234	0.0515
s002	5	2	0.0937	0.1514	0.0577	0.0702	0.1130	0.0428	0.0647	0.1114	0.0467	0.0818	0.3386	0.2568	0.0913	0.3228	0.2315	0.0922	0.1637	0.0715	0.0781	0.0927	0.0146	0.1204	0.0919	-0.0285	0.0711	0.1555	0.0844	0.0771	0.1907	0.1136	0.0462
s002	5	3	0.0832	0.1198	0.0366	0.0737	0.1231	0.0494	0.0591	0.1159	0.0568	0.0842	0.4526	0.3684	0.0296	1.1874	1.1578	0.0995	0.1444	0.0449	0.0663	0.1041	0.0378	0.1017	0.0455	-0.0562	0.0692	0.1587	0.0895	0.0557	0.1651	0.1094	0.0436
s002	5	4	0.0755	0.1282	0.0527	0.0792	0.1083	0.0291	0.0555	0.1175	0.0620	0.0702	0.3161	0.2459	0.0776	0.3160	0.2384	0.1230	0.1737	0.0507	0.0750	0.1062	0.0312	0.1020	0.0600	-0.0420	0.0843	0.1748	0.0905	0.0631	0.1831	0.1200	0.0256
s002	5	5	0.0805	0.1438	0.0633	0.0797	0.1117	0.0320	0.0650	0.0975	0.0325	0.0734	0.3434	0.2700	0.0869	0.3150	0.2281	0.1130	0.1917	0.0787	0.0692	0.0994	0.0302	0.1265	0.0703	-0.0562	0.0811	0.1774	0.0963	0.0715	0.1931	0.1216	0.0436
s002	5	6	0.1014	0.1391	0.0377	0.0905	0.1219	0.0314	0.0657	0.1027	0.0370	0.0824	0.4547	0.3723	0.0734	0.3353	0.2619	0.1024	0.1476	0.0452	0.0676	0.1334	0.0658	0.1006	0.0565	-0.0441	0.0648	0.1659	0.1011	0.0615	0.1754	0.1139	0.0599
s002	5	7	0.0934	0.1524	0.0590	0.0800	0.1157	0.0357	0.0594	0.1019	0.0425	0.0824	0.3998	0.3174	0.0789	0.3392	0.2603	0.1009	0.1767	0.0758	0.0742	0.1099	0.0357	0.1003	0.0858	-0.0145	0.0702	0.1686	0.0984	0.0758	0.1876	0.1118	0.0533
s002	5	8	0.0990	0.1427	0.0437	0.0792	0.1167	0.0375	0.0623	0.1328	0.0705	0.0805	0.2755	0.1950	0.0898	0.3559	0.2661	0.1267	0.1705	0.0438	0.0813	0.1321	0.0508	0.1141	0.0444	-0.0697	0.0745	0.1835	0.1090	0.0668	0.1688	0.1020	0.0507
s002	5	9	0.1124	0.1290	0.0166	0.0805	0.1312	0.0507	0.0589	0.1215	0.0626	0.0718	0.4040	0.3322	0.0676	0.3353	0.2677	0.1109	0.1434	0.0325	0.0771	0.1582	0.0811	0.1046	0.0251	-0.0795	0.0518	0.2075	0.1557	0.0932	0.2089	0.1157	0.0631
s002	5	10	0.0948	0.1797	0.0849	0.0657	0.0570	-0.0087	0.0726	0.1441	0.0715	0.0850	0.3871	0.3021	0.0771	0.3369	0.2598	0.1011	0.1566	0.0555	0.0826	0.1693	0.0867	0.0972	0.0154	-0.0818	0.1133	0.2043	0.0910	0.1072	0.2116	0.1044	0.0626
s002	5	11	0.0826	0.1029	0.0203	0.0839	0.1438	0.0599	0.0536	0.0964	0.0428	0.0784	0.2787	0.2003	0.0813	0.3962	0.3149	0.0929	0.1763	0.0834	0.0710	0.1117	0.0407	0.1054	0.0674	-0.0380	0.0771	0.1687	0.0916	0.0784	0.1767	0.0983	0.0655
s002	5	12	0.0737	0.2143	0.1406	0.0784	0.1259	0.0475	0.0576	0.1144	0.0568	0.0763	0.7579	0.6816	0.0729	0.3398	0.2669	0.1238	0.2056	0.0818	0.1119	0.2041	0.0922	0.0924	0.0473	-0.0451	0.1032	0.2378	0.1346	0.0829	0.2153	0.1324	0.0832
s002	5	13	0.0404	0.3504	0.3100	0.0766	0.1344	0.0578	0.0631	0.1215	0.0584	0.0731	0.3573	0.2842	0.0932	0.4063	0.3131	0.0980	0.1571	0.0591	0.0803	0.1564	0.0761	0.0912	0.0265	-0.0647	0.0695	0.1840	0.1145	0.0602	0.2034	0.1432	0.0620
s002	5	14	0.0747	0.1089	0.0342	0.0744	0.1037	0.0293	0.0634	0.0975	0.0341	0.0713	0.2112	0.1399	0.0800	0.4434	0.3634	0.1025	0.1751	0.0726	0.0797	0.1431	0.0634	0.0872	0.0188	-0.0684	0.0623	0.1856	0.1233	0.0657	0.2218	0.1561	0.0639
s002	5	15	0.0879	0.1593	0.0714	0.0697	0.1064	0.0367	0.0626	0.0898	0.0272	0.0797	0.5893	0.5096	0.0726	0.3398	0.2672	0.1117	0.1555	0.0438	0.0723	0.1529	0.0806	0.0975	0.0592	-0.0383	0.1318	0.2350	0.1032	0.0787	0.1910	0.1123	0.0620
s002	5	16	0.0652	0.0852	0.0200	0.0861	0.1516	0.0655	0.0618	0.0729	0.0111	0.0948	0.4766	0.3818	0.0734	0.3321	0.2587	0.0983	0.1881	0.0898	0.0715	0.1481	0.0766	0.1019	0.0507	-0.0512	0.0840	0.1856	0.1016	0.0882	0.1966	0.1084	0.0721
s002	5	17	0.0927	0.1151	0.0224	0.0792	0.1257	0.0465	0.0578	0.0892	0.0314	0.0803	0.2700	0.1897	0.0898	0.6561	0.5663	0.0970	0.1358	0.0388	0.0858	0.1284	0.0426	0.1046	0.0674	-0.0372	0.0737	0.1909	0.1172	0.0813	0.2134	0.1321	0.0644
s002	5	18	0.1074	0.1522	0.0448	0.1061	0.1465	0.0404	0.0842	0.1581	0.0739	0.0892	0.5383	0.4491	0.0832	0.3754	0.2922	0.1065	0.1348	0.0283	0.0718	0.1524	0.0806	0.0731	0.0478	-0.0253	0.0908	0.2111	0.1203	0.0708	0.1662	0.0954	0.0737
s002	5	19	0.0795	0.0572	-0.0223	0.0953	0.1829	0.0876	0.0597	0.0404	-0.0193	0.0977	0.4843	0.3866	0.0684	0.4062	0.3378	0.1131	0.2116	0.0985	0.0634	0.1363	0.0729	0.0924	0.1167	0.0243	0.0713	0.1842	0.1129	0.0568	0.1847	0.1279	0.0686
s002	5	20	0.0705	0.0540	-0.0165	0.0998	0.1975	0.0977	0.0650	0.0581	-0.0069	0.0827	0.2957	0.2130	0.0982	0.5366	0.4384	0.1085	0.1618	0.0533	0.0797	0.1693	0.0896	0.1255	0.0357	-0.0898	0.0676	0.7472	0.6796	0.1093	0.2316	0.1223	0.0710
s002	5	21	0.0810	0.1129	0.0319	0.0795	0.1331	0.0536	0.0539	0.0787	0.0248	0.0768	0.5064	0.4296	0.0671	0.3298	0.2627	0.1085	0.1684	0.0599	0.1003	0.1922	0.0919	0.1085	0.1281	0.0196	0.0813	0.1998	0.1185	0.0913	0.2297	0.1384	0.0568
s002	5	22	0.1059	0.1196	0.0137	0.0700	0.1276	0.0576	0.0694	0.0744	0.0050	0.0744	0.2232	0.1488	0.0982	0.3942	0.2960	0.1207	0.2442	0.1235	0.1090	0.2851	0.1761	0.1037	0.1415	0.0378	0.0800	0.1829	0.1029	0.0834	0.1915	0.1081	0.0734
s002	5	23	0.0792	0.1121	0.0329	0.0800	0.1405	0.0605	0.0539	0.0819	0.0280	0.0911	0.2186	0.1275	0.0895	0.4395	0.3500	0.1135	0.1930	0.0795	0.0871	0.1368	0.0497	0.1027	0.0898	-0.0129	0.0789	0.1889	0.1100	0.0718	0.2087	0.1369	0.0715
s002	5	24	0.0694	0.1279	0.0585	0.0710	0.1035	0.0325	0.0626	0.0985	0.0359	0.0824	0.2244	0.1420	0.0845	0.6485	0.5640	0.1154	0.1313	0.0159	0.1029	0.1574	0.0545	0.0900	0.0367	-0.0533	0.0951	0.2165	0.1214	0.0850	0.3074	0.2224	0.1093
s002	5	25	0.0795	0.1480	0.0685	0.0824	0.1233	0.0409	0.0570	0.1402	0.0832	0.0816	0.3964	0.3148	0.0837	0.3582	0.2745	0.1059	0.1471	0.0412	0.0908	0.1830	0.0922	0.0985	0.0069	-0.0916	0.0884	0.6249	0.5365	0.0934	0.2221	0.1287	0.0795
s002	5	26	0.1037	0.1369	0.0332	0.0800	0.1291	0.0491	0.0636	0.0578	-0.0058	0.0977	0.4452	0.3475	0.0858	0.3727	0.2869	0.1019	0.1544	0.0525	0.0768	0.1793	0.1025	0.1082	0.2012	0.0930	0.0760	0.2137	0.1377	0.0816	0.6953	0.6137	0.1064
s002	5	27	0.0766	0.1378	0.0612	0.0702	0.1096	0.0394	0.0589	0.1136	0.0547	0.0708	0.3529	0.2821	0.0839	0.3650	0.2811	0.1022	0.1236	0.0214	0.0882	0.1693	0.0811	0.1154	0.0964	-0.0190	0.0819	0.1919	0.1100	0.0742	0.1984	0.1242	0.0489
s002	5	28	0.0700	0.1077	0.0377	0.0655	0.1344	0.0689	0.0620	0.0758	0.0138	0.0729	0.2191	0.1462	0.0837	0.6979	0.6142	0.1033	0.1371	0.0338	0.0916	0.1498	0.0582	0.1051	0.1806	0.0755	0.0766	0.2054	0.1288	0.0729	0.1863	0.1134	0.0839
s002	5	29	0.0953	0.1322	0.0369	0.0689	0.1217	0.0528	0.0710	0.0837	0.0127	0.0842	0.3782	0.2940	0.0934	0.3455	0.2521	0.0853	0.1067	0.0214	0.0750	0.1838	0.1088	0.0953	0.1547	0.0594	0.0660	0.1924	0.1264	0.0744	0.1767	0.1023	0.0779
s002	5	30	0.0734	0.1704	0.0970	0.0700	0.0882	0.0182	0.0657	0.4671	0.4014	0.0884	0.5309	0.4425	0.0681	0.4680	0.3999	0.1154	0.1513	0.0359	0.0655	0.1099	0.0444	0.1172	0.0890	-0.0282	0.0718	0.1821	0.1103	0.0626	0.2055	0.1429	0.0726
s002	5	31	0.0866	0.1507	0.0641	0.0884	0.1241	0.0357	0.0578	0.1048	0.0470	0.0876	0.3671	0.2795	0.0850	0.3598	0.2748	0.1075	0.1096	0.0021	0.0776	0.1569	0.0793	0.1072	0.0858	-0.0214	0.0761	0.1711	0.0950	0.0713	0.1870	0.1157	0.0681
s002	5	32	0.0934	0.1216	0.0282	0.0779	0.1402	0.0623	0.0694	0.0927	0.0233	0.0774	0.5627	0.4853	0.0845	0.3374	0.2529	0.1028	0.1014	-0.0014	0.0714	0.1723	0.1009	0.1124	0.1259	0.0135	0.0631	0.2088	0.1457	0.0818	0.2194	0.1376	0.0737
s002	5	33	0.0884	0.0957	0.0073	0.0900	0.1637	0.0737	0.0702	0.0483	-0.0219	0.0858	0.2199	0.1341	0.1019	0.4480	0.3461	0.1334	0.2266	0.0932	0.0795	0.1076	0.0281	0.1172	0.1471	0.0299	0.0708	0.1782	0.1074	0.0829	0.2055	0.1226	0.0731
s002	5	34	0.0900	0.1562	0.0662	0.0869	0.1202	0.0333	0.0655	0.1312	0.0657	0.0924	0.6555	0.5631	0.1035	0.5136	0.4101	0.1363	0.2308	0.0945	0.0911	0.1274	0.0363	0.1183	0.1395	0.0212	0.0686	0.1858	0.1172	0.0884	0.3469	0.2585	0.0657
s002	5	35	0.0850	0.1530	0.0680	0.0824	0.1320	0.0496	0.0729	0.1186	0.0457	0.0924	0.4758	0.3834	0.0684	0.3403	0.2719	0.1186	0.1289	0.0103	0.1159	0.1696	0.0537	0.1045	0.1178	0.0133	0.0792	0.1937	0.1145	0.0763	0.2190	0.1427	0.0731
s002	5	36	0.0929	0.1153	0.0224	0.0813	0.1563	0.0750	0.0679	0.0737	0.0058	0.0945	0.4565	0.3620	0.0631	0.3627	0.2996	0.1254	0.1632	0.0378	0.0781	0.1513	0.0732	0.1032	0.1165	0.0133	0.0700	0.2022	0.1322	0.0781	0.2617	0.1836	0.0853
s002	5	37	0.1040	0.1396	0.0356	0.0853	0.1423	0.0570	0.0679	0.0835	0.0156	0.0921	0.4713	0.3792	0.0903	0.3168	0.2265	0.1230	0.1637	0.0407	0.0929	0.1550	0.0621	0.1218	0.0922	-0.0296	0.0867	0.2105	0.1238	0.0937	0.2182	0.1245	0.0768
s002	5	38	0.1083	0.1021	-0.0062	0.0961	0.1687	0.0726	0.0758	0.0853	0.0095	0.0847	0.2470	0.1623	0.1035	0.4121	0.3086	0.1109	0.2149	0.1040	0.0731	0.1291	0.0560	0.1434	0.1054	-0.0380	0.0806	0.1883	0.1077	0.0869	0.2245	0.1376	0.0755
s002	5	39	0.0961	0.1058	0.0097	0.0832	0.1835	0.1003	0.0658	0.0589	-0.0069	0.0858	0.4507	0.3649	0.1011	0.3442	0.2431	0.1264	0.1568	0.0304	0.0945	0.1574	0.0629	0.0961	0.1152	0.0191	0.0832	0.1848	0.1016	0.0942	0.1957	0.1015	0.0700
s002	5	40	0.0679	0.1085	0.0406	0.1103	0.1631	0.0528	0.0668	0.1141	0.0473	0.0993	0.2922	0.1929	0.1098	0.4218	0.3120	0.1299	0.1534	0.0235	0.0755	0.1389	0.0634	0.1082	0.1069	-0.0013	0.0626	0.1777	0.1151	0.0787	0.2177	0.1390	0.0599
s002	5	41	0.0816	0.1306	0.0490	0.0892	0.1307	0.0415	0.0713	0.1352	0.0639	0.0948	0.3795	0.2847	0.0966	0.3318	0.2352	0.1009	0.1310	0.0301	0.0755	0.1281	0.0526	0.1172	0.0784	-0.0388	0.0787	0.1848	0.1061	0.0921	0.1994	0.1073	0.0510
s002	5	42	0.0934	0.2221	0.1287	0.0940	0.1378	0.0438	0.0697	0.1584	0.0887	0.0985	0.2822	0.1837	0.0937	0.3830	0.2893	0.1264	0.1460	0.0196	0.0884	0.1460	0.0576	0.1162	0.1133	-0.0029	0.0779	0.1737	0.0958	0.0861	0.2100	0.1239	0.0663
s002	5	43	0.0953	0.1981	0.1028	0.0808	0.1492	0.0684	0.0615	0.0695	0.0080	0.0747	0.5112	0.4365	0.0837	0.3229	0.2392	0.1447	0.1616	0.0169	0.0702	0.1489	0.0787	0.1159	0.0668	-0.0491	0.0740	0.1830	0.1090	0.0776	0.1960	0.1184	0.0805
s002	5	44	0.0880	0.0736	-0.0144	0.0816	0.1967	0.1151	0.0598	0.0204	-0.0394	0.0806	0.4938	0.4132	0.0853	0.3986	0.3133	0.1058	0.1116	0.0058	0.0847	0.1481	0.0634	0.1128	0.0761	-0.0367	0.0692	0.1740	0.1048	0.0692	0.1865	0.1173	0.0613
s002	5	45	0.0816	0.1185	0.0369	0.0890	0.1484	0.0594	0.0679	0.0759	0.0080	0.0964	0.2669	0.1705	0.0639	0.6846	0.6207	0.1246	0.1304	0.0058	0.0929	0.1740	0.0811	0.1111	0.1265	0.0154	0.0766	0.1798	0.1032	0.0913	0.2023	0.1110	0.0824
s002	5	46	0.0562	0.0973	0.0411	0.0892	0.4157	0.3265	0.0810	0.1824	0.1014	0.0971	0.3462	0.2491	0.0573	0.9368	0.8795	0.1270	0.2255	0.0985	0.0977	0.1569	0.0592	0.1085	0.1072	-0.0013	0.0671	0.1740	0.1069	0.0866	0.1947	0.1081	0.0832
s002	5	47	0.1016	0.1300	0.0284	0.0847	0.1444	0.0597	0.0774	0.0927	0.0153	0.0895	0.2304	0.1409	0.1098	0.3669	0.2571	0.1201	0.1734	0.0533	0.1045	0.1611	0.0566	0.1019	0.0560	-0.0459	0.0961	0.2346	0.1385	0.0858	0.2646	0.1788	0.0797
s002	5	48	0.1059	0.1090	0.0031	0.0921	0.1541	0.0620	0.0723	0.1069	0.0346	0.0850	0.2106	0.1256	0.1029	0.3880	0.2851	0.1241	0.1640	0.0399	0.0795	0.1857	0.1062	0.0935	0.0104	-0.0831	0.0871	0.3045	0.2174	0.1064	0.2786	0.1722	0.1061
s002	5	49	0.0607	0.1482	0.0875	0.1037	0.1473	0.0436	0.0890	0.1318	0.0428	0.0892	0.2626	0.1734	0.0971	0.4078	0.3107	0.1130	0.1389	0.0259	0.0826	0.1447	0.0621	0.0816	0.0481	-0.0335	0.0842	0.2111	0.1269	0.0924	0.2348	0.1424	0.0729
s002	5	50	0.0942	0.1350	0.0408	0.0866	0.1289	0.0423	0.0708	0.0993	0.0285	0.0964	0.2822	0.1858	0.1167	0.3741	0.2574	0.0866	0.1302	0.0436	0.0800	0.1461	0.0661	0.1048	0.0758	-0.0290	0.0808	0.1618	0.0810	0.0942	0.2020	0.1078	0.0597
s002	6	1	0.0956	0.1465	0.0509	0.0710	0.1072	0.0362	0.0620	0.0710	0.0090	0.0718	0.3668	0.2950	0.1069	0.3321	0.2252	0.1104	0.1305	0.0201	0.0879	0.1276	0.0397	0.1125	0.0890	-0.0235	0.0687	0.1524	0.0837	0.0913	0.2057	0.1144	0.0650
s002	6	2	0.0990	0.1464	0.0474	0.0729	0.1057	0.0328	0.0679	0.1025	0.0346	0.0721	0.3502	0.2781	0.0932	0.3063	0.2131	0.1090	0.1800	0.0710	0.0824	0.1165	0.0341	0.0980	0.0835	-0.0145	0.0729	0.1547	0.0818	0.0715	0.1872	0.1157	0.0496
s002	6	3	0.0853	0.1193	0.0340	0.0774	0.1102	0.0328	0.0708	0.1131	0.0423	0.0763	0.3431	0.2668	0.0866	0.3389	0.2523	0.1022	0.1906	0.0884	0.0673	0.1355	0.0682	0.1038	0.0650	-0.0388	0.0732	0.1748	0.1016	0.0758	0.1826	0.1068	0.0655
s002	6	4	0.0842	0.1261	0.0419	0.0705	0.1106	0.0401	0.0597	0.0877	0.0280	0.0795	0.3167	0.2372	0.0723	0.3495	0.2772	0.0977	0.1455	0.0478	0.0689	0.1300	0.0611	0.0998	0.0908	-0.0090	0.0589	0.1605	0.1016	0.0742	0.2989	0.2247	0.0657
s002	6	5	0.0702	0.1108	0.0406	0.0776	0.1333	0.0557	0.0684	0.1170	0.0486	0.0734	0.3061	0.2327	0.0869	0.3820	0.2951	0.0969	0.1310	0.0341	0.0692	0.1564	0.0872	0.1008	0.0383	-0.0625	0.0763	0.3207	0.2444	0.1085	0.2572	0.1487	0.0700
s002	6	6	0.0998	0.1306	0.0308	0.0726	0.1178	0.0452	0.0700	0.1020	0.0320	0.0871	0.6668	0.5797	0.0940	0.3469	0.2529	0.1035	0.1149	0.0114	0.0866	0.1627	0.0761	0.1162	0.0616	-0.0546	0.0874	0.1821	0.0947	0.0845	0.1910	0.1065	0.0639
s002	6	7	0.0824	0.0895	0.0071	0.0789	0.1386	0.0597	0.0607	0.0837	0.0230	0.0832	0.3505	0.2673	0.0795	0.3364	0.2569	0.0850	0.1523	0.0673	0.0710	0.1693	0.0983	0.1264	0.1613	0.0349	0.0921	0.1742	0.0821	0.0927	0.1868	0.0941	0.0937
s002	6	8	0.1072	0.1034	-0.0038	0.0837	0.1394	0.0557	0.0697	0.0872	0.0175	0.0737	0.2785	0.2048	0.0800	0.3606	0.2806	0.0856	0.1046	0.0190	0.0863	0.1516	0.0653	0.1004	0.0571	-0.0433	0.0666	0.1508	0.0842	0.0781	0.1683	0.0902	0.0692
s002	6	9	0.0855	0.1488	0.0633	0.0744	0.1209	0.0465	0.0586	0.0921	0.0335	0.0676	0.2059	0.1383	0.0869	0.4163	0.3294	0.1144	0.1962	0.0818	0.0760	0.1254	0.0494	0.1067	0.0919	-0.0148	0.0695	0.1539	0.0844	0.0853	0.1828	0.0975	0.0774
s002	6	10	0.0837	0.1203	0.0366	0.0737	0.1152	0.0415	0.0837	0.1312	0.0475	0.0684	0.3766	0.3082	0.0673	0.3054	0.2381	0.1035	0.1146	0.0111	0.0771	0.1440	0.0669	0.0901	0.0249	-0.0652	0.0898	0.1972	0.1074	0.0900	0.1999	0.1099	0.0589
s002	6	11	0.0776	0.1010	0.0234	0.0866	0.1426	0.0560	0.0684	0.0827	0.0143	0.0784	0.2246	0.1462	0.1019	0.5294	0.4275	0.1001	0.1199	0.0198	0.0768	0.1621	0.0853	0.1608	0.0220	-0.1388	0.0702	0.2412	0.1710	0.1024	0.2200	0.1176	0.0676
s002	6	12	0.0689	0.1327	0.0638	0.0829	0.1157	0.0328	0.0647	0.0882	0.0235	0.0729	0.6112	0.5383	0.0713	0.4894	0.4181	0.1178	0.1630	0.0452	0.0763	0.1384	0.0621	0.1177	0.0945	-0.0232	0.0834	0.1665	0.0831	0.0834	0.1556	0.0722	0.0879
s002	6	13	0.1036	0.0992	-0.0044	0.0745	0.1300	0.0555	0.0719	0.0626	-0.0093	0.0901	0.2194	0.1293	0.0987	0.4121	0.3134	0.1206	0.1869	0.0663	0.0842	0.1511	0.0669	0.1125	0.0584	-0.0541	0.0713	0.1629	0.0916	0.0803	0.1863	0.1060	0.0694
s002	6	14	0.0927	0.1182	0.0255	0.0702	0.1185	0.0483	0.0663	0.0877	0.0214	0.0715	0.6349	0.5634	0.0945	0.4537	0.3592	0.1331	0.2107	0.0776	0.0734	0.1458	0.0724	0.1167	0.0592	-0.0575	0.0763	0.1602	0.0839	0.0679	0.1615	0.0936	0.0805
s002	6	15	0.0871	0.1987	0.1116	0.0681	0.0861	0.0180	0.0681	0.1151	0.0470	0.0737	0.2500	0.1763	0.0861	0.3210	0.2349	0.0935	0.1136	0.0201	0.0816	0.1833	0.1017	0.1146	0.0214	-0.0932	0.0776	0.2339	0.1563	0.0861	0.1982	0.1121	0.0747
s002	6	16	0.0805	0.1153	0.0348	0.0787	0.1152	0.0365	0.0697	0.0998	0.0301	0.0768	0.3238	0.2470	0.0890	0.3356	0.2466	0.0938	0.0924	-0.0014	0.0951	0.1799	0.0848	0.1135	0.0721	-0.0414	0.0845	0.1790	0.0945	0.0813	0.1857	0.1044	0.0808
s002	6	17	0.0882	0.0895	0.0013	0.0826	0.1320	0.0494	0.0740	0.0705	-0.0035	0.0743	0.2904	0.2161	0.0940	0.3575	0.2635	0.0938	0.1113	0.0175	0.0781	0.1935	0.1154	0.0863	0.1368	0.0505	0.0676	0.1666	0.0990	0.0594	0.1696	0.1102	0.0713
s002	6	18	0.0721	0.0237	-0.0484	0.1462	0.2676	0.1214	0.0671	0.0441	-0.0230	0.0843	0.4347	0.3504	0.0842	0.3448	0.2606	0.0971	0.1241	0.0270	0.0671	0.1514	0.0843	0.0991	0.0600	-0.0391	0.0811	0.1811	0.1000	0.0758	0.1810	0.1052	0.0671
s002	6	19	0.0607	0.1102	0.0495	0.0768	0.1512	0.0744	0.0610	0.0909	0.0299	0.0671	0.3312	0.2641	0.0755	0.3199	0.2444	0.1099	0.1416	0.0317	0.0781	0.1589	0.0808	0.0847	0.0383	-0.0464	0.0755	0.1766	0.1011	0.0671	0.1733	0.1062	0.0713
s002	6	20	0.0789	0.1345	0.0556	0.0768	0.1180	0.0412	0.0708	0.1065	0.0357	0.0665	0.2845	0.2180	0.0795	0.3078	0.2283	0.0990	0.1312	0.0322	0.0884	0.1658	0.0774	0.1106	0.1481	0.0375	0.0602	0.1660	0.1058	0.0876	0.1822	0.0946	0.0861
s002	6	21	0.0800	0.1039	0.0239	0.0858	0.1434	0.0576	0.0731	0.1623	0.0892	0.0774	0.5102	0.4328	0.0758	0.3171	0.2413	0.1029	0.1317	0.0288	0.0789	0.1450	0.0661	0.1077	0.1365	0.0288	0.0681	0.1718	0.1037	0.0808	0.1818	0.1010	0.0829
s002	6	22	0.0826	0.0936	0.0110	0.0708	0.1426	0.0718	0.0521	0.0346	-0.0175	0.0745	0.2025	0.1280	0.0784	0.5424	0.4640	0.0906	0.2281	0.1375	0.0779	0.1432	0.0653	0.1138	0.0758	-0.0380	0.0658	0.1682	0.1024	0.0705	0.1659	0.0954	0.0742
s002	6	23	0.0990	0.1164	0.0174	0.0686	0.1093	0.0407	0.0689	0.0819	0.0130	0.0774	0.2283	0.1509	0.0977	0.3454	0.2477	0.0972	0.1294	0.0322	0.0792	0.1323	0.0531	0.1151	0.0618	-0.0533	0.0732	0.1666	0.0934	0.0763	0.1796	0.1033	0.0689
s002	6	24	0.0644	0.0844	0.0200	0.0768	0.1217	0.0449	0.0644	0.0958	0.0314	0.0739	0.2549	0.1810	0.0845	0.3722	0.2877	0.1123	0.1553	0.0430	0.0832	0.1765	0.0933	0.1086	0.0320	-0.0766	0.0602	0.4516	0.3914	0.0979	0.1886	0.0907	0.0855
s002	6	25	0.0919	0.1312	0.0393	0.0760	0.1367	0.0607	0.0668	0.0832	0.0164	0.0874	0.2420	0.1546	0.0940	0.3310	0.2370	0.0766	0.1291	0.0525	0.0797	0.1284	0.0487	0.0982	0.0737	-0.0245	0.0810	0.1699	0.0889	0.0744	0.1646	0.0902	0.0795
s002	6	26	0.0847	0.1247	0.0400	0.0787	0.1162	0.0375	0.0639	0.0816	0.0177	0.0874	0.1821	0.0947	0.0916	0.3150	0.2234	0.1212	0.2318	0.1106	0.0945	0.1695	0.0750	0.1159	0.0734	-0.0425	0.0829	0.1887	0.1058	0.0737	0.1723	0.0986	0.0713
s002	6	27	0.0874	0.1414	0.0540	0.0702	0.1177	0.0475	0.0639	0.0982	0.0343	0.0797	0.2937	0.2140	0.0768	0.2903	0.2135	0.1001	0.0903	-0.0098	0.0869	0.1664	0.0795	0.1188	0.1376	0.0188	0.0718	0.1657	0.0939	0.0800	0.1844	0.1044	0.0776
s002	6	28	0.0929	0.1240	0.0311	0.0908	0.1531	0.0623	0.0631	0.0620	-0.0011	0.0795	0.4785	0.3990	0.0800	0.3271	0.2471	0.0977	0.1059	0.0082	0.0821	0.1585	0.0764	0.0913	0.0573	-0.0340	0.0747	0.1758	0.1011	0.0771	0.1649	0.0878	0.0821
s002	6	29	0.0816	0.0984	0.0168	0.0779	0.1373	0.0594	0.0634	0.0838	0.0204	0.0824	0.3304	0.2480	0.0789	0.3564	0.2775	0.0990	0.1508	0.0518	0.0808	0.1300	0.0492	0.1114	0.0671	-0.0443	0.0700	0.1668	0.0968	0.0700	0.1652	0.0952	0.0766
s002	6	30	0.0898	0.0932	0.0034	0.0718	0.1336	0.0618	0.0647	0.0727	0.0080	0.0805	0.5972	0.5167	0.0644	0.3231	0.2587	0.0969	0.1434	0.0465	0.0813	0.1534	0.0721	0.1056	0.0473	-0.0583	0.0776	0.1969	0.1193	0.0739	0.1907	0.1168	0.0781
s002	6	31	0.0887	0.0918	0.0031	0.0774	0.1405	0.0631	0.0634	0.0827	0.0193	0.0855	0.2312	0.1457	0.1016	0.3629	0.2613	0.0975	0.1548	0.0573	0.0771	0.1316	0.0545	0.1101	0.0792	-0.0309	0.0708	0.4125	0.3417	0.1051	0.2443	0.1392	0.0697
s002	6	32	0.0884	0.1292	0.0408	0.0700	0.1431	0.0731	0.0758	0.0790	0.0032	0.0723	0.2639	0.1916	0.0869	0.3506	0.2637	0.0846	0.1432	0.0586	0.0808	0.1469	0.0661	0.1057	0.0695	-0.0362	0.0859	0.2149	0.1290	0.0544	0.1810	0.1266	0.0705
s002	6	33	0.0784	0.1008	0.0224	0.0787	0.1405	0.0618	0.0599	0.0686	0.0087	0.0874	0.2785	0.1911	0.0805	0.3556	0.2751	0.0877	0.1144	0.0267	0.0824	0.2268	0.1444	0.1486	0.3310	0.1824	0.1040	0.2402	0.1362	0.0898	0.1836	0.0938	0.0916
s002	6	34	0.1072	0.1039	-0.0033	0.0753	0.1292	0.0539	0.0758	0.0909	0.0151	0.0760	0.3523	0.2763	0.0787	0.3345	0.2558	0.0819	0.1036	0.0217	0.0824	0.1664	0.0840	0.1109	0.0428	-0.0681	0.0948	0.1996	0.1048	0.0744	0.1899	0.1155	0.0861
s002	6	35	0.0861	0.1137	0.0276	0.0726	0.1286	0.0560	0.0663	0.0903	0.0240	0.0665	0.3502	0.2837	0.0879	0.3463	0.2584	0.0834	0.0921	0.0087	0.0742	0.1756	0.1014	0.1074	0.1283	0.0209	0.0671	0.2159	0.1488	0.0908	0.2651	0.1743	0.0784
s002	6	36	0.0821	0.0788	-0.0033	0.0816	0.1347	0.0531	0.0700	0.0956	0.0256	0.0718	0.2518	0.1800	0.0768	0.3131	0.2363	0.1106	0.1761	0.0655	0.0876	0.1632	0.0756	0.1264	0.1320	0.0056	0.0713	0.1837	0.1124	0.0845	0.2129	0.1284	0.0700
s002	6	37	0.0866	0.1219	0.0353	0.0671	0.1360	0.0689	0.0634	0.0682	0.0048	0.0715	0.2359	0.1644	0.0987	0.3754	0.2767	0.0927	0.1476	0.0549	0.0774	0.1390	0.0616	0.0964	0.1186	0.0222	0.0750	0.1982	0.1232	0.0779	0.1907	0.1128	0.0771
s002	6	38	0.0789	0.1182	0.0393	0.0779	0.1109	0.0330	0.0692	0.1104	0.0412	0.0803	0.2394	0.1591	0.0610	0.3250	0.2640	0.1181	0.1754	0.0573	0.0750	0.1215	0.0465	0.1146	0.1075	-0.0071	0.0702	0.1615	0.0913	0.0747	0.1965	0.1218	0.0744
s002	6	39	0.0900	0.1095	0.0195	0.0837	0.1389	0.0552	0.0726	0.0620	-0.0106	0.0853	0.3175	0.2322	0.0890	0.3487	0.2597	0.0925	0.1611	0.0686	0.1085	0.1305	0.0220	0.1051	0.1751	0.0700	0.0797	0.1802	0.1005	0.0892	0.2144	0.1252	0.1048
s002	6	40	0.0797	0.1918	0.1121	0.0729	0.1429	0.0700	0.0562	0.1148	0.0586	0.0697	0.2895	0.2198	0.0774	0.3036	0.2262	0.0966	0.1098	0.0132	0.0779	0.1419	0.0640	0.1098	0.0689	-0.0409	0.0679	0.1642	0.0963	0.0705	0.1752	0.1047	0.0620
s002	6	41	0.0824	0.1404	0.0580	0.0760	0.1106	0.0346	0.0734	0.1120	0.0386	0.0810	0.3283	0.2473	0.0832	0.3546	0.2714	0.1117	0.1289	0.0172	0.0810	0.1421	0.0611	0.1264	0.1106	-0.0158	0.0613	0.1624	0.1011	0.0795	0.1886	0.1091	0.0781
s002	6	42	0.0905	0.1047	0.0142	0.0837	0.1471	0.0634	0.0626	0.0766	0.0140	0.0808	0.2877	0.2069	0.1035	0.3788	0.2753	0.1254	0.2291	0.1037	0.0787	0.1239	0.0452	0.1000	0.1096	0.0096	0.0842	0.1850	0.1008	0.0858	0.1960	0.1102	0.0715
s002	6	43	0.0795	0.1407	0.0612	0.0874	0.1423	0.0549	0.0660	0.1054	0.0394	0.0784	0.2866	0.2082	0.0800	0.3725	0.2925	0.0938	0.1142	0.0204	0.0905	0.1492	0.0587	0.0954	0.0906	-0.0048	0.0732	0.1634	0.0902	0.0847	0.1920	0.1073	0.0795
s002	6	44	0.0942	0.1348	0.0406	0.0734	0.1410	0.0676	0.0642	0.0893	0.0251	0.0705	0.3304	0.2599	0.0892	0.3500	0.2608	0.1000	0.1591	0.0591	0.0766	0.1115	0.0349	0.1109	0.1355	0.0246	0.0623	0.1599	0.0976	0.0887	0.1923	0.1036	0.0832
s002	6	45	0.1130	0.1319	0.0189	0.0834	0.1597	0.0763	0.0589	0.1729	0.1140	0.0813	0.5550	0.4737	0.0816	0.3057	0.2241	0.0996	0.1442	0.0446	0.0842	0.1075	0.0233	0.0977	0.1125	0.0148	0.0726	0.1779	0.1053	0.0887	0.1923	0.1036	0.0539
s002	6	46	0.0969	0.1288	0.0319	0.0784	0.1315	0.0531	0.0591	0.0876	0.0285	0.0839	0.3446	0.2607	0.0908	0.3493	0.2585	0.1115	0.1918	0.0803	0.0779	0.1152	0.0373	0.1051	0.1123	0.0072	0.0787	0.1872	0.1085	0.0813	0.1886	0.1073	0.0676
s002	6	47	0.0599	0.0907	0.0308	0.0810	0.1681	0.0871	0.0520	0.0665	0.0145	0.0869	0.3421	0.2552	0.0832	0.3741	0.2909	0.0948	0.1434	0.0486	0.0652	0.1220	0.0568	0.1162	0.1120	-0.0042	0.0871	0.1853	0.0982	0.0810	0.1994	0.1184	0.0731
s002	6	48	0.1043	0.0984	-0.0059	0.0760	0.1507	0.0747	0.0723	0.0781	0.0058	0.0847	0.2794	0.1947	0.0964	0.3704	0.2740	0.1064	0.1252	0.0188	0.0818	0.1740	0.0922	0.1219	0.1674	0.0455	0.0810	0.1982	0.1172	0.0855	0.2197	0.1342	0.0694
s002	6	49	0.1074	0.1366	0.0292	0.0731	0.1172	0.0441	0.0655	0.0959	0.0304	0.0810	0.3114	0.2304	0.0832	0.3677	0.2845	0.0908	0.1718	0.0810	0.0818	0.0988	0.0170	0.1106	0.1299	0.0193	0.0813	0.1747	0.0934	0.0919	0.1828	0.0909	0.0797
s002	6	50	0.1151	0.1296	0.0145	0.0821	0.1402	0.0581	0.0639	0.1431	0.0792	0.0929	0.3811	0.2882	0.0940	0.4279	0.3339	0.1228	0.1204	-0.0024	0.0974	0.2835	0.1861	0.1151	0.1183	0.0032	0.0890	0.1977	0.1087	0.0929	0.2094	0.1165	0.0576
s002	7	1	0.1016	0.2870	0.1854	0.0718	0.1214	0.0496	0.0576	0.1252	0.0676	0.0810	0.6911	0.6101	0.0694	0.3592	0.2898	0.1212	0.1711	0.0499	0.0784	0.1569	0.0785	0.1096	0.0864	-0.0232	0.0800	0.1993	0.1193	0.0845	0.2359	0.1514	0.0766
s002	7	2	0.1095	0.2002	0.0907	0.0692	0.1012	0.0320	0.0763	0.1056	0.0293	0.0768	0.4465	0.3697	0.0927	0.9154	0.8227	0.1452	0.3439	0.1987	0.0974	0.1434	0.0460	0.1124	0.1164	0.0040	0.0787	0.1653	0.0866	0.0774	0.1855	0.1081	0.0750
s002	7	3	0.1029	0.1390	0.0361	0.0694	0.1043	0.0349	0.0723	0.0977	0.0254	0.0787	0.3093	0.2306	0.0979	0.3687	0.2708	0.1104	0.1524	0.0420	0.0890	0.1503	0.0613	0.1017	0.0550	-0.0467	0.0850	0.1942	0.1092	0.0721	0.1886	0.1165	0.0684
s002	7	4	0.1093	0.1193	0.0100	0.0702	0.1267	0.0565	0.0776	0.1014	0.0238	0.0710	0.3681	0.2971	0.0966	0.4390	0.3424	0.1046	0.2197	0.1151	0.0929	0.1260	0.0331	0.0869	0.0755	-0.0114	0.0777	0.1650	0.0873	0.0829	0.1749	0.0920	0.0718
s002	7	5	0.0979	0.1519	0.0540	0.0721	0.1022	0.0301	0.0721	0.1112	0.0391	0.0781	0.3177	0.2396	0.0964	0.3559	0.2595	0.0996	0.2128	0.1132	0.0869	0.1324	0.0455	0.1193	0.0837	-0.0356	0.0977	0.1755	0.0778	0.1019	0.2079	0.1060	0.0792
s002	7	6	0.0919	0.0998	0.0079	0.0911	0.1328	0.0417	0.0718	0.0943	0.0225	0.0876	0.2602	0.1726	0.0853	0.4012	0.3159	0.1164	0.1742	0.0578	0.0874	0.1672	0.0798	0.1028	0.0922	-0.0106	0.1041	0.1965	0.0924	0.0810	0.1936	0.1126	0.0734
s002	7	7	0.0934	0.1224	0.0290	0.0671	0.1154	0.0483	0.0774	0.0912	0.0138	0.0713	0.3135	0.2422	0.0837	0.4205	0.3368	0.1156	0.1444	0.0288	0.0971	0.1711	0.0740	0.0821	0.1452	0.0631	0.0618	0.1623	0.1005	0.0847	0.1822	0.0975	0.0803
s002	7	8	0.0927	0.1135	0.0208	0.0665	0.1283	0.0618	0.0702	0.1096	0.0394	0.0842	0.3832	0.2990	0.0927	0.3707	0.2780	0.1156	0.1278	0.0122	0.0837	0.1482	0.0645	0.1206	0.4057	0.2851	0.1320	0.2946	0.1626	0.1003	0.2374	0.1371	0.0832
s002	7	9	0.1188	0.2090	0.0902	0.0668	0.0930	0.0262	0.0866	0.1410	0.0544	0.0781	0.3903	0.3122	0.0784	0.3849	0.3065	0.1104	0.1532	0.0428	0.0758	0.1392	0.0634	0.0993	0.0827	-0.0166	0.0776	0.1668	0.0892	0.0871	0.2195	0.1324	0.0821
s002	7	10	0.1161	0.1828	0.0667	0.0628	0.0887	0.0259	0.0964	0.1276	0.0312	0.0713	0.3365	0.2652	0.0821	0.3767	0.2946	0.1175	0.1629	0.0454	0.1056	0.1762	0.0706	0.1267	0.0573	-0.0694	0.0871	0.1879	0.1008	0.0927	0.2193	0.1266	0.1035
s002	7	11	0.1069	0.1322	0.0253	0.0700	0.1373	0.0673	0.0774	0.0991	0.0217	0.0908	0.4098	0.3190	0.0792	0.3806	0.3014	0.1342	0.1643	0.0301	0.0752	0.3249	0.2497	0.1412	0.2025	0.0613	0.0887	0.2035	0.1148	0.0797	0.1973	0.1176	0.0726
s002	7	12	0.0866	0.1631	0.0765	0.0684	0.1209	0.0525	0.0668	0.1304	0.0636	0.0755	0.4650	0.3895	0.0737	0.3606	0.2869	0.1046	0.1648	0.0602	0.0850	0.1561	0.0711	0.0827	0.0750	-0.0077	0.0846	0.1920	0.1074	0.0924	0.2446	0.1522	0.0618
s002	7	13	0.0982	0.1430	0.0448	0.0652	0.1241	0.0589	0.0639	0.0882	0.0243	0.0895	0.4040	0.3145	0.0781	0.4158	0.3377	0.0885	0.1252	0.0367	0.0771	0.1500	0.0729	0.1093	0.1104	0.0011	0.0663	0.1821	0.1158	0.0895	0.2324	0.1429	0.0623
s002	7	14	0.0887	0.1419	0.0532	0.0594	0.1368	0.0774	0.0636	0.0956	0.0320	0.0737	0.6091	0.5354	0.0721	0.3886	0.3165	0.1101	0.1931	0.0830	0.0760	0.1769	0.1009	0.1130	0.1682	0.0552	0.1011	0.1906	0.0895	0.0948	0.2116	0.1168	0.0924
s002	7	15	0.0966	0.1200	0.0234	0.0845	0.1481	0.0636	0.0721	0.0888	0.0167	0.0795	0.2901	0.2106	0.0803	0.4026	0.3223	0.0900	0.1700	0.0800	0.0853	0.1239	0.0386	0.1059	0.1176	0.0117	0.0781	0.1723	0.0942	0.0921	0.2010	0.1089	0.0620
s002	7	16	0.0953	0.1301	0.0348	0.0763	0.1080	0.0317	0.0726	0.0998	0.0272	0.0882	0.3260	0.2378	0.1074	0.3735	0.2661	0.1149	0.1416	0.0267	0.0726	0.1695	0.0969	0.1175	0.1054	-0.0121	0.0792	0.1845	0.1053	0.0950	0.2152	0.1202	0.0879
s002	7	17	0.1061	0.2712	0.1651	0.1024	0.1708	0.0684	0.0781	0.1462	0.0681	0.0805	0.3874	0.3069	0.0763	0.4039	0.3276	0.1017	0.1387	0.0370	0.0813	0.2184	0.1371	0.1558	0.0051	-0.1507	0.0792	0.2423	0.1631	0.0953	0.2034	0.1081	0.0810
s002	7	18	0.1043	0.2312	0.1269	0.0752	0.1127	0.0375	0.0826	0.2061	0.1235	0.0839	0.6214	0.5375	0.0708	0.3392	0.2684	0.1027	0.1109	0.0082	0.0948	0.1957	0.1009	0.0777	0.0135	-0.0642	0.0602	0.2146	0.1544	0.0956	0.2552	0.1596	0.0810
s002	7	19	0.1006	0.1494	0.0488	0.0615	0.1045	0.0430	0.0810	0.1114	0.0304	0.0597	0.3122	0.2525	0.0781	0.3479	0.2698	0.0892	0.1321	0.0429	0.0932	0.1561	0.0629	0.0930	0.0898	-0.0032	0.0851	0.1819	0.0968	0.0845	0.1781	0.0936	0.0726
s002	7	20	0.1180	0.1280	0.0100	0.0919	0.1247	0.0328	0.0879	0.1030	0.0151	0.0858	0.2795	0.1937	0.0818	0.3817	0.2999	0.1109	0.1284	0.0175	0.0969	0.1743	0.0774	0.0982	0.0684	-0.0298	0.0900	0.1802	0.0902	0.0990	0.1804	0.0814	0.0839
s002	7	21	0.1212	0.1264	0.0052	0.0855	0.1299	0.0444	0.0729	0.0861	0.0132	0.0993	0.2859	0.1866	0.0998	0.3643	0.2645	0.1135	0.1291	0.0156	0.0887	0.1479	0.0592	0.1275	0.0937	-0.0338	0.0756	0.1880	0.1124	0.1135	0.2401	0.1266	0.1003
s002	7	22	0.0869	0.1660	0.0791	0.0655	0.1054	0.0399	0.0647	0.1666	0.1019	0.0742	0.3481	0.2739	0.0839	0.3824	0.2985	0.0932	0.1452	0.0520	0.0784	0.1532	0.0748	0.0895	0.0943	0.0048	0.0855	0.1969	0.1114	0.0660	0.1788	0.1128	0.0805
s002	7	23	0.1272	0.2271	0.0999	0.0908	0.1080	0.0172	0.0721	0.1289	0.0568	0.0816	0.2988	0.2172	0.0821	0.3749	0.2928	0.0995	0.1333	0.0338	0.0884	0.1455	0.0571	0.1241	0.1384	0.0143	0.0816	0.5993	0.5177	0.1241	0.2546	0.1305	0.0969
s002	7	24	0.0905	0.2139	0.1234	0.0729	0.1194	0.0465	0.0855	0.0995	0.0140	0.0826	0.3702	0.2876	0.0937	0.3693	0.2756	0.1004	0.1427	0.0423	0.0742	0.1440	0.0698	0.1120	0.0993	-0.0127	0.0732	0.2120	0.1388	0.0726	0.2588	0.1862	0.0837
s002	7	25	0.0919	0.1607	0.0688	0.0800	0.1529	0.0729	0.0706	0.0460	-0.0246	0.0874	0.3236	0.2362	0.0990	0.3696	0.2706	0.0985	0.2059	0.1074	0.0995	0.1376	0.0381	0.1260	0.0753	-0.0507	0.0888	0.1859	0.0971	0.0993	0.2098	0.1105	0.0789
s002	7	26	0.1156	0.1456	0.0300	0.0792	0.1175	0.0383	0.1064	0.0942	-0.0122	0.0774	0.2827	0.2053	0.0861	0.3686	0.2825	0.1017	0.1239	0.0222	0.0919	0.1540	0.0621	0.1062	0.1046	-0.0016	0.0885	0.1909	0.1024	0.0969	0.2060	0.1091	0.0903
s002	7	27	0.1233	0.1187	-0.0046	0.0797	0.1840	0.1043	0.0893	0.0077	-0.0816	0.0726	0.5674	0.4948	0.0953	0.3984	0.3031	0.0985	0.1162	0.0177	0.0747	0.1719	0.0972	0.1127	0.1344	0.0217	0.0697	0.2003	0.1306	0.0855	0.2039	0.1184	0.0797
s002	7	28	0.1204	0.1918	0.0714	0.0618	0.1341	0.0723	0.0708	0.1413	0.0705	0.0774	0.4073	0.3299	0.0821	0.4110	0.3289	0.1065	0.0972	-0.0093	0.0962	0.1950	0.0988	0.1112	0.0996	-0.0116	0.0792	0.2074	0.1282	0.0805	0.2395	0.1590	0.0718
s002	7	29	0.0929	0.1351	0.0422	0.0876	0.1304	0.0428	0.0781	0.1053	0.0272	0.0845	0.2800	0.1955	0.0700	0.3820	0.3120	0.1260	0.1217	-0.0043	0.1025	0.1630	0.0605	0.1132	0.1201	0.0069	0.0882	0.2088	0.1206	0.1014	0.2034	0.1020	0.0834
s002	7	30	0.1029	0.1358	0.0329	0.0763	0.1383	0.0620	0.0735	0.0473	-0.0262	0.0806	0.3516	0.2710	0.1024	0.4094	0.3070	0.1210	0.1162	-0.0048	0.1183	0.1809	0.0626	0.1185	0.1238	0.0053	0.0742	0.5188	0.4446	0.1246	0.2541	0.1295	0.0990
s002	7	31	0.1175	0.1771	0.0596	0.0718	0.1243	0.0525	0.0776	0.1053	0.0277	0.0681	0.2866	0.2185	0.0905	0.4342	0.3437	0.0713	0.2281	0.1568	0.0787	0.1181	0.0394	0.1122	0.1883	0.0761	0.0919	0.2033	0.1114	0.1140	0.2685	0.1545	0.0792
s002	7	32	0.1256	0.1577	0.0321	0.0808	0.1368	0.0560	0.0914	0.0903	-0.0011	0.0903	0.2721	0.1818	0.0977	0.3881	0.2904	0.1231	0.1503	0.0272	0.1024	0.1553	0.0529	0.1499	0.1510	0.0011	0.1027	0.2009	0.0982	0.1227	0.2329	0.1102	0.0832
s002	7	33	0.1204	0.1079	-0.0125	0.0808	0.1642	0.0834	0.0882	0.0433	-0.0449	0.0803	0.3091	0.2288	0.1011	0.4071	0.3060	0.1178	0.1508	0.0330	0.1059	0.1680	0.0621	0.1043	0.1120	0.0077	0.0763	0.1966	0.1203	0.1008	0.2113	0.1105	0.0821
s002	7	34	0.0847	0.1688	0.0841	0.0808	0.1220	0.0412	0.0694	0.1425	0.0731	0.1000	0.3866	0.2866	0.0971	0.4036	0.3065	0.1146	0.1413	0.0267	0.0742	0.1664	0.0922	0.1312	0.0972	-0.0340	0.0890	0.1964	0.1074	0.1037	0.2279	0.1242	0.0726
s002	7	35	0.0993	0.1393	0.0400	0.0689	0.1383	0.0694	0.0729	0.0605	-0.0124	0.1069	0.5093	0.4024	0.0921	0.4286	0.3365	0.1020	0.1250	0.0230	0.1006	0.1421	0.0415	0.1421	0.1278	-0.0143	0.1014	0.2265	0.1251	0.1309	0.2466	0.1157	0.0969
s002	7	36	0.0942	0.2453	0.1511	0.0768	0.1412	0.0644	0.0723	0.1317	0.0594	0.0715	0.4895	0.4180	0.0697	0.3722	0.3025	0.1030	0.1297	0.0267	0.0744	0.1597	0.0853	0.0887	0.1159	0.0272	0.0810	0.1926	0.1116	0.0995	0.2176	0.1181	0.0934
s002	7	37	0.1190	0.3000	0.1810	0.0781	0.1275	0.0494	0.0620	0.5666	0.5046	0.0895	0.6107	0.5212	0.0993	0.4668	0.3675	0.1011	0.1304	0.0293	0.0932	0.1310	0.0378	0.0990	0.0945	-0.0045	0.0956	0.1975	0.1019	0.1035	0.2076	0.1041	0.0837
s002	7	38	0.0961	0.1472	0.0511	0.0874	0.1418	0.0544	0.0826	0.1462	0.0636	0.0945	0.3502	0.2557	0.0876	0.3854	0.2978	0.0987	0.1276	0.0289	0.0942	0.1495	0.0553	0.1109	0.0689	-0.0420	0.0930	0.2181	0.1251	0.1140	0.2152	0.1012	0.1151
s002	7	39	0.1235	0.1411	0.0176	0.0816	0.1510	0.0694	0.0858	0.0594	-0.0264	0.1038	0.3387	0.2349	0.1259	0.4226	0.2967	0.1144	0.1250	0.0106	0.0934	0.1930	0.0996	0.1117	0.0304	-0.0813	0.0969	0.2212	0.1243	0.0739	0.2229	0.1490	0.1124
s002	7	40	0.1024	0.1277	0.0253	0.0853	0.1682	0.0829	0.0686	0.0863	0.0177	0.1066	0.3911	0.2845	0.1029	0.4080	0.3051	0.0913	0.1338	0.0425	0.0792	0.1405	0.0613	0.1283	0.0985	-0.0298	0.0826	0.1826	0.1000	0.1029	0.2036	0.1007	0.0913
s002	7	41	0.1198	0.1490	0.0292	0.0882	0.1634	0.0752	0.0914	0.0776	-0.0138	0.1257	0.3204	0.1947	0.1354	0.4078	0.2724	0.0977	0.1115	0.0138	0.0861	0.2329	0.1468	0.1753	0.0011	-0.1742	0.0874	0.4885	0.4011	0.1457	0.3158	0.1701	0.0839
s002	7	42	0.0103	0.0765	0.0662	0.0747	0.5033	0.4286	0.1409	0.3660	0.2251	0.1159	0.3146	0.1987	0.1151	0.5329	0.4178	0.0781	0.1232	0.0451	0.1069	0.1482	0.0413	0.1022	0.1236	0.0214	0.1003	0.4544	0.3541	0.1183	0.2647	0.1464	0.0755
s002	7	43	0.1051	0.1322	0.0271	0.0966	0.1465	0.0499	0.0805	0.1254	0.0449	0.0966	0.3117	0.2151	0.0948	0.3833	0.2885	0.0905	0.1326	0.0421	0.0876	0.1761	0.0885	0.1117	0.0990	-0.0127	0.0888	0.1975	0.1087	0.0942	0.2123	0.1181	0.0813
s002	7	44	0.0906	0.0886	-0.0020	0.0909	0.1532	0.0623	0.0708	0.0824	0.0116	0.0916	0.6080	0.5164	0.1048	0.4543	0.3495	0.1143	0.1428	0.0285	0.0734	0.1519	0.0785	0.0903	0.0972	0.0069	0.0784	0.1916	0.1132	0.0834	0.2342	0.1508	0.0555
s002	7	45	0.0990	0.1485	0.0495	0.0660	0.1407	0.0747	0.0618	0.1051	0.0433	0.0800	0.3296	0.2496	0.1043	0.3970	0.2927	0.1017	0.1466	0.0449	0.0826	0.1619	0.0793	0.1162	0.1038	-0.0124	0.0887	0.1871	0.0984	0.0940	0.2071	0.1131	0.0744
s002	7	46	0.1048	0.1187	0.0139	0.0842	0.1713	0.0871	0.0652	0.0782	0.0130	0.0898	0.3495	0.2597	0.0903	0.4862	0.3959	0.0954	0.1408	0.0454	0.0898	0.1337	0.0439	0.1148	0.1325	0.0177	0.0818	0.1834	0.1016	0.1151	0.2369	0.1218	0.0729
s002	7	47	0.1135	0.1345	0.0210	0.0729	0.1286	0.0557	0.0855	0.1072	0.0217	0.0847	0.2765	0.1918	0.1011	0.4983	0.3972	0.1189	0.1693	0.0504	0.0940	0.1384	0.0444	0.1204	0.1500	0.0296	0.0821	0.2006	0.1185	0.0869	0.2575	0.1706	0.0837
s002	7	48	0.1106	0.1195	0.0089	0.0908	0.1346	0.0438	0.0898	0.0792	-0.0106	0.0932	0.3222	0.2290	0.0929	0.4078	0.3149	0.0993	0.1954	0.0961	0.0993	0.1509	0.0516	0.1241	0.1484	0.0243	0.0911	0.1777	0.0866	0.1362	0.2303	0.0941	0.0855
s002	7	49	0.1064	0.1277	0.0213	0.0853	0.1473	0.0620	0.0797	0.1135	0.0338	0.0829	0.2787	0.1958	0.0650	0.3488	0.2838	0.0964	0.1460	0.0496	0.0995	0.1394	0.0399	0.1008	0.1225	0.0217	0.0845	0.1705	0.0860	0.1061	0.2313	0.1252	0.0845
s002	7	50	0.1029	0.1393	0.0364	0.0729	0.1278	0.0549	0.0771	0.0982	0.0211	0.0837	0.3705	0.2868	0.0818	0.3824	0.3006	0.0972	0.1471	0.0499	0.0977	0.1308	0.0331	0.1122	0.1342	0.0220	0.0776	0.1731	0.0955	0.0884	0.2158	0.1274	0.1072
s002	8	1	0.1391	0.3573	0.2182	0.1481	0.2181	0.0700	0.0921	0.1742	0.0821	0.1283	0.5207	0.3924	0.0808	0.4598	0.3790	0.1265	0.2653	0.1388	0.1072	0.1134	0.0062	0.1613	0.1888	0.0275	0.1080	0.3157	0.2077	0.1040	0.2387	0.1347	0.1022
s002	8	2	0.1399	0.2728	0.1329	0.1354	0.1893	0.0539	0.0958	0.1051	0.0093	0.1024	0.4858	0.3834	0.1016	0.4714	0.3698	0.1402	0.2358	0.0956	0.1148	0.1236	0.0088	0.1473	0.1917	0.0444	0.1061	0.2747	0.1686	0.1188	0.2739	0.1551	0.1053
s002	8	3	0.1278	0.1913	0.0635	0.1059	0.1109	0.0050	0.0927	0.1136	0.0209	0.0879	0.4075	0.3196	0.1159	0.6807	0.5648	0.1716	0.2621	0.0905	0.1095	0.1239	0.0144	0.1533	0.2172	0.0639	0.0876	0.1834	0.0958	0.1473	0.3185	0.1712	0.1095
s002	8	4	0.1365	0.4312	0.2947	0.1552	0.1634	0.0082	0.1152	0.1138	-0.0014	0.0962	0.4490	0.3528	0.1014	0.4920	0.3906	0.1511	0.2725	0.1214	0.1140	0.1231	0.0091	0.1505	0.1492	-0.0013	0.1019	0.1713	0.0694	0.1370	0.2525	0.1155	0.1190
s002	8	5	0.1428	0.2256	0.0828	0.0961	0.1199	0.0238	0.1154	0.1344	0.0190	0.0998	0.3573	0.2575	0.1051	0.5367	0.4316	0.1502	0.2093	0.0591	0.1053	0.1202	0.0149	0.1513	0.0700	-0.0813	0.1115	0.1669	0.0554	0.1420	0.2984	0.1564	0.1132
s002	8	6	0.1734	0.2166	0.0432	0.1454	0.1272	-0.0182	0.1193	0.1452	0.0259	0.1233	0.5761	0.4528	0.0966	0.4744	0.3778	0.1431	0.1719	0.0288	0.1278	0.1809	0.0531	0.1278	0.1867	0.0589	0.1032	0.4312	0.3280	0.1109	0.2702	0.1593	0.0993
s002	8	7	0.1402	0.2109	0.0707	0.1114	0.1529	0.0415	0.0832	0.1439	0.0607	0.1219	0.6312	0.5093	0.1022	0.4287	0.3265	0.1539	0.2025	0.0486	0.1376	0.1141	-0.0235	0.1608	0.1331	-0.0277	0.1090	0.1583	0.0493	0.1367	0.2638	0.1271	0.1446
s002	8	8	0.1446	0.1736	0.0290	0.1314	0.1591	0.0277	0.0993	0.0549	-0.0444	0.1811	0.9202	0.7391	0.1504	0.8775	0.7271	0.1307	0.1632	0.0325	0.1148	0.1365	0.0217	0.1864	0.1038	-0.0826	0.1215	0.2094	0.0879	0.1483	0.2630	0.1147	0.1399
s002	8	9	0.1615	0.2398	0.0783	0.1241	0.1534	0.0293	0.0942	0.1233	0.0291	0.1093	0.4331	0.3238	0.1533	0.4894	0.3361	0.1613	0.2381	0.0768	0.1032	0.1044	0.0012	0.1639	0.2930	0.1291	0.2185	0.3214	0.1029	0.1243	0.3087	0.1844	0.1161
s002	8	10	0.1682	0.1654	-0.0028	0.1302	0.1859	0.0557	0.1169	0.1204	0.0035	0.1336	0.3959	0.2623	0.1117	0.4491	0.3374	0.1199	0.1624	0.0425	0.1594	0.1693	0.0099	0.1486	0.1547	0.0061	0.1288	0.1613	0.0325	0.1354	0.2522	0.1168	0.1404
s002	8	11	0.1481	0.3963	0.2482	0.1053	0.1642	0.0589	0.1106	0.1629	0.0523	0.0919	0.5569	0.4650	0.1119	0.4832	0.3713	0.1428	0.1745	0.0317	0.1183	0.1656	0.0473	0.1373	0.1225	-0.0148	0.1194	0.1859	0.0665	0.1499	0.2704	0.1205	0.1077
s002	8	12	0.1417	0.1957	0.0540	0.0940	0.1389	0.0449	0.1006	0.1320	0.0314	0.0934	0.2512	0.1578	0.1019	0.4918	0.3899	0.1420	0.1901	0.0481	0.1088	0.1699	0.0611	0.1315	0.0521	-0.0794	0.1243	0.2647	0.1404	0.1185	0.2517	0.1332	0.0940
s002	8	13	0.1330	0.1638	0.0308	0.0977	0.1648	0.0671	0.1177	0.1243	0.0066	0.1088	0.3437	0.2349	0.1454	0.4469	0.3015	0.1391	0.1827	0.0436	0.1219	0.1640	0.0421	0.1429	0.1009	-0.0420	0.1020	0.2804	0.1784	0.1127	0.2451	0.1324	0.1027
s002	8	14	0.1824	0.3375	0.1551	0.1214	0.2056	0.0842	0.0974	0.1141	0.0167	0.0781	0.3137	0.2356	0.1314	0.4922	0.3608	0.1495	0.1801	0.0306	0.1198	0.2154	0.0956	0.1636	0.1758	0.0122	0.1206	0.2903	0.1697	0.1024	0.3108	0.2084	0.1143
s002	8	15	0.1402	0.2188	0.0786	0.0739	0.1684	0.0945	0.1014	0.1415	0.0401	0.0826	0.3486	0.2660	0.1272	0.5094	0.3822	0.1233	0.1822	0.0589	0.1180	0.1582	0.0402	0.0979	0.1344	0.0365	0.1156	0.3291	0.2135	0.1518	0.2884	0.1366	0.1206
s002	8	16	0.1787	0.2491	0.0704	0.1122	0.1566	0.0444	0.1219	0.3858	0.2639	0.1462	0.5470	0.4008	0.1370	0.6372	0.5002	0.1388	0.2394	0.1006	0.1140	0.1191	0.0051	0.1510	0.1193	-0.0317	0.0967	0.1854	0.0887	0.1309	0.2279	0.0970	0.1436
s002	8	17	0.1676	0.2327	0.0651	0.1584	0.1555	-0.0029	0.1254	0.1555	0.0301	0.1344	0.3500	0.2156	0.1085	0.6485	0.5400	0.1455	0.1637	0.0182	0.1222	0.1666	0.0444	0.1230	0.1156	-0.0074	0.1154	0.1547	0.0393	0.1254	0.4623	0.3369	0.1188
s002	8	18	0.1750	0.2034	0.0284	0.1227	0.1737	0.0510	0.1301	0.1460	0.0159	0.1159	0.3732	0.2573	0.1151	0.5741	0.4590	0.1550	0.1912	0.0362	0.1143	0.1830	0.0687	0.1185	0.1196	0.0011	0.0895	0.2423	0.1528	0.1243	0.4899	0.3656	0.1206
s002	8	19	0.1665	0.2393	0.0728	0.1148	0.1478	0.0330	0.1043	0.1526	0.0483	0.0879	0.2990	0.2111	0.1175	0.4493	0.3318	0.1433	0.1964	0.0531	0.1317	0.1619	0.0302	0.1549	0.1296	-0.0253	0.0934	0.2056	0.1122	0.1433	0.2870	0.1437	0.1373
s002	8	20	0.1504	0.1955	0.0451	0.1051	0.1730	0.0679	0.0956	0.1001	0.0045	0.1177	0.3006	0.1829	0.1547	0.4409	0.2862	0.1453	0.1381	-0.0072	0.1186	0.1950	0.0764	0.1264	0.1679	0.0415	0.0953	0.2486	0.1533	0.1367	0.3717	0.2350	0.1154
s002	8	21	0.1597	0.2005	0.0408	0.0760	0.1753	0.0993	0.0908	0.0927	0.0019	0.0805	0.2351	0.1546	0.0734	0.4548	0.3814	0.1296	0.2096	0.0800	0.0961	0.1265	0.0304	0.1351	0.1555	0.0204	0.0776	0.1866	0.1090	0.1190	0.2210	0.1020	0.1647
s002	8	22	0.1433	0.1271	-0.0162	0.0937	0.1877	0.0940	0.0977	0.0934	-0.0043	0.1479	0.5263	0.3784	0.1259	0.4841	0.3582	0.1312	0.1500	0.0188	0.1249	0.1947	0.0698	0.1618	0.1547	-0.0071	0.1035	0.1349	0.0314	0.1349	0.2351	0.1002	0.1077
s002	8	23	0.1526	0.1546	0.0020	0.1193	0.1695	0.0502	0.1101	0.1838	0.0737	0.1357	0.3310	0.1953	0.1365	0.4659	0.3294	0.1219	0.1251	0.0032	0.1201	0.1582	0.0381	0.1299	0.1236	-0.0063	0.0760	0.1990	0.1230	0.1438	0.4516	0.3078	0.0196
s002	8	24	0.1679	0.2056	0.0377	0.1006	0.1371	0.0365	0.1256	0.1438	0.0182	0.0950	0.3689	0.2739	0.0365	0.7008	0.6643	0.1219	0.1753	0.0534	0.0613	0.3554	0.2941	0.1441	0.1349	-0.0092	0.0958	0.1932	0.0974	0.1320	0.2470	0.1150	0.1198
s002	8	25	0.1636	0.3224	0.1588	0.1119	0.2085	0.0966	0.1167	0.1394	0.0227	0.0958	0.2649	0.1691	0.1497	0.4514	0.3017	0.1270	0.1547	0.0277	0.1014	0.1337	0.0323	0.1220	0.1001	-0.0219	0.0924	0.1863	0.0939	0.1206	0.2493	0.1287	0.1204
s002	8	26	0.1307	0.1436	0.0129	0.1088	0.1537	0.0449	0.1135	0.1481	0.0346	0.1328	0.3302	0.1974	0.1059	0.5947	0.4888	0.1497	0.1777	0.0280	0.1217	0.1492	0.0275	0.1215	0.1083	-0.0132	0.1183	0.1819	0.0636	0.1610	0.2195	0.0585	0.1533
s002	8	27	0.1570	0.1865	0.0295	0.1204	0.1555	0.0351	0.1299	0.1455	0.0156	0.0932	0.2924	0.1992	0.1420	0.4142	0.2722	0.1383	0.1143	-0.0240	0.1378	0.1888	0.0510	0.1357	0.1048	-0.0309	0.1244	0.1555	0.0311	0.1576	0.2770	0.1194	0.1314
s002	8	28	0.1283	0.1818	0.0535	0.1177	0.1660	0.0483	0.1074	0.0839	-0.0235	0.1209	0.3270	0.2061	0.1122	0.4989	0.3867	0.1415	0.1566	0.0151	0.1270	0.1696	0.0426	0.1225	0.1164	-0.0061	0.1136	0.2421	0.1285	0.1552	0.2382	0.0830	0.1293
s002	8	29	0.1383	0.1469	0.0086	0.1016	0.1594	0.0578	0.1111	0.1491	0.0380	0.1217	0.3141	0.1924	0.1362	0.4263	0.2901	0.1610	0.1745	0.0135	0.1314	0.1698	0.0384	0.1492	0.1418	-0.0074	0.0990	0.1386	0.0396	0.1444	0.2955	0.1511	0.1423
s002	8	30	0.1454	0.1894	0.0440	0.1066	0.1465	0.0399	0.1281	0.1109	-0.0172	0.1370	0.2283	0.0913	0.1214	0.4674	0.3460	0.1380	0.1578	0.0198	0.1193	0.1392	0.0199	0.1285	0.1470	0.0185	0.0998	0.1903	0.0905	0.1143	0.2147	0.1004	0.1148
s002	8	31	0.1705	0.2237	0.0532	0.1019	0.1457	0.0438	0.1157	0.1143	-0.0014	0.1413	0.5654	0.4241	0.1491	0.4788	0.3297	0.1499	0.1483	-0.0016	0.1146	0.1395	0.0249	0.1407	0.1080	-0.0327	0.0950	0.1544	0.0594	0.1515	0.2701	0.1186	0.1489
s002	8	32	0.1544	0.1876	0.0332	0.1404	0.1642	0.0238	0.1399	0.1280	-0.0119	0.1317	0.2869	0.1552	0.1710	0.4727	0.3017	0.1811	0.5464	0.3653	0.1446	0.1458	0.0012	0.1563	0.1151	-0.0412	0.1186	0.2186	0.1000	0.1259	0.2300	0.1041	0.1075
s002	8	33	0.1648	0.1509	-0.0139	0.1228	0.1321	0.0093	0.1433	0.1404	-0.0029	0.1407	0.3183	0.1776	0.1048	0.5171	0.4123	0.1053	0.2594	0.1541	0.1320	0.1334	0.0014	0.1486	0.1349	-0.0137	0.1008	0.2367	0.1359	0.0486	0.1530	0.1044	0.1022
s002	8	34	0.2093	0.1815	-0.0278	0.1074	0.1457	0.0383	0.1172	0.1151	-0.0021	0.0934	0.2388	0.1454	0.1117	0.6773	0.5656	0.1494	0.2935	0.1441	0.1491	0.1642	0.0151	0.1576	0.1394	-0.0182	0.1270	0.2392	0.1122	0.1658	0.2784	0.1126	0.1035
s002	8	35	0.1755	0.1926	0.0171	0.1006	0.1838	0.0832	0.0969	0.1233	0.0264	0.1270	0.3864	0.2594	0.1375	0.5221	0.3846	0.1341	0.2273	0.0932	0.0990	0.1062	0.0072	0.1578	0.1663	0.0085	0.0800	0.2167	0.1367	0.1188	0.2211	0.1023	0.1293
s002	8	36	0.1412	0.1498	0.0086	0.1354	0.1565	0.0211	0.1167	0.1143	-0.0024	0.1397	0.1967	0.0570	0.1512	0.5537	0.4025	0.1386	0.1872	0.0486	0.0963	0.0874	-0.0089	0.1874	0.1346	-0.0528	0.0935	0.2410	0.1475	0.1251	0.2749	0.1498	0.1161
s002	8	37	0.1483	0.1733	0.0250	0.1072	0.1634	0.0562	0.0966	0.1016	0.0050	0.1288	0.6423	0.5135	0.1109	0.4058	0.2949	0.1576	0.2017	0.0441	0.0565	0.0912	0.0347	0.1074	0.4476	0.3402	0.1423	0.2742	0.1319	0.1911	0.3752	0.1841	0.1151
s002	8	38	0.1531	0.1752	0.0221	0.0839	0.1309	0.0470	0.0924	0.1331	0.0407	0.1251	0.5579	0.4328	0.1721	0.6306	0.4585	0.1351	0.1898	0.0547	0.1088	0.1648	0.0560	0.2056	0.2236	0.0180	0.1396	0.2061	0.0665	0.1409	0.2532	0.1123	0.1138
s002	8	39	0.1198	0.1519	0.0321	0.1072	0.2181	0.1109	0.0555	0.0917	0.0362	0.1090	0.6455	0.5365	0.1225	0.5031	0.3806	0.1446	0.2763	0.1317	0.1539	0.3532	0.1993	0.1540	0.1302	-0.0238	0.0943	0.2249	0.1306	0.1098	0.2176	0.1078	0.1130
s002	8	40	0.1362	0.1989	0.0627	0.1196	0.1553	0.0357	0.1212	0.1305	0.0093	0.1127	0.3233	0.2106	0.1391	0.4923	0.3532	0.1548	0.2897	0.1349	0.1462	0.2144	0.0682	0.1470	0.1542	0.0072	0.1072	0.1898	0.0826	0.1399	0.2562	0.1163	0.1146
s002	8	41	0.1557	0.2169	0.0612	0.1214	0.1827	0.0613	0.1138	0.1029	-0.0109	0.1099	0.2883	0.1784	0.1518	0.5234	0.3716	0.1381	0.1561	0.0180	0.1309	0.1677	0.0368	0.1333	0.1230	-0.0103	0.1130	0.2410	0.1280	0.1267	0.2881	0.1614	0.1270
s002	8	42	0.1528	0.1654	0.0126	0.1270	0.1547	0.0277	0.1264	0.1304	0.0040	0.1154	0.2748	0.1594	0.1563	0.5475	0.3912	0.1689	0.1824	0.0135	0.1431	0.1830	0.0399	0.1470	0.0977	-0.0493	0.1644	0.2444	0.0800	0.1610	0.3688	0.2078	0.2027
s002	8	43	0.1655	0.2483	0.0828	0.1114	0.3648	0.2534	0.1497	0.1954	0.0457	0.1312	0.3325	0.2013	0.1417	0.4862	0.3445	0.1455	0.1999	0.0544	0.1314	0.1291	-0.0023	0.1518	0.1648	0.0130	0.1024	0.3811	0.2787	0.1351	0.3092	0.1741	0.0911
s002	8	44	0.1536	0.2103	0.0567	0.1307	0.1862	0.0555	0.1196	0.1381	0.0185	0.1618	0.2557	0.0939	0.1449	0.5308	0.3859	0.1653	0.1775	0.0122	0.1489	0.1836	0.0347	0.1613	0.1573	-0.0040	0.1125	0.2273	0.1148	0.1173	0.3241	0.2068	0.0977
s002	8	45	0.1552	0.2024	0.0472	0.1154	0.1101	-0.0053	0.1357	0.1898	0.0541	0.1391	0.2684	0.1293	0.1673	0.5020	0.3347	0.1571	0.2469	0.0898	0.1267	0.1582	0.0315	0.1645	0.1521	-0.0124	0.1003	0.2043	0.1040	0.1285	0.2849	0.1564	0.0768
s002	8	46	0.1502	0.2114	0.0612	0.0650	0.1302	0.0652	0.0985	0.1249	0.0264	0.0908	0.2380	0.1472	0.1080	0.5008	0.3928	0.1003	0.2112	0.1109	0.1217	0.1379	0.0162	0.1212	0.1587	0.0375	0.0845	0.1990	0.1145	0.1061	0.2971	0.1910	0.1014
s002	8	47	0.2072	0.2662	0.0590	0.1161	0.1921	0.0760	0.1051	0.1447	0.0396	0.1093	0.5658	0.4565	0.1296	0.4965	0.3669	0.1351	0.1824	0.0473	0.1172	0.1416	0.0244	0.1206	0.1288	0.0082	0.0911	0.2439	0.1528	0.1367	0.3018	0.1651	0.1246
s002	8	48	0.1642	0.1750	0.0108	0.0850	0.1196	0.0346	0.1222	0.1357	0.0135	0.0863	0.2502	0.1639	0.1378	0.5221	0.3843	0.1539	0.1687	0.0148	0.1349	0.1624	0.0275	0.1552	0.1650	0.0098	0.1526	0.4674	0.3148	0.1051	0.3048	0.1997	0.1259
s002	8	49	0.1623	0.2126	0.0503	0.0871	0.1966	0.1095	0.1444	0.2115	0.0671	0.1175	0.4349	0.3174	0.1642	0.5582	0.3940	0.1466	0.1633	0.0167	0.1209	0.1577	0.0368	0.1225	0.1191	-0.0034	0.1122	0.1758	0.0636	0.1539	0.3140	0.1601	0.1154
s002	8	50	0.1792	0.1889	0.0097	0.1212	0.1656	0.0444	0.1425	0.1518	0.0093	0.0998	0.4866	0.3868	0.1072	0.6834	0.5762	0.0407	0.5002	0.4595	0.1338	0.1809	0.0471	0.1547	0.2426	0.0879	0.0995	0.2246	0.1251	0.1399	0.5261	0.3862	0.1080
s003	1	1	0.1333	0.2636	0.1303	0.1246	0.1737	0.0491	0.1330	0.1977	0.0647	0.0934	0.8302	0.7368	0.0697	0.4902	0.4205	0.0964	0.3585	0.2621	0.1225	0.2139	0.0914	0.1291	0.2234	0.0943	0.1090	0.3811	0.2721	0.1003	0.2997	0.1994	0.1035
s003	1	2	0.1307	0.3850	0.2543	0.1214	0.1908	0.0694	0.0956	0.2007	0.1051	0.1267	0.8698	0.7431	0.0964	0.5018	0.4054	0.1025	0.2669	0.1644	0.1267	0.2057	0.0790	0.1016	0.2365	0.1349	0.0781	0.2932	0.2151	0.1138	0.3201	0.2063	0.1035
s003	1	3	0.1143	0.2752	0.1609	0.1148	0.1439	0.0291	0.1468	0.4033	0.2565	0.1504	0.6373	0.4869	0.0850	0.5286	0.4436	0.1196	0.2350	0.1154	0.1497	0.1807	0.0310	0.1132	0.2104	0.0972	0.1351	0.2502	0.1151	0.1227	0.2883	0.1656	0.0800
s003	1	4	0.1328	0.2296	0.0968	0.0985	0.7023	0.6038	0.1222	0.6574	0.5352	0.1423	0.5373	0.3950	0.1080	0.5316	0.4236	0.1114	0.2283	0.1169	0.1391	0.3044	0.1653	0.1470	0.1824	0.0354	0.0892	0.3454	0.2562	0.1090	0.3079	0.1989	0.0958
s003	1	5	0.1217	0.1863	0.0646	0.1175	0.1584	0.0409	0.1175	0.5223	0.4048	0.0824	0.3732	0.2908	0.1056	1.1890	1.0834	0.1051	0.2793	0.1742	0.1169	0.1935	0.0766	0.1288	0.1421	0.0133	0.0618	0.2373	0.1755	0.0971	0.2632	0.1661	0.0987
s003	1	6	0.1320	0.1979	0.0659	0.1217	0.1523	0.0306	0.0964	0.1714	0.0750	0.0945	0.4879	0.3934	0.1093	0.4659	0.3566	0.1280	0.2515	0.1235	0.1238	0.1350	0.0112	0.1014	0.1542	0.0528	0.0871	0.1314	0.0443	0.1164	0.2783	0.1619	0.1008
s003	1	7	0.1235	0.2285	0.1050	0.0913	0.1594	0.0681	0.0895	0.2898	0.2003	0.1557	0.5412	0.3855	0.1040	1.2881	1.1841	0.1312	0.3078	0.1766	0.1304	0.1593	0.0289	0.1291	0.1183	-0.0108	0.0861	0.1331	0.0470	0.1043	0.2702	0.1659	0.1098
s003	1	8	0.1190	0.3878	0.2688	0.1032	0.1291	0.0259	0.1135	0.1452	0.0317	0.1204	0.4115	0.2911	0.0855	0.5381	0.4526	0.1074	0.2006	0.0932	0.1188	0.1382	0.0194	0.1006	0.1183	0.0177	0.0713	0.1581	0.0868	0.0929	0.2411	0.1482	0.0829
s003	1	9	0.0921	0.2741	0.1820	0.1172	0.5906	0.4734	0.1124	0.1837	0.0713	0.1193	0.5613	0.4420	0.0982	0.4817	0.3835	0.1083	0.2273	0.1190	0.1388	0.1566	0.0178	0.1109	0.1690	0.0581	0.0465	0.1114	0.0649	0.0887	0.3446	0.2559	0.0927
s003	1	10	0.1283	0.6059	0.4776	0.1246	0.1442	0.0196	0.1169	0.2162	0.0993	0.1185	0.4418	0.3233	0.0457	0.4989	0.4532	0.1581	0.2484	0.0903	0.1449	0.1943	0.0494	0.1048	0.1529	0.0481	0.1074	0.1823	0.0749	0.1029	0.2804	0.1775	0.0824
s003	1	11	0.1336	0.3019	0.1683	0.1272	0.2117	0.0845	0.0628	0.1853	0.1225	0.1267	0.3682	0.2415	0.1029	0.3899	0.2870	0.1109	0.2173	0.1064	0.1304	0.2213	0.0909	0.0797	0.0956	0.0159	0.1053	0.1905	0.0852	0.1006	0.5544	0.4538	0.1241
s003	1	12	0.1143	0.5562	0.4419	0.1483	0.1494	0.0011	0.1077	0.1829	0.0752	0.1235	0.3322	0.2087	0.1056	0.4570	0.3514	0.1178	0.2144	0.0966	0.1351	0.1859	0.0508	0.1412	0.1584	0.0172	0.0971	0.1771	0.0800	0.1045	0.2224	0.1179	0.1066
s003	1	13	0.1204	0.2393	0.1189	0.1491	0.1660	0.0169	0.1428	0.1824	0.0396	0.0961	0.3653	0.2692	0.1198	0.4028	0.2830	0.1143	0.2117	0.0974	0.1256	0.1885	0.0629	0.1177	0.1634	0.0457	0.0887	0.1520	0.0633	0.1045	0.2276	0.1231	0.0890
s003	1	14	0.1291	0.2008	0.0717	0.1528	0.1827	0.0299	0.0887	0.1782	0.0895	0.1035	0.4492	0.3457	0.1061	0.4207	0.3146	0.1191	0.1909	0.0718	0.1227	0.1426	0.0199	0.1270	0.1352	0.0082	0.1027	0.1246	0.0219	0.1051	0.2554	0.1503	0.0987
s003	1	15	0.1180	0.8536	0.7356	0.1296	0.2080	0.0784	0.0486	0.4930	0.4444	0.1135	0.7497	0.6362	0.0713	0.3751	0.3038	0.1199	0.2297	0.1098	0.1433	0.1838	0.0405	0.1206	0.1164	-0.0042	0.0995	0.1528	0.0533	0.1043	0.2393	0.1350	0.1035
s003	1	16	0.0998	0.2678	0.1680	0.1227	0.1758	0.0531	0.1103	0.5288	0.4185	0.1452	0.3582	0.2130	0.1135	0.4952	0.3817	0.1070	0.2224	0.1154	0.1259	0.1323	0.0064	0.1238	0.1344	0.0106	0.0979	0.1267	0.0288	0.1198	0.3345	0.2147	0.1193
s003	1	17	0.1077	0.5327	0.4250	0.1201	0.2310	0.1109	0.1167	0.1666	0.0499	0.1022	1.0245	0.9223	0.0890	0.4039	0.3149	0.1215	0.2289	0.1074	0.1299	0.1601	0.0302	0.1199	0.0977	-0.0222	0.0933	0.1276	0.0343	0.1188	0.2768	0.1580	0.0990
s003	1	18	0.1415	0.2166	0.0751	0.1362	0.1829	0.0467	0.1275	0.2043	0.0768	0.1098	0.4494	0.3396	0.1106	0.6767	0.5661	0.1122	0.6649	0.5527	0.1032	0.1859	0.0827	0.1341	0.1503	0.0162	0.1436	0.2391	0.0955	0.1008	0.3105	0.2097	0.0182
s003	1	19	0.1106	0.4335	0.3229	0.1278	0.1756	0.0478	0.1135	0.1624	0.0489	0.0898	0.9131	0.8233	0.1035	0.3720	0.2685	0.1175	0.1946	0.0771	0.1417	0.1642	0.0225	0.1167	0.1384	0.0217	0.1000	0.1734	0.0734	0.1043	0.3013	0.1970	0.1022
s003	1	20	0.1317	0.2100	0.0783	0.1280	0.1402	0.0122	0.1225	0.1582	0.0357	0.0916	0.3824	0.2908	0.1423	0.4232	0.2809	0.1291	0.2194	0.0903	0.1270	0.2633	0.1363	0.1415	0.2286	0.0871	0.0887	0.1534	0.0647	0.0908	0.2327	0.1419	0.0948
s003	1	21	0.1196	0.2027	0.0831	0.1109	0.1500	0.0391	0.1138	0.1877	0.0739	0.0568	0.3275	0.2707	0.1212	0.4272	0.3060	0.1011	0.2315	0.1304	0.1230	0.1735	0.0505	0.1483	0.2515	0.1032	0.1438	0.1916	0.0478	0.0974	0.2575	0.1601	0.0858
s003	1	22	0.1217	0.2135	0.0918	0.1204	0.1613	0.0409	0.1111	0.1317	0.0206	0.1024	0.3658	0.2634	0.1441	0.4455	0.3014	0.0934	0.2328	0.1394	0.1238	0.1756	0.0518	0.1433	0.1969	0.0536	0.1064	0.1560	0.0496	0.0956	0.9442	0.8486	0.1074
s003	1	23	0.1388	0.1857	0.0469	0.1307	0.1780	0.0473	0.1204	0.6194	0.4990	0.1346	0.4914	0.3568	0.0932	0.2886	0.1954	0.1157	0.1814	0.0657	0.1452	0.1778	0.0326	0.1444	0.2268	0.0824	0.1037	0.1821	0.0784	0.1270	0.3050	0.1780	0.0977
s003	1	24	0.1251	0.2071	0.0820	0.1405	0.1391	-0.0014	0.1305	0.1548	0.0243	0.1080	0.3465	0.2385	0.0686	0.4526	0.3840	0.1096	0.2162	0.1066	0.1359	0.1431	0.0072	0.1391	0.1619	0.0228	0.1140	0.1678	0.0538	0.1291	0.3441	0.2150	0.1061
s003	1	25	0.1214	0.3762	0.2548	0.1420	0.1518	0.0098	0.1177	0.1629	0.0452	0.1048	0.4001	0.2953	0.1140	0.4123	0.2983	0.1280	0.2101	0.0821	0.1373	0.1836	0.0463	0.1499	0.2115	0.0616	0.1140	0.1623	0.0483	0.1111	0.2553	0.1442	0.0916
s003	1	26	0.1636	0.2116	0.0480	0.0837	0.1038	0.0201	0.1183	0.1011	-0.0172	0.1233	1.0347	0.9114	0.1035	0.2975	0.1940	0.1278	0.1708	0.0430	0.1494	0.1186	-0.0308	0.1611	0.1592	-0.0019	0.0972	0.1186	0.0214	0.0977	0.2274	0.1297	0.0586
s003	1	27	0.1227	0.2000	0.0773	0.1140	0.1380	0.0240	0.1149	0.1069	-0.0080	0.1202	0.3461	0.2259	0.1238	0.3920	0.2682	0.1101	0.1901	0.0800	0.1283	0.1012	-0.0271	0.1632	0.1613	-0.0019	0.0959	0.1357	0.0398	0.1064	0.2472	0.1408	0.0890
s003	1	28	0.1470	0.1599	0.0129	0.1357	0.1484	0.0127	0.1278	0.1148	-0.0130	0.1067	0.3376	0.2309	0.1204	0.3628	0.2424	0.1162	0.1980	0.0818	0.1326	0.0954	-0.0372	0.1392	0.1709	0.0317	0.0966	0.1145	0.0179	0.1035	0.2406	0.1371	0.0953
s003	1	29	0.1375	0.1799	0.0424	0.1138	0.1479	0.0341	0.1140	0.1344	0.0204	0.0990	0.3655	0.2665	0.0945	0.9227	0.8282	0.1209	0.3621	0.2412	0.1333	0.1233	-0.0100	0.1466	0.1437	-0.0029	0.1054	0.1379	0.0325	0.0942	0.2894	0.1952	0.0240
s003	1	30	0.1454	0.2936	0.1482	0.1454	0.1895	0.0441	0.1465	0.2297	0.0832	0.1359	0.6499	0.5140	0.1357	0.3831	0.2474	0.1007	0.1862	0.0855	0.1373	0.1059	-0.0314	0.1426	0.1680	0.0254	0.0766	0.1056	0.0290	0.0927	0.2150	0.1223	0.0847
s003	1	31	0.1399	1.0091	0.8692	0.1040	0.1320	0.0280	0.1212	0.2775	0.1563	0.1312	0.9986	0.8674	0.0890	0.3229	0.2339	0.1107	0.2271	0.1164	0.1545	0.1400	-0.0145	0.1455	0.1801	0.0346	0.0884	0.1457	0.0573	0.1124	0.2543	0.1419	0.0876
s003	1	32	0.1249	0.2064	0.0815	0.1344	0.2020	0.0676	0.1233	0.2268	0.1035	0.0990	0.3777	0.2787	0.1003	0.3828	0.2825	0.1101	0.2561	0.1460	0.1383	0.2001	0.0618	0.1507	0.1550	0.0043	0.0919	0.1175	0.0256	0.1066	0.2313	0.1247	0.0969
s003	1	33	0.1325	0.6821	0.5496	0.1124	0.3196	0.2072	0.1135	0.1568	0.0433	0.1183	0.7683	0.6500	0.0903	0.3714	0.2811	0.1188	0.2154	0.0966	0.1259	0.0819	-0.0440	0.1425	0.1497	0.0072	0.1111	0.1290	0.0179	0.1074	0.2284	0.1210	0.1029
s003	1	34	0.1127	0.1828	0.0701	0.1270	0.1555	0.0285	0.1259	0.1402	0.0143	0.1438	0.4597	0.3159	0.1019	0.4071	0.3052	0.1090	0.2751	0.1661	0.1262	0.1406	0.0144	0.1460	0.1259	-0.0201	0.1007	0.1208	0.0201	0.1132	0.2524	0.1392	0.1043
s003	1	35	0.1275	0.2050	0.0775	0.1420	0.1288	-0.0132	0.1230	0.1341	0.0111	0.1251	0.3270	0.2019	0.1154	0.3739	0.2585	0.1183	0.2521	0.1338	0.1309	0.3123	0.1814	0.2085	0.2183	0.0098	0.1238	0.1375	0.0137	0.1124	0.2783	0.1659	0.1256
s003	1	36	0.1502	0.1784	0.0282	0.1386	0.1561	0.0175	0.1228	0.1151	-0.0077	0.1001	0.2727	0.1726	0.1022	0.3469	0.2447	0.1183	0.2906	0.1723	0.1233	0.1535	0.0302	0.1428	0.1671	0.0243	0.0995	0.1330	0.0335	0.1066	0.2371	0.1305	0.0956
s003	1	37	0.1098	0.2683	0.1585	0.1370	0.1642	0.0272	0.1095	0.1610	0.0515	0.0924	0.2922	0.1998	0.1280	0.3957	0.2677	0.1299	0.2371	0.1072	0.0959	0.0880	-0.0079	0.1457	0.2099	0.0642	0.1333	0.1523	0.0190	0.1006	0.2243	0.1237	0.0974
s003	1	38	0.1407	0.1467	0.0060	0.1283	0.1492	0.0209	0.1196	0.1175	-0.0021	0.1301	0.3589	0.2288	0.1072	0.3401	0.2329	0.1276	0.2147	0.0871	0.1204	0.1075	-0.0129	0.1589	0.1764	0.0175	0.1280	0.1386	0.0106	0.1045	0.3208	0.2163	0.1217
s003	1	39	0.1201	0.1976	0.0775	0.1437	0.1423	-0.0014	0.1146	0.1299	0.0153	0.1309	0.3932	0.2623	0.1357	0.3698	0.2341	0.1196	0.2065	0.0869	0.1357	0.0711	-0.0646	0.1623	0.1735	0.0112	0.1201	0.1299	0.0098	0.0847	0.2216	0.1369	0.1074
s003	1	40	0.1138	0.2428	0.1290	0.1238	0.1378	0.0140	0.1103	0.1130	0.0027	0.1053	0.2444	0.1391	0.1111	0.4527	0.3416	0.1004	0.2717	0.1713	0.1433	0.2004	0.0571	0.1415	0.1809	0.0394	0.0752	0.1446	0.0694	0.1103	0.2828	0.1725	0.1235
s003	1	41	0.1309	0.1870	0.0561	0.1185	0.1655	0.0470	0.1127	0.1391	0.0264	0.0985	0.2502	0.1517	0.1059	0.4105	0.3046	0.1144	0.2321	0.1177	0.1167	0.1376	0.0209	0.1541	0.1697	0.0156	0.1201	0.1489	0.0288	0.0884	0.2371	0.1487	0.0884
s003	1	42	0.1272	0.1459	0.0187	0.1433	0.1729	0.0296	0.1175	0.1339	0.0164	0.1059	0.2394	0.1335	0.1156	0.3968	0.2812	0.0991	0.2171	0.1180	0.1249	0.1400	0.0151	0.1592	0.1809	0.0217	0.1357	0.1877	0.0520	0.0866	0.2649	0.1783	0.1080
s003	1	43	0.1272	0.1699	0.0427	0.1206	0.1600	0.0394	0.1209	0.1254	0.0045	0.1206	0.2950	0.1744	0.1048	0.3823	0.2775	0.1109	0.2057	0.0948	0.1336	0.1493	0.0157	0.1552	0.1563	0.0011	0.1151	0.1668	0.0517	0.0979	0.2960	0.1981	0.0855
s003	1	44	0.1441	0.1651	0.0210	0.1396	0.1528	0.0132	0.1130	0.1072	-0.0058	0.1233	0.2914	0.1681	0.1386	0.4614	0.3228	0.1281	0.1946	0.0665	0.1283	0.1403	0.0120	0.1351	0.1296	-0.0055	0.1243	0.1467	0.0224	0.1000	0.2247	0.1247	0.0866
s003	1	45	0.1201	0.1253	0.0052	0.1262	0.1677	0.0415	0.1115	0.1088	-0.0027	0.1210	0.2500	0.1290	0.1349	0.4937	0.3588	0.1136	0.1899	0.0763	0.1367	0.1489	0.0122	0.1481	0.1288	-0.0193	0.1286	0.1436	0.0150	0.1006	0.2256	0.1250	0.0987
s003	1	46	0.1251	0.1097	-0.0154	0.1101	0.1869	0.0768	0.1307	0.1666	0.0359	0.1270	0.4001	0.2731	0.1156	0.3743	0.2587	0.1349	0.2247	0.0898	0.1299	0.1445	0.0146	0.1433	0.1756	0.0323	0.1066	0.1528	0.0462	0.0934	0.5118	0.4184	0.0940
s003	1	47	0.1922	0.1868	-0.0054	0.1162	0.1877	0.0715	0.1122	0.2508	0.1386	0.1119	0.3082	0.1963	0.1029	0.3631	0.2602	0.1291	0.2368	0.1077	0.1481	0.2160	0.0679	0.1607	0.1858	0.0251	0.0998	0.1602	0.0604	0.1003	0.6747	0.5744	0.1367
s003	1	48	0.1423	0.1842	0.0419	0.1148	0.1325	0.0177	0.1082	0.1169	0.0087	0.1080	0.2574	0.1494	0.1510	0.3709	0.2199	0.1173	0.2084	0.0911	0.1249	0.1033	-0.0216	0.1310	0.1233	-0.0077	0.1255	0.1706	0.0451	0.0927	0.5362	0.4435	0.1317
s003	1	49	0.1285	0.1759	0.0474	0.1212	0.1323	0.0111	0.1170	0.1035	-0.0135	0.1600	0.5147	0.3547	0.1061	0.3730	0.2669	0.1138	0.2083	0.0945	0.1286	0.1260	-0.0026	0.1513	0.1323	-0.0190	0.1149	0.1236	0.0087	0.1045	0.2253	0.1208	0.1024
s003	1	50	0.1040	0.4895	0.3855	0.1101	0.1468	0.0367	0.1209	0.1523	0.0314	0.1504	0.3077	0.1573	0.1156	0.3510	0.2354	0.0888	0.2242	0.1354	0.1164	0.1640	0.0476	0.1417	0.1853	0.0436	0.1193	0.1478	0.0285	0.1029	0.2403	0.1374	0.0927
s003	2	1	0.1602	0.2496	0.0894	0.1346	0.1927	0.0581	0.1262	0.1597	0.0335	0.1449	0.4106	0.2657	0.0895	0.5495	0.4600	0.1059	0.2468	0.1409	0.1444	0.1725	0.0281	0.1206	0.1460	0.0254	0.1032	0.1739	0.0707	0.1069	0.2709	0.1640	0.0866
s003	2	2	0.1066	0.4142	0.3076	0.1193	0.1930	0.0737	0.1256	0.1576	0.0320	0.1351	0.3831	0.2480	0.0795	0.5767	0.4972	0.1151	0.2413	0.1262	0.1172	0.2054	0.0882	0.0887	0.1141	0.0254	0.0934	0.1979	0.1045	0.0692	0.3055	0.2363	0.0874
s003	2	3	0.1246	0.2990	0.1744	0.1185	0.1615	0.0430	0.1109	0.1444	0.0335	0.1053	0.3898	0.2845	0.1212	0.5296	0.4084	0.0879	0.2362	0.1483	0.1225	0.2118	0.0893	0.1262	0.1754	0.0492	0.0816	0.1534	0.0718	0.0974	0.2525	0.1551	0.0792
s003	2	4	0.1069	0.2879	0.1810	0.1069	0.1397	0.0328	0.1051	0.4445	0.3394	0.1301	1.0015	0.8714	0.0618	0.4258	0.3640	0.1122	0.2170	0.1048	0.1489	0.1606	0.0117	0.1241	0.1395	0.0154	0.0892	0.1678	0.0786	0.0750	0.2306	0.1556	0.0766
s003	2	5	0.1053	0.3617	0.2564	0.1230	0.1732	0.0502	0.1119	0.7598	0.6479	0.1209	0.5653	0.4444	0.0900	0.9454	0.8554	0.1088	0.2822	0.1734	0.1576	0.1669	0.0093	0.1344	0.1577	0.0233	0.0821	0.1528	0.0707	0.0971	0.2482	0.1511	0.0900
s003	2	6	0.1059	0.7270	0.6211	0.0810	0.2346	0.1536	0.1370	0.1384	0.0014	0.1233	0.3896	0.2663	0.1330	0.5271	0.3941	0.1188	0.2674	0.1486	0.1396	0.1423	0.0027	0.1222	0.1642	0.0420	0.0916	0.1283	0.0367	0.1154	0.2839	0.1685	0.0942
s003	2	7	0.1077	0.2480	0.1403	0.0388	0.3887	0.3499	0.0940	0.2663	0.1723	0.1051	1.2685	1.1634	0.0887	0.7610	0.6723	0.1019	0.2159	0.1140	0.1249	0.1361	0.0112	0.1350	0.1236	-0.0114	0.0856	0.1107	0.0251	0.1016	0.2316	0.1300	0.0934
s003	2	8	0.0937	0.2116	0.1179	0.1206	0.1856	0.0650	0.1309	0.1766	0.0457	0.1196	0.4133	0.2937	0.0565	0.4645	0.4080	0.1138	0.2212	0.1074	0.1101	0.1313	0.0212	0.1016	0.1164	0.0148	0.0810	0.1520	0.0710	0.1011	0.2496	0.1485	0.0668
s003	2	9	0.1154	0.2858	0.1704	0.1088	0.1883	0.0795	0.0985	0.1344	0.0359	0.1051	0.3299	0.2248	0.1032	0.4131	0.3099	0.1415	0.2313	0.0898	0.1061	0.1191	0.0130	0.1014	0.1170	0.0156	0.0871	0.1401	0.0530	0.0950	0.2416	0.1466	0.0496
s003	2	10	0.1164	0.1976	0.0812	0.1154	0.1777	0.0623	0.1090	0.1853	0.0763	0.1027	0.3708	0.2681	0.0998	0.3685	0.2687	0.1069	0.1898	0.0829	0.1124	0.1146	0.0022	0.1045	0.1410	0.0365	0.0818	0.1124	0.0306	0.0942	0.2427	0.1485	0.0810
s003	2	11	0.0979	0.1775	0.0796	0.1003	0.1711	0.0708	0.1011	0.1376	0.0365	0.1101	0.3822	0.2721	0.0950	0.3783	0.2833	0.1098	0.1932	0.0834	0.1011	0.1571	0.0560	0.0969	0.0882	-0.0087	0.0858	0.1737	0.0879	0.0565	0.2076	0.1511	0.0755
s003	2	12	0.0969	0.2003	0.1034	0.0898	0.1487	0.0589	0.0858	0.1537	0.0679	0.0982	0.3605	0.2623	0.1006	0.4079	0.3073	0.0983	0.1941	0.0958	0.1196	0.1606	0.0410	0.1146	0.1363	0.0217	0.0771	0.1270	0.0499	0.0977	0.2216	0.1239	0.0689
s003	2	13	0.1059	0.1238	0.0179	0.1061	0.1737	0.0676	0.0876	0.1568	0.0692	0.0665	0.3383	0.2718	0.0863	0.4157	0.3294	0.1096	0.2376	0.1280	0.0809	0.0793	-0.0016	0.0719	0.4396	0.3677	0.0723	0.1829	0.1106	0.0710	0.2303	0.1593	0.0718
s003	2	14	0.1259	0.1633	0.0374	0.0911	0.1400	0.0489	0.1072	0.1376	0.0304	0.0718	0.2766	0.2048	0.0895	0.3522	0.2627	0.1086	0.2060	0.0974	0.0934	0.1307	0.0373	0.1138	0.1350	0.0212	0.0779	0.1338	0.0559	0.0908	0.2324	0.1416	0.0549
s003	2	15	0.0882	0.1201	0.0319	0.1037	0.1937	0.0900	0.1175	0.1376	0.0201	0.0766	0.2737	0.1971	0.0974	0.4292	0.3318	0.1236	0.1888	0.0652	0.1059	0.1171	0.0112	0.1175	0.1379	0.0204	0.0760	0.1272	0.0512	0.0890	0.2311	0.1421	0.0628
s003	2	16	0.1019	0.1412	0.0393	0.1225	0.1685	0.0460	0.0956	0.1086	0.0130	0.0847	0.3082	0.2235	0.0924	0.3477	0.2553	0.1101	0.1748	0.0647	0.1003	0.1088	0.0085	0.1230	0.1342	0.0112	0.0924	0.1359	0.0435	0.0950	0.2490	0.1540	0.0230
s003	2	17	0.1219	0.1448	0.0229	0.1000	0.1441	0.0441	0.1117	0.1413	0.0296	0.0631	0.2288	0.1657	0.1101	0.3116	0.2015	0.1230	0.1668	0.0438	0.1140	0.0766	-0.0374	0.1169	0.1758	0.0589	0.0760	0.1087	0.0327	0.1019	0.2388	0.1369	0.1027
s003	2	18	0.1206	0.1258	0.0052	0.1103	0.1436	0.0333	0.0850	0.1299	0.0449	0.0708	0.2318	0.1610	0.0990	0.3224	0.2234	0.1219	0.1871	0.0652	0.0908	0.0795	-0.0113	0.1114	0.1299	0.0185	0.1359	0.1449	0.0090	0.0950	0.2205	0.1255	0.0834
s003	2	19	0.0995	0.1192	0.0197	0.1177	0.1499	0.0322	0.0977	0.1017	0.0040	0.1103	0.2507	0.1404	0.1190	0.4139	0.2949	0.1001	0.1788	0.0787	0.1091	0.0925	-0.0166	0.1215	0.1202	-0.0013	0.1024	0.1259	0.0235	0.0977	0.2163	0.1186	0.0929
s003	2	20	0.1288	0.1667	0.0379	0.1048	0.1336	0.0288	0.1185	0.4386	0.3201	0.1460	0.4170	0.2710	0.1103	0.3255	0.2152	0.1146	0.1600	0.0454	0.1172	0.1376	0.0204	0.1334	0.1286	-0.0048	0.1088	0.1640	0.0552	0.0684	0.2277	0.1593	0.0850
s003	2	21	0.1154	0.2048	0.0894	0.1119	0.1726	0.0607	0.0876	0.1222	0.0346	0.1391	0.3705	0.2314	0.0758	0.4638	0.3880	0.0969	0.2593	0.1624	0.1209	0.1616	0.0407	0.1077	0.1186	0.0109	0.1227	0.1465	0.0238	0.0892	0.2126	0.1234	0.0855
s003	2	22	0.1489	0.1255	-0.0234	0.1215	0.1265	0.0050	0.1320	0.0942	-0.0378	0.1468	0.3128	0.1660	0.1043	0.3467	0.2424	0.1152	0.1670	0.0518	0.1130	0.1054	-0.0076	0.1151	0.1162	0.0011	0.0903	0.1370	0.0467	0.1109	0.2356	0.1247	0.0890
s003	2	23	0.0948	0.1525	0.0577	0.0639	0.1246	0.0607	0.1120	0.1085	-0.0035	0.1212	0.3310	0.2098	0.0969	0.3261	0.2292	0.1135	0.1626	0.0491	0.1196	0.1353	0.0157	0.1080	0.1292	0.0212	0.1085	0.1439	0.0354	0.0842	0.2050	0.1208	0.0729
s003	2	24	0.1088	0.1248	0.0160	0.1172	0.2146	0.0974	0.1198	0.1708	0.0510	0.1135	0.2460	0.1325	0.1101	0.3482	0.2381	0.1067	0.1764	0.0697	0.0995	0.4181	0.3186	0.1085	0.1347	0.0262	0.1048	0.1856	0.0808	0.1011	0.2546	0.1535	0.0869
s003	2	25	0.1019	0.1309	0.0290	0.1098	0.1381	0.0283	0.1093	0.0974	-0.0119	0.1246	0.2473	0.1227	0.0863	0.4360	0.3497	0.0930	0.1738	0.0808	0.1183	0.1659	0.0476	0.1386	0.1328	-0.0058	0.0705	0.1330	0.0625	0.0800	1.4988	1.4188	0.0792
s003	2	26	0.1180	0.1678	0.0498	0.1365	0.1262	-0.0103	0.1164	0.1515	0.0351	0.1059	0.2619	0.1560	0.0884	0.3268	0.2384	0.1141	0.1688	0.0547	0.1243	0.1492	0.0249	0.1354	0.1405	0.0051	0.1040	0.1428	0.0388	0.1016	0.2461	0.1445	0.0824
s003	2	27	0.1209	0.1372	0.0163	0.1280	0.1394	0.0114	0.1035	0.1194	0.0159	0.0961	0.2267	0.1306	0.0900	0.3181	0.2281	0.1104	0.1571	0.0467	0.1008	0.1637	0.0629	0.1104	0.0988	-0.0116	0.0903	0.1605	0.0702	0.0934	0.2181	0.1247	0.0744
s003	2	28	0.1268	0.1158	-0.0110	0.1165	0.1598	0.0433	0.1146	0.1119	-0.0027	0.1363	0.6931	0.5568	0.1003	0.4067	0.3064	0.1096	0.1983	0.0887	0.1022	0.1282	0.0260	0.1376	0.1360	-0.0016	0.0819	0.1109	0.0290	0.1066	0.2287	0.1221	0.0903
s003	2	29	0.1410	0.1195	-0.0215	0.1344	0.1212	-0.0132	0.1132	0.1177	0.0045	0.1022	0.3310	0.2288	0.0805	0.3387	0.2582	0.1220	0.1854	0.0634	0.1117	0.1131	0.0014	0.1375	0.1127	-0.0248	0.0877	0.1378	0.0501	0.0971	0.2287	0.1316	0.0792
s003	2	30	0.1412	0.2113	0.0701	0.1357	0.1532	0.0175	0.1067	0.1056	-0.0011	0.1352	0.3117	0.1765	0.0940	0.3126	0.2186	0.1080	0.1732	0.0652	0.0995	0.1099	0.0104	0.1341	0.1532	0.0191	0.0993	0.1302	0.0309	0.0895	0.2617	0.1722	0.0787
s003	2	31	0.1428	0.0746	-0.0682	0.1352	0.1545	0.0193	0.1270	0.0758	-0.0512	0.1431	0.2991	0.1560	0.0948	0.2870	0.1922	0.1294	0.1640	0.0346	0.1204	0.0935	-0.0269	0.1405	0.1416	0.0011	0.0834	0.1145	0.0311	0.0950	0.2129	0.1179	0.0805
s003	2	32	0.1605	0.1340	-0.0265	0.1312	0.1497	0.0185	0.1204	0.0900	-0.0304	0.1634	0.2391	0.0757	0.1000	0.3313	0.2313	0.1127	0.1679	0.0552	0.1088	0.1051	-0.0037	0.1302	0.1144	-0.0158	0.1040	0.1359	0.0319	0.0784	0.2200	0.1416	0.0470
s003	2	33	0.0372	0.0416	0.0044	0.1238	0.2906	0.1668	0.1481	0.2949	0.1468	0.1494	0.6418	0.4924	0.1040	0.4001	0.2961	0.1220	0.1645	0.0425	0.1085	0.1178	0.0093	0.1175	0.0800	-0.0375	0.1075	0.1437	0.0362	0.0905	0.2086	0.1181	0.0937
s003	2	34	0.1486	0.2248	0.0762	0.1212	0.1151	-0.0061	0.1109	0.1336	0.0227	0.1299	0.2391	0.1092	0.1003	0.3605	0.2602	0.1167	0.1532	0.0365	0.1082	0.1202	0.0120	0.1029	0.0681	-0.0348	0.1101	0.1426	0.0325	0.0908	0.2092	0.1184	0.0929
s003	2	35	0.1420	0.1433	0.0013	0.1183	0.1513	0.0330	0.1000	0.1259	0.0259	0.1425	0.2301	0.0876	0.1167	0.3975	0.2808	0.1116	0.1726	0.0610	0.0966	0.1183	0.0217	0.1065	0.0827	-0.0238	0.1030	0.1270	0.0240	0.0932	0.2332	0.1400	0.0911
s003	2	36	0.0863	0.1158	0.0295	0.1154	0.1413	0.0259	0.1135	0.1534	0.0399	0.1235	0.2045	0.0810	0.0921	0.3468	0.2547	0.1119	0.1610	0.0491	0.1064	0.1134	0.0070	0.1321	0.1054	-0.0267	0.0814	0.1202	0.0388	0.0874	0.2021	0.1147	0.0934
s003	2	37	0.1307	0.1510	0.0203	0.1051	0.1088	0.0037	0.1082	0.1666	0.0584	0.1090	0.1974	0.0884	0.1051	0.3944	0.2893	0.1165	0.1527	0.0362	0.1035	0.4042	0.3007	0.1241	0.1164	-0.0077	0.1157	0.1650	0.0493	0.0837	0.5369	0.4532	0.0995
s003	2	38	0.1550	0.1345	-0.0205	0.1385	0.1247	-0.0138	0.1104	0.1297	0.0193	0.1003	0.1958	0.0955	0.1037	1.0740	0.9703	0.1117	0.2236	0.1119	0.0990	0.3435	0.2445	0.1193	0.1415	0.0222	0.0837	0.1491	0.0654	0.0879	1.0686	0.9807	0.1066
s003	2	39	0.0784	0.6481	0.5697	0.0895	0.3597	0.2702	0.1378	0.2392	0.1014	0.1066	0.1913	0.0847	0.1103	0.4078	0.2975	0.1349	0.2049	0.0700	0.0948	0.1237	0.0289	0.1431	0.1389	-0.0042	0.0987	0.1510	0.0523	0.0948	0.7006	0.6058	0.1322
s003	2	40	0.1478	0.1533	0.0055	0.1251	0.1098	-0.0153	0.1022	0.1537	0.0515	0.1193	0.2734	0.1541	0.0824	0.3105	0.2281	0.1217	0.1684	0.0467	0.1367	0.1188	-0.0179	0.1357	0.1302	-0.0055	0.0863	0.1264	0.0401	0.1304	0.2585	0.1281	0.1114
s003	2	41	0.1626	0.1511	-0.0115	0.1437	0.1423	-0.0014	0.1112	0.1447	0.0335	0.0977	0.5009	0.4032	0.1354	0.4170	0.2816	0.1792	0.1908	0.0116	0.1336	0.1453	0.0117	0.1447	0.1270	-0.0177	0.0977	0.1375	0.0398	0.1082	0.2363	0.1281	0.1045
s003	2	42	0.1584	0.1137	-0.0447	0.1262	0.1320	0.0058	0.1246	0.1260	0.0014	0.1433	0.1816	0.0383	0.1196	0.3591	0.2395	0.1185	0.1798	0.0613	0.1135	0.1122	-0.0013	0.1337	0.1036	-0.0301	0.1273	0.1492	0.0219	0.1072	0.2947	0.1875	0.0531
s003	2	43	0.1801	0.1343	-0.0458	0.1368	0.1109	-0.0259	0.1331	0.1405	0.0074	0.1409	0.2027	0.0618	0.1169	0.3476	0.2307	0.1336	0.1798	0.0462	0.1380	0.1415	0.0035	0.1621	0.1507	-0.0114	0.1086	0.1527	0.0441	0.1080	0.2391	0.1311	0.1082
s003	2	44	0.1652	0.1403	-0.0249	0.1394	0.1592	0.0198	0.0932	0.1273	0.0341	0.1438	0.2612	0.1174	0.1088	0.3889	0.2801	0.1679	0.1959	0.0280	0.1051	0.0853	-0.0198	0.1310	0.1255	-0.0055	0.1272	0.1483	0.0211	0.1109	0.2435	0.1326	0.1011
s003	2	45	0.1573	0.1076	-0.0497	0.1370	0.1301	-0.0069	0.1310	0.1353	0.0043	0.1684	0.2391	0.0707	0.1093	0.3572	0.2479	0.1525	0.2019	0.0494	0.1320	0.3329	0.2009	0.1571	0.1394	-0.0177	0.1019	0.1362	0.0343	0.1053	0.5622	0.4569	0.1396
s003	2	46	0.1148	0.3601	0.2453	0.1394	0.2281	0.0887	0.1288	0.1610	0.0322	0.1449	0.2246	0.0797	0.1154	0.3422	0.2268	0.1536	0.1771	0.0235	0.1141	0.0711	-0.0430	0.1319	0.1205	-0.0114	0.1110	0.1532	0.0422	0.1062	0.3998	0.2936	0.1093
s003	2	47	0.1742	0.1390	-0.0352	0.1341	0.1264	-0.0077	0.1291	0.1613	0.0322	0.1726	0.3096	0.1370	0.0847	0.2964	0.2117	0.1315	0.1819	0.0504	0.1378	0.0998	-0.0380	0.1389	0.1257	-0.0132	0.1117	0.1310	0.0193	0.1188	0.2240	0.1052	0.1138
s003	2	48	0.1898	0.1137	-0.0761	0.1149	0.0974	-0.0175	0.1239	0.1170	-0.0069	0.1312	0.2040	0.0728	0.0898	0.2873	0.1975	0.1305	0.1883	0.0578	0.1194	0.0611	-0.0583	0.1122	0.1526	0.0404	0.1164	0.1623	0.0459	0.1043	0.2625	0.1582	0.1072
s003	2	49	0.1183	0.2668	0.1485	0.1217	0.1434	0.0217	0.1151	0.2621	0.1470	0.1014	0.2457	0.1443	0.0993	0.3461	0.2468	0.1352	0.1854	0.0502	0.1038	0.0877	-0.0161	0.1453	0.1300	-0.0153	0.0898	0.1267	0.0369	0.1090	0.2203	0.1113	0.1053
s003	2	50	0.1489	0.1290	-0.0199	0.1220	0.1513	0.0293	0.1222	0.1462	0.0240	0.1254	0.2610	0.1356	0.0895	0.3038	0.2143	0.1246	0.1903	0.0657	0.1301	0.1719	0.0418	0.1536	0.1803	0.0267	0.1164	0.1784	0.0620	0.0795	0.2013	0.1218	0.0966
s003	3	1	0.1586	0.2293	0.0707	0.1138	0.1537	0.0399	0.1359	0.1724	0.0365	0.0752	0.3528	0.2776	0.1143	0.4614	0.3471	0.0961	0.1687	0.0726	0.1552	0.1415	-0.0137	0.1524	0.1405	-0.0119	0.0893	0.1368	0.0475	0.0993	0.2697	0.1704	0.0905
s003	3	2	0.1275	0.1842	0.0567	0.1249	0.1418	0.0169	0.1196	0.1463	0.0267	0.0715	0.2604	0.1889	0.0919	0.3353	0.2434	0.1143	0.2178	0.1035	0.1370	0.1426	0.0056	0.1357	0.1564	0.0207	0.0863	0.1422	0.0559	0.1040	0.2422	0.1382	0.0628
s003	3	3	0.1177	0.1609	0.0432	0.1254	0.1521	0.0267	0.1082	0.1478	0.0396	0.0821	0.2858	0.2037	0.0879	0.3880	0.3001	0.1153	0.2227	0.1074	0.1256	0.1542	0.0286	0.1254	0.1392	0.0138	0.0919	0.1331	0.0412	0.0958	0.4142	0.3184	0.1085
s003	3	4	0.0908	0.1968	0.1060	0.1073	0.1059	-0.0014	0.1168	0.1327	0.0159	0.1098	0.4360	0.3262	0.0787	0.3628	0.2841	0.1093	0.2017	0.0924	0.1283	0.1368	0.0085	0.1103	0.1444	0.0341	0.0884	0.1282	0.0398	0.0913	0.2319	0.1406	0.0866
s003	3	5	0.1188	0.5916	0.4728	0.1143	0.1468	0.0325	0.1103	0.1679	0.0576	0.0752	0.3056	0.2304	0.0795	0.3596	0.2801	0.1262	0.2416	0.1154	0.1591	0.1254	-0.0337	0.1301	0.1420	0.0119	0.1148	0.1897	0.0749	0.0876	0.2358	0.1482	0.0977
s003	3	6	0.1705	0.1234	-0.0471	0.0914	0.2529	0.1615	0.1299	0.9290	0.7991	0.1180	0.6421	0.5241	0.0834	0.4384	0.3550	0.1230	0.2320	0.1090	0.1365	0.1049	-0.0316	0.1339	0.1294	-0.0045	0.0961	0.1381	0.0420	0.1037	0.2245	0.1208	0.0932
s003	3	7	0.1463	0.1287	-0.0176	0.1321	0.1408	0.0087	0.1267	0.1442	0.0175	0.0803	0.3336	0.2533	0.1024	0.3510	0.2486	0.1248	0.1887	0.0639	0.1301	0.1196	-0.0105	0.1293	0.1143	-0.0150	0.1000	0.1449	0.0449	0.1069	0.2192	0.1123	0.0927
s003	3	8	0.1317	0.1031	-0.0286	0.1304	0.1634	0.0330	0.1082	0.1336	0.0254	0.0882	0.2054	0.1172	0.1409	0.5387	0.3978	0.1214	0.2114	0.0900	0.1304	0.1440	0.0136	0.1009	0.0911	-0.0098	0.1009	0.1452	0.0443	0.0979	0.2155	0.1176	0.1090
s003	3	9	0.1328	0.1311	-0.0017	0.1370	0.1341	-0.0029	0.1169	0.1301	0.0132	0.0948	0.2067	0.1119	0.1035	0.3588	0.2553	0.1215	0.1862	0.0647	0.1077	0.1030	-0.0047	0.1154	0.1009	-0.0145	0.0940	0.1455	0.0515	0.0829	0.2345	0.1516	0.1098
s003	3	10	0.1484	0.1372	-0.0112	0.1220	0.1410	0.0190	0.1053	0.1201	0.0148	0.0594	0.3531	0.2937	0.0795	0.4303	0.3508	0.1254	0.1692	0.0438	0.1088	0.1445	0.0357	0.1484	0.0771	-0.0713	0.1110	0.1374	0.0264	0.0774	0.2161	0.1387	0.0821
s003	3	11	0.1589	0.1065	-0.0524	0.1316	0.1302	-0.0014	0.0843	0.1107	0.0264	0.0803	0.2075	0.1272	0.1122	0.3155	0.2033	0.1241	0.1666	0.0425	0.1278	0.0830	-0.0448	0.1349	0.1664	0.0315	0.0787	0.1354	0.0567	0.0869	0.2538	0.1669	0.0863
s003	3	12	0.1309	0.1675	0.0366	0.1233	0.1305	0.0072	0.1077	0.1061	-0.0016	0.1059	0.2587	0.1528	0.0942	0.3260	0.2318	0.1342	0.1815	0.0473	0.1106	0.1226	0.0120	0.1272	0.1357	0.0085	0.0924	0.1312	0.0388	0.0776	0.1994	0.1218	0.0829
s003	3	13	0.1495	0.1145	-0.0350	0.1281	0.1331	0.0050	0.1093	0.1037	-0.0056	0.1033	0.8480	0.7447	0.0824	0.7507	0.6683	0.1140	0.5030	0.3890	0.1328	0.1315	-0.0013	0.1407	0.1109	-0.0298	0.0990	0.1301	0.0311	0.0858	0.2079	0.1221	0.0784
s003	3	14	0.0829	0.0276	-0.0553	0.0848	0.5638	0.4790	0.1452	0.3007	0.1555	0.0913	0.3663	0.2750	0.0726	0.2941	0.2215	0.1236	0.1907	0.0671	0.1396	0.1022	-0.0374	0.1322	0.1391	0.0069	0.0853	0.1468	0.0615	0.0953	0.6304	0.5351	0.1106
s003	3	15	0.1671	0.1593	-0.0078	0.1202	0.1141	-0.0061	0.1188	0.1069	-0.0119	0.0937	0.1871	0.0934	0.0985	0.3248	0.2263	0.1125	0.1753	0.0628	0.1462	0.1312	-0.0150	0.1352	0.1907	0.0555	0.1378	0.2299	0.0921	0.0394	0.1755	0.1361	0.0979
s003	3	16	0.1689	0.1852	0.0163	0.1135	0.2832	0.1697	0.1090	0.1874	0.0784	0.0697	0.4800	0.4103	0.1196	0.3823	0.2627	0.1230	0.1790	0.0560	0.1410	0.1278	-0.0132	0.1226	0.0954	-0.0272	0.1056	0.1507	0.0451	0.1043	0.2150	0.1107	0.0940
s003	3	17	0.2465	0.2416	-0.0049	0.0452	0.4936	0.4484	0.1154	0.1635	0.0481	0.1201	0.3457	0.2256	0.1066	0.3413	0.2347	0.1389	0.1822	0.0433	0.1111	0.1650	0.0539	0.1259	0.0304	-0.0955	0.1114	0.1462	0.0348	0.1064	0.2084	0.1020	0.0874
s003	3	18	0.1309	0.1704	0.0395	0.1014	0.1138	0.0124	0.1222	0.1341	0.0119	0.0620	0.1702	0.1082	0.0948	0.3202	0.2254	0.1085	0.1647	0.0562	0.1230	0.1622	0.0392	0.1581	0.1988	0.0407	0.1367	0.1784	0.0417	0.0948	0.2327	0.1379	0.0890
s003	3	19	0.1404	0.2770	0.1366	0.1193	0.1460	0.0267	0.1143	0.1542	0.0399	0.0750	0.1806	0.1056	0.1169	0.3168	0.1999	0.1280	0.1705	0.0425	0.1312	0.2094	0.0782	0.1172	0.2962	0.1790	0.1312	0.1787	0.0475	0.0964	0.3889	0.2925	0.1164
s003	3	20	0.1560	0.1432	-0.0128	0.1391	0.1333	-0.0058	0.1087	0.1177	0.0090	0.1222	0.2159	0.0937	0.1064	0.3743	0.2679	0.1331	0.1880	0.0549	0.1259	0.1904	0.0645	0.1716	0.1754	0.0038	0.1154	0.1473	0.0319	0.0958	0.2160	0.1202	0.0879
s003	3	21	0.1381	0.1290	-0.0091	0.1328	0.1188	-0.0140	0.1104	0.1455	0.0351	0.0942	0.1961	0.1019	0.1072	1.1452	1.0380	0.1315	0.2276	0.0961	0.1315	0.1086	-0.0229	0.1499	0.1510	0.0011	0.0969	0.1262	0.0293	0.0942	0.1989	0.1047	0.1066
s003	3	22	0.1365	0.1184	-0.0181	0.1313	0.1270	-0.0043	0.1276	0.1191	-0.0085	0.0848	0.1745	0.0897	0.1227	0.3366	0.2139	0.1297	0.1804	0.0507	0.1647	0.2295	0.0648	0.1718	0.1917	0.0199	0.0845	0.1291	0.0446	0.0950	0.2105	0.1155	0.0934
s003	3	23	0.1756	0.0984	-0.0772	0.1408	0.1146	-0.0262	0.1461	0.1136	-0.0325	0.0972	0.1896	0.0924	0.1156	0.3125	0.1969	0.1336	0.1682	0.0346	0.1460	0.1260	-0.0200	0.1521	0.1471	-0.0050	0.1225	0.1463	0.0238	0.1061	0.2390	0.1329	0.0927
s003	3	24	0.1254	0.1678	0.0424	0.1370	0.1621	0.0251	0.1180	0.1658	0.0478	0.1452	0.3167	0.1715	0.0510	0.5300	0.4790	0.1378	0.1798	0.0420	0.1264	0.1408	0.0144	0.1444	0.1191	-0.0253	0.0987	0.1351	0.0364	0.0958	0.2181	0.1223	0.0781
s003	3	25	0.1127	0.1182	0.0055	0.1262	0.1217	-0.0045	0.1188	0.1209	0.0021	0.1022	0.1669	0.0647	0.0942	0.3758	0.2816	0.1270	0.1780	0.0510	0.1170	0.1083	-0.0087	0.1745	0.1257	-0.0488	0.0993	0.1323	0.0330	0.0990	0.2293	0.1303	0.0752
s003	3	26	0.1272	0.1409	0.0137	0.1338	0.1359	0.0021	0.1196	0.6564	0.5368	0.0908	0.5647	0.4739	0.1016	0.3968	0.2952	0.1169	0.1821	0.0652	0.1325	0.1474	0.0149	0.1437	0.1302	-0.0135	0.1038	0.1597	0.0559	0.1027	0.2293	0.1266	0.0869
s003	3	27	0.1070	0.0786	-0.0284	0.1413	0.1543	0.0130	0.1417	0.1710	0.0293	0.1283	0.3067	0.1784	0.0977	0.3569	0.2592	0.1235	0.1639	0.0404	0.1233	0.1175	-0.0058	0.1384	0.1107	-0.0277	0.1083	0.1431	0.0348	0.1064	0.2565	0.1501	0.1259
s003	3	28	0.1521	0.1203	-0.0318	0.1418	0.1188	-0.0230	0.1175	0.1189	0.0014	0.1264	0.2261	0.0997	0.0971	0.3033	0.2062	0.1418	0.1991	0.0573	0.1251	0.1379	0.0128	0.1220	0.0935	-0.0285	0.1061	0.1737	0.0676	0.0723	0.1991	0.1268	0.0900
s003	3	29	0.1750	0.1543	-0.0207	0.1381	0.1177	-0.0204	0.1054	0.1442	0.0388	0.1190	0.4093	0.2903	0.0821	0.2951	0.2130	0.1320	0.1698	0.0378	0.1309	0.1405	0.0096	0.1375	0.1101	-0.0274	0.1262	0.1502	0.0240	0.0869	0.2103	0.1234	0.0966
s003	3	30	0.1222	0.1097	-0.0125	0.1267	0.1333	0.0066	0.0987	0.1761	0.0774	0.0950	0.5666	0.4716	0.1132	0.3730	0.2598	0.1305	0.1670	0.0365	0.1056	0.1086	0.0030	0.1368	0.0927	-0.0441	0.1262	0.1785	0.0523	0.0866	0.2042	0.1176	0.0850
s003	3	31	0.1107	0.0992	-0.0115	0.1349	0.3244	0.1895	0.1188	0.3909	0.2721	0.1056	0.3075	0.2019	0.1029	0.3854	0.2825	0.1239	0.1820	0.0581	0.1119	0.1160	0.0041	0.1505	0.1275	-0.0230	0.1033	0.1410	0.0377	0.0990	0.2161	0.1171	0.0919
s003	3	32	0.1154	0.1013	-0.0141	0.1346	0.1571	0.0225	0.1254	0.1460	0.0206	0.0905	0.2422	0.1517	0.1035	0.3416	0.2381	0.1513	0.1888	0.0375	0.1019	0.1221	0.0202	0.1388	0.0829	-0.0559	0.1164	0.1832	0.0668	0.0726	0.1963	0.1237	0.1029
s003	3	33	0.1589	0.1697	0.0108	0.1449	0.1790	0.0341	0.1267	0.1848	0.0581	0.0668	0.2555	0.1887	0.0964	0.3298	0.2334	0.1230	0.1492	0.0262	0.1423	0.1268	-0.0155	0.1415	0.1114	-0.0301	0.1207	0.1650	0.0443	0.0950	0.2147	0.1197	0.0964
s003	3	34	0.1442	0.1298	-0.0144	0.1479	0.1273	-0.0206	0.1098	0.1444	0.0346	0.1135	0.2056	0.0921	0.0985	0.3902	0.2917	0.1471	0.1590	0.0119	0.1143	0.1318	0.0175	0.1531	0.1436	-0.0095	0.1584	0.1837	0.0253	0.0731	0.1976	0.1245	0.1053
s003	3	35	0.1365	0.1383	0.0018	0.1347	0.1209	-0.0138	0.1096	0.1405	0.0309	0.0586	0.2275	0.1689	0.0684	0.3060	0.2376	0.1328	0.1571	0.0243	0.1196	0.1167	-0.0029	0.1270	0.1249	-0.0021	0.1104	0.1450	0.0346	0.0921	0.2284	0.1363	0.0950
s003	3	36	0.1106	0.1015	-0.0091	0.1323	0.1339	0.0016	0.1162	0.0993	-0.0169	0.0826	0.2101	0.1275	0.0993	0.3424	0.2431	0.1418	0.1804	0.0386	0.1156	0.1313	0.0157	0.1371	0.1170	-0.0201	0.0930	0.1212	0.0282	0.0966	0.2337	0.1371	0.1027
s003	3	37	0.1410	0.1366	-0.0044	0.1390	0.1215	-0.0175	0.1112	0.1263	0.0151	0.1169	0.5549	0.4380	0.0911	0.3799	0.2888	0.1289	0.1688	0.0399	0.1053	0.1186	0.0133	0.1386	0.1051	-0.0335	0.1167	0.1563	0.0396	0.0974	0.2369	0.1395	0.0953
s003	3	38	0.1346	0.1374	0.0028	0.1454	0.1760	0.0306	0.1251	0.1903	0.0652	0.0536	0.1708	0.1172	0.1048	0.3522	0.2474	0.1185	0.1460	0.0275	0.1272	0.1339	0.0067	0.1307	0.1075	-0.0232	0.0895	0.1391	0.0496	0.0890	0.2406	0.1516	0.1059
s003	3	39	0.1164	0.0999	-0.0165	0.1571	0.1582	0.0011	0.1180	0.1320	0.0140	0.0763	0.1792	0.1029	0.0863	0.3202	0.2339	0.1286	0.1640	0.0354	0.1086	0.0991	-0.0095	0.1395	0.1139	-0.0256	0.1117	0.1460	0.0343	0.0998	0.2277	0.1279	0.0892
s003	3	40	0.1217	0.1089	-0.0128	0.1259	0.1399	0.0140	0.1037	0.1634	0.0597	0.0729	0.2006	0.1277	0.0866	0.3281	0.2415	0.1359	0.1673	0.0314	0.1167	0.1530	0.0363	0.1473	0.0747	-0.0726	0.1141	0.2065	0.0924	0.0913	0.2414	0.1501	0.1022
s003	3	41	0.1454	0.1501	0.0047	0.1616	0.1441	-0.0175	0.0912	0.1675	0.0763	0.0979	0.1887	0.0908	0.1022	0.3232	0.2210	0.1257	0.1463	0.0206	0.1127	0.1223	0.0096	0.1196	0.4574	0.3378	0.1117	0.1898	0.0781	0.1048	0.5657	0.4609	0.1209
s003	3	42	0.2014	0.1794	-0.0220	0.1360	0.1172	-0.0188	0.1020	0.1044	0.0024	0.0876	0.8428	0.7552	0.1280	0.4633	0.3353	0.1365	0.1574	0.0209	0.1219	0.1479	0.0260	0.1391	0.1471	0.0080	0.1159	0.1452	0.0293	0.0803	0.1778	0.0975	0.0908
s003	3	43	0.1628	0.2773	0.1145	0.1363	0.1307	-0.0056	0.1149	0.1585	0.0436	0.0731	0.1868	0.1137	0.0771	0.3007	0.2236	0.1445	0.1659	0.0214	0.1241	0.1271	0.0030	0.1283	0.1360	0.0077	0.0871	0.1446	0.0575	0.0961	0.2021	0.1060	0.0871
s003	3	44	0.1373	0.0891	-0.0482	0.1413	0.1437	0.0024	0.1038	0.0964	-0.0074	0.1125	0.2225	0.1100	0.0874	0.3493	0.2619	0.1436	0.2320	0.0884	0.1618	0.2450	0.0832	0.1386	0.1537	0.0151	0.1103	0.1343	0.0240	0.0974	0.2118	0.1144	0.0974
s003	3	45	0.1167	0.0907	-0.0260	0.1434	0.1420	-0.0014	0.0846	0.1211	0.0365	0.1093	0.2378	0.1285	0.0898	0.3290	0.2392	0.1278	0.1500	0.0222	0.1085	0.1490	0.0405	0.1623	0.2381	0.0758	0.1056	0.1404	0.0348	0.0884	0.4147	0.3263	0.1578
s003	3	46	0.1344	0.1473	0.0129	0.1486	0.1433	-0.0053	0.1022	0.1123	0.0101	0.0771	0.1842	0.1071	0.1016	0.3284	0.2268	0.1370	0.1518	0.0148	0.1228	0.1033	-0.0195	0.1442	0.1194	-0.0248	0.0940	0.1143	0.0203	0.0971	0.2026	0.1055	0.0863
s003	3	47	0.1283	0.0957	-0.0326	0.1408	0.1336	-0.0072	0.1049	0.1941	0.0892	0.0979	0.2211	0.1232	0.0890	0.3261	0.2371	0.1302	0.1479	0.0177	0.1241	0.1279	0.0038	0.1270	0.1141	-0.0129	0.1059	0.1568	0.0509	0.0998	0.2235	0.1237	0.0998
s003	3	48	0.1204	0.1050	-0.0154	0.1378	0.1169	-0.0209	0.1165	0.1574	0.0409	0.1056	0.3191	0.2135	0.0615	0.4973	0.4358	0.1410	0.1606	0.0196	0.1249	0.1369	0.0120	0.1594	0.1399	-0.0195	0.1053	0.1576	0.0523	0.1000	0.2128	0.1128	0.0921
s003	3	49	0.1227	0.0920	-0.0307	0.1491	0.1351	-0.0140	0.1056	0.2188	0.1132	0.1130	0.2302	0.1172	0.0924	0.3345	0.2421	0.1259	0.1494	0.0235	0.1314	0.1439	0.0125	0.1365	0.1222	-0.0143	0.0893	0.1321	0.0428	0.1053	0.2305	0.1252	0.1066
s003	3	50	0.1494	0.1237	-0.0257	0.1618	0.1528	-0.0090	0.1151	0.1888	0.0737	0.0824	0.7711	0.6887	0.1190	0.3228	0.2038	0.1429	0.1415	-0.0014	0.1289	0.0904	-0.0385	0.1399	0.1233	-0.0166	0.0855	0.1348	0.0493	0.1080	0.2129	0.1049	0.1014
s003	4	1	0.1475	0.1894	0.0419	0.1135	0.1341	0.0206	0.1098	0.1217	0.0119	0.1003	0.3834	0.2831	0.0631	0.6675	0.6044	0.1388	0.2183	0.0795	0.1383	0.1463	0.0080	0.1425	0.1447	0.0022	0.1014	0.1505	0.0491	0.1143	0.2607	0.1464	0.0966
s003	4	2	0.1196	0.2040	0.0844	0.1256	0.1734	0.0478	0.0599	0.0882	0.0283	0.1183	0.5864	0.4681	0.0950	0.3809	0.2859	0.1275	0.2138	0.0863	0.1169	0.1468	0.0299	0.1465	0.1412	-0.0053	0.1307	0.1494	0.0187	0.0982	0.2219	0.1237	0.0895
s003	4	3	0.1296	0.1707	0.0411	0.1235	0.1439	0.0204	0.1154	0.1371	0.0217	0.0932	0.2824	0.1892	0.0919	0.3735	0.2816	0.1270	0.2943	0.1673	0.1183	0.1643	0.0460	0.1307	0.1212	-0.0095	0.0858	0.1402	0.0544	0.1066	0.2355	0.1289	0.0818
s003	4	4	0.1293	0.1788	0.0495	0.1534	0.1359	-0.0175	0.1173	0.1390	0.0217	0.1061	0.2850	0.1789	0.0905	0.3286	0.2381	0.1230	0.1885	0.0655	0.1505	0.1194	-0.0311	0.1387	0.1210	-0.0177	0.1146	0.1634	0.0488	0.1077	0.2266	0.1189	0.0945
s003	4	5	0.1336	0.1618	0.0282	0.1370	0.1758	0.0388	0.1312	0.1468	0.0156	0.1119	0.2219	0.1100	0.1051	0.9072	0.8021	0.1349	0.3980	0.2631	0.1431	0.1577	0.0146	0.1299	0.1143	-0.0156	0.0993	0.1447	0.0454	0.0884	0.2078	0.1194	0.0895
s003	4	6	0.1669	0.1422	-0.0247	0.1381	0.1632	0.0251	0.1371	0.1117	-0.0254	0.1360	0.1970	0.0610	0.1098	0.3345	0.2247	0.1357	0.2128	0.0771	0.1378	0.1440	0.0062	0.1297	0.0798	-0.0499	0.1455	0.1650	0.0195	0.1053	0.2181	0.1128	0.0929
s003	4	7	0.1328	0.1393	0.0065	0.1317	0.1383	0.0066	0.1352	0.0903	-0.0449	0.1294	0.1843	0.0549	0.1061	0.6899	0.5838	0.1347	0.2519	0.1172	0.1433	0.1587	0.0154	0.1394	0.1336	-0.0058	0.1265	0.1629	0.0364	0.1243	0.2469	0.1226	0.0871
s003	4	8	0.1302	0.1248	-0.0054	0.1462	0.1565	0.0103	0.1297	0.1080	-0.0217	0.1165	0.1967	0.0802	0.0953	0.3840	0.2887	0.1257	0.2186	0.0929	0.1172	0.1184	0.0012	0.1299	0.1032	-0.0267	0.1051	0.1542	0.0491	0.1059	0.2499	0.1440	0.1011
s003	4	9	0.1713	0.1805	0.0092	0.1454	0.1950	0.0496	0.1367	0.1074	-0.0293	0.1388	0.1639	0.0251	0.1045	1.0504	0.9459	0.1431	0.3118	0.1687	0.1333	0.1542	0.0209	0.1431	0.1349	-0.0082	0.1027	0.1404	0.0377	0.0982	0.2258	0.1276	0.0916
s003	4	10	0.1819	0.1263	-0.0556	0.1273	0.1698	0.0425	0.1259	0.3130	0.1871	0.1322	0.2451	0.1129	0.0842	0.3931	0.3089	0.0922	0.1366	0.0444	0.1318	0.1186	-0.0132	0.1294	0.0835	-0.0459	0.1175	0.1505	0.0330	0.1064	0.2221	0.1157	0.0950
s003	4	11	0.1716	0.1432	-0.0284	0.1406	0.1276	-0.0130	0.1466	0.0988	-0.0478	0.1183	0.1837	0.0654	0.0528	0.2669	0.2141	0.1263	0.1891	0.0628	0.1199	0.1009	-0.0190	0.1387	0.0743	-0.0644	0.1249	0.1508	0.0259	0.1053	0.2192	0.1139	0.0863
s003	4	12	0.1217	0.1435	0.0218	0.1386	0.1439	0.0053	0.1544	0.1782	0.0238	0.0879	0.0948	0.0069	0.0813	0.3295	0.2482	0.1087	0.2032	0.0945	0.0995	0.0721	-0.0274	0.1310	0.1141	-0.0169	0.1125	0.1336	0.0211	0.0977	0.2214	0.1237	0.0861
s003	4	13	0.1916	0.1857	-0.0059	0.1328	0.1299	-0.0029	0.1227	0.2610	0.1383	0.1093	0.2494	0.1401	0.1478	0.4294	0.2816	0.1246	0.1769	0.0523	0.1204	0.1057	-0.0147	0.1209	0.0837	-0.0372	0.1212	0.1486	0.0274	0.1029	0.2176	0.1147	0.0892
s003	4	14	0.1394	0.1313	-0.0081	0.1210	0.1183	-0.0027	0.1080	0.1109	0.0029	0.1188	0.1066	-0.0122	0.0861	0.3084	0.2223	0.1259	0.2072	0.0813	0.0946	0.0917	-0.0029	0.1368	0.0745	-0.0623	0.1133	0.1677	0.0544	0.0911	0.2396	0.1485	0.1003
s003	4	15	0.1636	0.1683	0.0047	0.1254	0.1898	0.0644	0.1000	0.1346	0.0346	0.0871	0.4075	0.3204	0.1056	0.3630	0.2574	0.1239	0.1899	0.0660	0.0985	0.0943	-0.0042	0.1373	0.0824	-0.0549	0.1064	0.1502	0.0438	0.1072	0.2324	0.1252	0.0779
s003	4	16	0.1373	0.1467	0.0094	0.0993	0.1257	0.0264	0.0967	0.0705	-0.0262	0.1355	0.1804	0.0449	0.1040	0.3178	0.2138	0.1212	0.1983	0.0771	0.1146	0.1091	-0.0055	0.1339	0.0885	-0.0454	0.0972	0.1479	0.0507	0.1037	0.2226	0.1189	0.0573
s003	4	17	0.1449	0.1791	0.0342	0.0333	0.0394	0.0061	0.1280	0.3157	0.1877	0.0798	0.0599	-0.0199	0.1049	0.4520	0.3471	0.1521	0.1988	0.0467	0.0879	0.1044	0.0165	0.1114	0.0663	-0.0451	0.1040	0.1357	0.0317	0.1098	0.2709	0.1611	0.0882
s003	4	18	0.1708	0.1546	-0.0162	0.1146	0.1045	-0.0101	0.1186	0.1038	-0.0148	0.1378	0.1850	0.0472	0.1011	0.3458	0.2447	0.1175	0.1566	0.0391	0.1106	0.1397	0.0291	0.1146	0.0513	-0.0633	0.1431	0.1508	0.0077	0.0995	0.2569	0.1574	0.1029
s003	4	19	0.1294	0.0963	-0.0331	0.1249	0.1336	0.0087	0.1223	0.0774	-0.0449	0.1573	0.4420	0.2847	0.1125	0.7689	0.6564	0.0785	0.1801	0.1016	0.0932	0.0959	0.0027	0.1415	0.0721	-0.0694	0.1170	0.1603	0.0433	0.0808	0.1929	0.1121	0.1003
s003	4	20	0.1587	0.1179	-0.0408	0.1334	0.1456	0.0122	0.1133	0.0871	-0.0262	0.1091	0.1811	0.0720	0.0948	0.3017	0.2069	0.1230	0.1853	0.0623	0.1265	0.0830	-0.0435	0.1426	0.1302	-0.0124	0.0988	0.1476	0.0488	0.1180	0.2406	0.1226	0.0723
s003	4	21	0.1537	0.1356	-0.0181	0.1339	0.2854	0.1515	0.1407	0.5183	0.3776	0.1404	0.5684	0.4280	0.0800	0.4147	0.3347	0.1433	0.1863	0.0430	0.1222	0.1366	0.0144	0.1560	0.0660	-0.0900	0.1505	0.1972	0.0467	0.0855	0.2031	0.1176	0.0834
s003	4	22	0.1524	0.1327	-0.0197	0.1207	0.2553	0.1346	0.1256	0.1560	0.0304	0.1460	0.2254	0.0794	0.0882	0.3707	0.2825	0.1196	0.1811	0.0615	0.1138	0.1109	-0.0029	0.1344	0.0616	-0.0728	0.1336	0.1584	0.0248	0.1011	0.2187	0.1176	0.0995
s003	4	23	0.1454	0.1496	0.0042	0.1154	0.1621	0.0467	0.0943	0.0605	-0.0338	0.1415	0.1903	0.0488	0.1032	0.3553	0.2521	0.1217	0.1608	0.0391	0.1077	0.1221	0.0144	0.1442	0.0856	-0.0586	0.1056	0.1402	0.0346	0.0932	0.2414	0.1482	0.1082
s003	4	24	0.1626	0.1535	-0.0091	0.1239	0.1112	-0.0127	0.1468	0.1513	0.0045	0.1059	0.1249	0.0190	0.0692	0.3661	0.2969	0.1209	0.1537	0.0328	0.1130	0.1152	0.0022	0.1270	0.0798	-0.0472	0.1093	0.1568	0.0475	0.0932	0.2356	0.1424	0.0953
s003	4	25	0.1344	0.1179	-0.0165	0.1484	0.2733	0.1249	0.1346	0.6157	0.4811	0.0892	0.2570	0.1678	0.0882	0.8251	0.7369	0.1296	0.2531	0.1235	0.1436	0.1606	0.0170	0.1362	0.0898	-0.0464	0.0990	0.1460	0.0470	0.1035	0.2148	0.1113	0.0964
s003	4	26	0.1623	0.1636	0.0013	0.1386	0.1634	0.0248	0.1146	0.2970	0.1824	0.1375	0.2486	0.1111	0.0839	0.3102	0.2263	0.1394	0.2049	0.0655	0.1399	0.1988	0.0589	0.1610	0.2503	0.0893	0.0884	0.1641	0.0757	0.1024	0.3084	0.2060	0.0528
s003	4	27	0.1729	0.1448	-0.0281	0.1431	0.1571	0.0140	0.1067	0.1056	-0.0011	0.1205	0.1096	-0.0109	0.1207	0.3230	0.2023	0.1133	0.1825	0.0692	0.1268	0.1033	-0.0235	0.1197	0.1126	-0.0071	0.0987	0.1533	0.0546	0.0842	0.4113	0.3271	0.0990
s003	4	28	0.1740	0.1311	-0.0429	0.1379	0.1299	-0.0080	0.1144	0.0991	-0.0153	0.1409	0.1623	0.0214	0.1022	0.3047	0.2025	0.1217	0.1922	0.0705	0.1132	0.1149	0.0017	0.1231	0.0935	-0.0296	0.1360	0.1474	0.0114	0.1024	0.2097	0.1073	0.0863
s003	4	29	0.1785	0.1158	-0.0627	0.1236	0.1321	0.0085	0.0974	0.0731	-0.0243	0.1523	0.2072	0.0549	0.0821	0.2819	0.1998	0.1053	0.1589	0.0536	0.1193	0.1350	0.0157	0.1505	0.0552	-0.0953	0.1202	0.1524	0.0322	0.0934	0.2055	0.1121	0.0898
s003	4	30	0.1898	0.1385	-0.0513	0.1288	0.1431	0.0143	0.1049	0.0634	-0.0415	0.1212	0.1954	0.0742	0.0837	0.2889	0.2052	0.1109	0.1487	0.0378	0.1138	0.1226	0.0088	0.1639	0.0367	-0.1272	0.1307	0.1724	0.0417	0.0942	0.2387	0.1445	0.0718
s003	4	31	0.1494	0.1179	-0.0315	0.1275	0.1230	-0.0045	0.1164	0.1468	0.0304	0.1164	0.1362	0.0198	0.0449	0.3092	0.2643	0.1185	0.1586	0.0401	0.1143	0.1350	0.0207	0.1394	0.0489	-0.0905	0.1214	0.1657	0.0443	0.0916	0.1920	0.1004	0.0979
s003	4	32	0.1341	0.1100	-0.0241	0.1119	0.1449	0.0330	0.1618	0.1607	-0.0011	0.1370	0.1848	0.0478	0.1177	0.3440	0.2263	0.1265	0.1709	0.0444	0.1183	0.1136	-0.0047	0.1479	0.0851	-0.0628	0.1141	0.1223	0.0082	0.1053	0.2057	0.1004	0.0969
s003	4	33	0.1280	0.1123	-0.0157	0.0687	0.4152	0.3465	0.1227	0.1597	0.0370	0.1196	0.1579	0.0383	0.0314	0.2637	0.2323	0.0993	0.1706	0.0713	0.1067	0.0917	-0.0150	0.1283	0.0811	-0.0472	0.1069	0.1386	0.0317	0.1109	0.2182	0.1073	0.0905
s003	4	34	0.2252	0.1870	-0.0382	0.1203	0.0011	-0.1192	0.0624	0.2396	0.1772	0.1465	0.1013	-0.0452	0.0719	0.5166	0.4447	0.1223	0.2076	0.0853	0.1156	0.0779	-0.0377	0.1147	0.0983	-0.0164	0.1062	0.1307	0.0245	0.1072	0.2219	0.1147	0.0953
s003	4	35	0.1737	0.1432	-0.0305	0.1357	0.1576	0.0219	0.0705	0.1056	0.0351	0.1475	0.1570	0.0095	0.0956	0.3161	0.2205	0.1131	0.1749	0.0618	0.1228	0.1078	-0.0150	0.1289	0.0769	-0.0520	0.0845	0.1199	0.0354	0.1080	0.2185	0.1105	0.0866
s003	4	36	0.1869	0.1398	-0.0471	0.1429	0.1415	-0.0014	0.1131	0.0906	-0.0225	0.1307	0.9712	0.8405	0.1238	0.3331	0.2093	0.1185	0.1679	0.0494	0.1233	0.1088	-0.0145	0.1436	0.1257	-0.0179	0.1000	0.0799	-0.0201	0.1151	0.2258	0.1107	0.0942
s003	4	37	0.1804	0.1248	-0.0556	0.1630	0.1545	-0.0085	0.1294	0.3107	0.1813	0.0721	0.0063	-0.0658	0.1178	0.6480	0.5302	0.1475	0.2317	0.0842	0.1091	0.1009	-0.0082	0.2242	0.1738	-0.0504	0.1278	0.1771	0.0493	0.1016	0.2530	0.1514	0.0911
s003	4	38	0.2075	0.1530	-0.0545	0.1508	0.1265	-0.0243	0.1478	0.0689	-0.0789	0.1700	0.1496	-0.0204	0.0951	0.3192	0.2241	0.1251	0.1679	0.0428	0.1099	0.0661	-0.0438	0.1273	0.1115	-0.0158	0.0942	0.1066	0.0124	0.1061	0.2564	0.1503	0.1019
s003	4	39	0.1858	0.1482	-0.0376	0.1262	0.1246	-0.0016	0.1418	0.0639	-0.0779	0.1663	0.1774	0.0111	0.0969	0.3025	0.2056	0.1231	0.1778	0.0547	0.1157	0.0798	-0.0359	0.1162	0.0930	-0.0232	0.0935	0.1215	0.0280	0.0924	0.2008	0.1084	0.0861
s003	4	40	0.1505	0.1044	-0.0461	0.1303	0.1255	-0.0048	0.1447	0.1035	-0.0412	0.1093	0.1278	0.0185	0.0642	0.2854	0.2212	0.1241	0.1753	0.0512	0.1117	0.0975	-0.0142	0.1228	0.0587	-0.0641	0.1423	0.1713	0.0290	0.0953	0.2142	0.1189	0.1056
s003	4	41	0.1872	0.1192	-0.0680	0.1305	0.1369	0.0064	0.1138	0.0549	-0.0589	0.1568	0.1848	0.0280	0.1048	0.3076	0.2028	0.1354	0.1935	0.0581	0.1344	0.1941	0.0597	0.1594	0.1679	0.0085	0.0942	0.1438	0.0496	0.0861	0.1950	0.1089	0.0916
s003	4	42	0.1711	0.1633	-0.0078	0.1717	0.1492	-0.0225	0.1226	0.1117	-0.0109	0.1408	0.1466	0.0058	0.0739	0.2962	0.2223	0.1344	0.1777	0.0433	0.1122	0.0890	-0.0232	0.1305	0.0996	-0.0309	0.1120	0.1827	0.0707	0.0884	0.2126	0.1242	0.0987
s003	4	43	0.1774	0.1672	-0.0102	0.1405	0.2266	0.0861	0.1486	0.1526	0.0040	0.1650	0.1848	0.0198	0.1101	0.3178	0.2077	0.1357	0.1769	0.0412	0.1053	0.1022	-0.0031	0.1468	0.1312	-0.0156	0.1167	0.1676	0.0509	0.0985	0.2356	0.1371	0.0905
s003	4	44	0.1603	0.1277	-0.0326	0.1494	0.1700	0.0206	0.0845	0.0494	-0.0351	0.2117	0.2523	0.0406	0.1238	0.3239	0.2001	0.1370	0.1943	0.0573	0.0977	0.0595	-0.0382	0.1259	0.1505	0.0246	0.1270	0.1692	0.0422	0.0884	0.1991	0.1107	0.0932
s003	4	45	0.1909	0.1554	-0.0355	0.1550	0.1606	0.0056	0.1312	0.1568	0.0256	0.1840	0.1676	-0.0164	0.1088	0.3218	0.2130	0.1214	0.1705	0.0491	0.1154	0.1247	0.0093	0.1417	0.0945	-0.0472	0.1127	0.1935	0.0808	0.1267	0.2506	0.1239	0.1019
s003	4	46	0.1655	0.1739	0.0084	0.1301	0.1256	-0.0045	0.1199	0.1534	0.0335	0.1760	0.2085	0.0325	0.1151	0.2973	0.1822	0.1275	0.1906	0.0631	0.1167	0.0848	-0.0319	0.1631	0.1576	-0.0055	0.1106	0.1362	0.0256	0.1135	0.2258	0.1123	0.0892
s003	4	47	0.2257	0.1638	-0.0619	0.1341	0.1552	0.0211	0.1502	0.1940	0.0438	0.1584	0.1399	-0.0185	0.0649	0.3018	0.2369	0.1386	0.1877	0.0491	0.1196	0.0827	-0.0369	0.1468	0.1399	-0.0069	0.0835	0.1294	0.0459	0.1219	0.2427	0.1208	0.0908
s003	4	48	0.1993	0.1815	-0.0178	0.1275	0.5107	0.3832	0.0977	0.1378	0.0401	0.1549	0.2164	0.0615	0.0905	0.3231	0.2326	0.1372	0.2032	0.0660	0.1199	0.0265	-0.0934	0.1589	0.3587	0.1998	0.1307	0.1964	0.0657	0.0953	0.2298	0.1345	0.1135
s003	4	49	0.1863	0.1730	-0.0133	0.1396	0.1359	-0.0037	0.1111	0.0942	-0.0169	0.1531	0.1658	0.0127	0.0932	0.3121	0.2189	0.1249	0.1835	0.0586	0.1365	0.1466	0.0101	0.1724	0.1439	-0.0285	0.0893	0.1418	0.0525	0.0744	0.1978	0.1234	0.0927
s003	4	50	0.1365	0.2470	0.1105	0.1322	0.1821	0.0499	0.1256	0.1415	0.0159	0.1468	0.1537	0.0069	0.0950	0.3089	0.2139	0.1399	0.1961	0.0562	0.1167	0.0748	-0.0419	0.1399	0.1386	-0.0013	0.1101	0.1360	0.0259	0.1080	0.2332	0.1252	0.0829
s003	5	1	0.1560	0.1921	0.0361	0.1629	0.1489	-0.0140	0.1088	0.1197	0.0109	0.0718	0.3228	0.2510	0.0892	0.3807	0.2915	0.1151	0.2078	0.0927	0.1431	0.1466	0.0035	0.1297	0.1112	-0.0185	0.1046	0.1320	0.0274	0.0937	0.2691	0.1754	0.0752
s003	5	2	0.1209	0.1929	0.0720	0.1093	0.1927	0.0834	0.1135	0.1758	0.0623	0.1008	0.2375	0.1367	0.0879	0.3429	0.2550	0.1144	0.2076	0.0932	0.1035	0.1313	0.0278	0.1375	0.1032	-0.0343	0.1098	0.1254	0.0156	0.0940	0.8692	0.7752	0.1251
s003	5	3	0.1275	0.2602	0.1327	0.1106	0.0979	-0.0127	0.1046	0.1318	0.0272	0.0950	0.1932	0.0982	0.0879	0.3527	0.2648	0.1212	0.2065	0.0853	0.1201	0.1738	0.0537	0.0835	0.0563	-0.0272	0.1109	0.1259	0.0150	0.0990	0.5565	0.4575	0.1233
s003	5	4	0.1322	0.1941	0.0619	0.1307	0.1230	-0.0077	0.1080	0.1104	0.0024	0.0927	0.2051	0.1124	0.1051	0.3274	0.2223	0.1101	0.1896	0.0795	0.1164	0.1189	0.0025	0.1141	0.1001	-0.0140	0.1172	0.1375	0.0203	0.1011	0.2385	0.1374	0.0866
s003	5	5	0.1198	0.1548	0.0350	0.1441	0.1486	0.0045	0.1048	0.1154	0.0106	0.0900	0.1776	0.0876	0.1161	0.3672	0.2511	0.1140	0.1879	0.0739	0.1122	0.1136	0.0014	0.1053	0.1011	-0.0042	0.0887	0.1900	0.1013	0.1130	0.2401	0.1271	0.0998
s003	5	6	0.1285	0.1369	0.0084	0.1320	0.1180	-0.0140	0.1051	0.0948	-0.0103	0.1056	0.1932	0.0876	0.1059	1.3781	1.2722	0.1283	0.2421	0.1138	0.1380	0.1468	0.0088	0.1249	0.1096	-0.0153	0.1027	0.1301	0.0274	0.1124	0.2223	0.1099	0.1069
s003	5	7	0.1444	0.1160	-0.0284	0.1207	0.1535	0.0328	0.1070	0.0895	-0.0175	0.1086	0.1793	0.0707	0.1103	0.4297	0.3194	0.1323	0.2743	0.1420	0.1368	0.1120	-0.0248	0.1107	0.0928	-0.0179	0.1233	0.2014	0.0781	0.1365	0.2628	0.1263	0.1101
s003	5	8	0.1518	0.0920	-0.0598	0.1062	0.1310	0.0248	0.1470	0.0863	-0.0607	0.0890	0.1201	0.0311	0.1064	0.3873	0.2809	0.1338	0.2660	0.1322	0.1161	0.1101	-0.0060	0.1199	0.0811	-0.0388	0.1022	0.1085	0.0063	0.1140	0.2176	0.1036	0.1249
s003	5	9	0.1428	0.1018	-0.0410	0.1248	0.1642	0.0394	0.1172	0.1186	0.0014	0.0634	0.0890	0.0256	0.0953	0.6627	0.5674	0.1431	0.2687	0.1256	0.1241	0.1276	0.0035	0.1294	0.0985	-0.0309	0.1014	0.1215	0.0201	0.1093	0.2224	0.1131	0.0979
s003	5	10	0.1502	0.1197	-0.0305	0.1252	0.1316	0.0064	0.0948	0.0932	-0.0016	0.0937	0.1119	0.0182	0.0768	0.4102	0.3334	0.1449	0.2579	0.1130	0.1247	0.0727	-0.0520	0.1271	0.1258	-0.0013	0.0842	0.1167	0.0325	0.0858	0.1992	0.1134	0.0921
s003	5	11	0.1463	0.0997	-0.0466	0.1249	0.1315	0.0066	0.1249	0.0523	-0.0726	0.1486	0.1668	0.0182	0.1193	0.4197	0.3004	0.1331	0.2157	0.0826	0.1045	0.1165	0.0120	0.1326	0.0418	-0.0908	0.1207	0.1307	0.0100	0.0871	0.2126	0.1255	0.0979
s003	5	12	0.1140	0.1163	0.0023	0.0990	0.1378	0.0388	0.1291	0.1371	0.0080	0.1022	0.1011	-0.0011	0.1312	0.5474	0.4162	0.1528	0.1953	0.0425	0.0964	0.0703	-0.0261	0.1402	0.0948	-0.0454	0.1033	0.1001	-0.0032	0.0760	0.1915	0.1155	0.1032
s003	5	13	0.1373	0.0936	-0.0437	0.0835	0.1471	0.0636	0.1144	0.1088	-0.0056	0.1215	0.1342	0.0127	0.0884	0.3617	0.2733	0.1407	0.2115	0.0708	0.0871	0.0560	-0.0311	0.1247	0.0682	-0.0565	0.1262	0.1373	0.0111	0.0966	0.2092	0.1126	0.0956
s003	5	14	0.1663	0.1932	0.0269	0.1201	0.1631	0.0430	0.1190	0.1367	0.0177	0.0967	0.0932	-0.0035	0.1035	0.4010	0.2975	0.1347	0.2638	0.1291	0.1162	0.0484	-0.0678	0.1278	0.1265	-0.0013	0.1064	0.1360	0.0296	0.0979	0.6059	0.5080	0.1230
s003	5	15	0.1420	0.0981	-0.0439	0.1383	0.1531	0.0148	0.1455	0.0433	-0.1022	0.1635	0.2068	0.0433	0.0665	0.5517	0.4852	0.1228	0.2622	0.1394	0.1364	0.1312	-0.0052	0.1407	0.0278	-0.1129	0.1404	0.1697	0.0293	0.0890	0.2024	0.1134	0.1111
s003	5	16	0.1528	0.1197	-0.0331	0.1370	0.1502	0.0132	0.1172	0.0380	-0.0792	0.1465	0.1953	0.0488	0.0977	0.2759	0.1782	0.1312	0.1880	0.0568	0.1450	0.1181	-0.0269	0.1497	0.0890	-0.0607	0.1207	0.1381	0.0174	0.0974	0.2160	0.1186	0.0821
s003	5	17	0.1410	0.1203	-0.0207	0.1206	0.1534	0.0328	0.1293	0.0884	-0.0409	0.1051	0.1077	0.0026	0.0961	0.2872	0.1911	0.1209	0.2487	0.1278	0.1861	0.2139	0.0278	0.1465	0.0758	-0.0707	0.1296	0.1602	0.0306	0.1008	0.2746	0.1738	0.1386
s003	5	18	0.1439	0.1168	-0.0271	0.1057	0.1363	0.0306	0.1481	0.0359	-0.1122	0.1748	0.1962	0.0214	0.1035	0.3297	0.2262	0.1225	0.2017	0.0792	0.1212	0.1258	0.0046	0.1373	0.0695	-0.0678	0.1212	0.1742	0.0530	0.0966	0.2327	0.1361	0.1201
s003	5	19	0.1417	0.1168	-0.0249	0.1124	0.1312	0.0188	0.1407	0.1066	-0.0341	0.1336	0.1188	-0.0148	0.0895	0.3213	0.2318	0.1181	0.2102	0.0921	0.1222	0.1431	0.0209	0.1610	0.1127	-0.0483	0.1006	0.1149	0.0143	0.1106	0.2541	0.1435	0.1037
s003	5	20	0.1740	0.1258	-0.0482	0.1041	0.1661	0.0620	0.1153	0.1095	-0.0058	0.1230	0.1423	0.0193	0.0845	0.3015	0.2170	0.1188	0.1793	0.0605	0.1164	0.1352	0.0188	0.1584	0.0943	-0.0641	0.1532	0.1391	-0.0141	0.1057	0.2251	0.1194	0.1066
s003	5	21	0.1401	0.1218	-0.0183	0.0911	0.2099	0.1188	0.1043	0.6693	0.5650	0.0908	0.2278	0.1370	0.1557	0.3882	0.2325	0.1257	0.1622	0.0365	0.1177	0.1268	0.0091	0.1388	0.0507	-0.0881	0.1037	0.1459	0.0422	0.0895	0.2208	0.1313	0.0829
s003	5	22	0.1454	0.1007	-0.0447	0.1280	0.1468	0.0188	0.1489	0.1080	-0.0409	0.1029	0.1895	0.0866	0.0810	0.2679	0.1869	0.1093	0.2597	0.1504	0.1418	0.1247	-0.0171	0.1647	0.1938	0.0291	0.1172	0.1618	0.0446	0.0816	0.2171	0.1355	0.1127
s003	5	23	0.1537	0.1290	-0.0247	0.1302	0.1632	0.0330	0.1246	0.0470	-0.0776	0.1489	0.2186	0.0697	0.0723	0.3234	0.2511	0.1214	0.2893	0.1679	0.1570	0.2104	0.0534	0.1309	0.1827	0.0518	0.0950	0.1639	0.0689	0.0829	0.2145	0.1316	0.0845
s003	5	24	0.1378	0.1612	0.0234	0.1193	0.1481	0.0288	0.1093	0.1122	0.0029	0.1666	0.1502	-0.0164	0.0977	0.3350	0.2373	0.1133	0.2318	0.1185	0.1140	0.1215	0.0075	0.1307	0.1294	-0.0013	0.0800	0.1766	0.0966	0.1035	0.2369	0.1334	0.1135
s003	5	25	0.1400	0.1269	-0.0131	0.1125	0.1458	0.0333	0.1169	0.1082	-0.0087	0.1148	0.1206	0.0058	0.0797	0.3247	0.2450	0.1141	0.2176	0.1035	0.1304	0.1830	0.0526	0.1499	0.1893	0.0394	0.1188	0.1803	0.0615	0.0826	0.2852	0.2026	0.1523
s003	5	26	0.1452	0.1142	-0.0310	0.1222	0.1515	0.0293	0.1220	0.0623	-0.0597	0.1439	0.1671	0.0232	0.0934	0.3110	0.2176	0.1199	0.2007	0.0808	0.1380	0.1518	0.0138	0.1431	0.0679	-0.0752	0.1019	0.1399	0.0380	0.1146	0.2230	0.1084	0.1293
s003	5	27	0.1378	0.0841	-0.0537	0.1117	0.1447	0.0330	0.1392	0.0713	-0.0679	0.1326	0.1500	0.0174	0.1029	0.3078	0.2049	0.1231	0.1960	0.0729	0.1336	0.1443	0.0107	0.1589	0.1412	-0.0177	0.1735	0.1904	0.0169	0.1154	0.2304	0.1150	0.1000
s003	5	28	0.1431	0.1039	-0.0392	0.1196	0.1450	0.0254	0.1265	0.0850	-0.0415	0.1587	0.1640	0.0053	0.1056	0.3242	0.2186	0.1289	0.1788	0.0499	0.1481	0.1283	-0.0198	0.1679	0.0930	-0.0749	0.1106	0.1285	0.0179	0.1103	0.2350	0.1247	0.1072
s003	5	29	0.1536	0.1910	0.0374	0.1219	0.1657	0.0438	0.1093	0.0620	-0.0473	0.1650	0.1898	0.0248	0.1016	0.3165	0.2149	0.1402	0.2751	0.1349	0.1267	0.1949	0.0682	0.1431	0.2020	0.0589	0.1000	0.1871	0.0871	0.0797	0.1941	0.1144	0.0987
s003	5	30	0.1312	0.1065	-0.0247	0.1252	0.1263	0.0011	0.1225	0.0681	-0.0544	0.1756	0.1592	-0.0164	0.0961	0.2965	0.2004	0.1144	0.1983	0.0839	0.1161	0.1239	0.0078	0.1772	0.1083	-0.0689	0.0919	0.1215	0.0296	0.1066	0.2326	0.1260	0.0890
s003	5	31	0.1428	0.1163	-0.0265	0.1177	0.1439	0.0262	0.1246	0.0520	-0.0726	0.1688	0.1402	-0.0286	0.0948	0.3044	0.2096	0.1214	0.1832	0.0618	0.1225	0.1498	0.0273	0.1267	0.0726	-0.0541	0.1011	0.2718	0.1707	0.1180	0.2564	0.1384	0.1204
s003	5	32	0.1515	0.1229	-0.0286	0.1314	0.1744	0.0430	0.0723	0.0372	-0.0351	0.1515	0.1845	0.0330	0.1016	0.3355	0.2339	0.1193	0.1853	0.0660	0.1389	0.1228	-0.0161	0.1592	0.0967	-0.0625	0.1090	0.1328	0.0238	0.1117	0.2333	0.1216	0.0945
s003	5	33	0.1582	0.1087	-0.0495	0.1199	0.1418	0.0219	0.1146	0.0584	-0.0562	0.1428	0.1454	0.0026	0.0853	0.3179	0.2326	0.1244	0.1796	0.0552	0.1201	0.1294	0.0093	0.1447	0.0885	-0.0562	0.1151	0.1320	0.0169	0.1024	0.2160	0.1136	0.0998
s003	5	34	0.1550	0.1419	-0.0131	0.1121	0.1049	-0.0072	0.1596	0.0553	-0.1043	0.1439	0.1647	0.0208	0.0887	0.3094	0.2207	0.1196	0.1510	0.0314	0.1154	0.1445	0.0291	0.1412	0.0515	-0.0897	0.1069	0.1858	0.0789	0.0932	0.2290	0.1358	0.0913
s003	5	35	0.1502	0.1097	-0.0405	0.1101	0.1186	0.0085	0.1220	0.0776	-0.0444	0.1487	0.1312	-0.0175	0.0924	0.3099	0.2175	0.1188	0.1740	0.0552	0.1241	0.1485	0.0244	0.1529	0.0988	-0.0541	0.1526	0.1515	-0.0011	0.1006	0.2272	0.1266	0.0890
s003	5	36	0.1570	0.1226	-0.0344	0.1088	0.1181	0.0093	0.1307	0.0650	-0.0657	0.1624	0.1433	-0.0191	0.0785	0.3195	0.2410	0.1281	0.1886	0.0605	0.1227	0.1603	0.0376	0.1249	0.0563	-0.0686	0.1183	0.2349	0.1166	0.1117	0.2351	0.1234	0.1093
s003	5	37	0.1965	0.1290	-0.0675	0.1310	0.0547	-0.0763	0.1138	0.1508	0.0370	0.1656	0.1296	-0.0360	0.0648	0.3006	0.2358	0.1228	0.1553	0.0325	0.1272	0.1352	0.0080	0.1423	0.0679	-0.0744	0.1072	0.1188	0.0116	0.0993	0.2119	0.1126	0.1167
s003	5	38	0.1629	0.1424	-0.0205	0.1142	0.0888	-0.0254	0.1783	0.1769	-0.0014	0.0518	0.0613	0.0095	0.0784	0.4649	0.3865	0.1177	0.1658	0.0481	0.1233	0.1377	0.0144	0.1470	0.1101	-0.0369	0.1170	0.1127	-0.0043	0.0946	0.2111	0.1165	0.0953
s003	5	39	0.1760	0.0854	-0.0906	0.1313	0.1299	-0.0014	0.1484	0.4690	0.3206	0.1143	0.2615	0.1472	0.1067	0.6935	0.5868	0.1307	0.2091	0.0784	0.1241	0.0977	-0.0264	0.1468	0.0909	-0.0559	0.0992	0.1206	0.0214	0.0927	0.2063	0.1136	0.1019
s003	5	40	0.2068	0.1290	-0.0778	0.1134	0.0349	-0.0785	0.1168	0.1377	0.0209	0.1840	0.1599	-0.0241	0.0774	0.2936	0.2162	0.1239	0.2160	0.0921	0.1196	0.1566	0.0370	0.1265	0.0608	-0.0657	0.1771	0.2006	0.0235	0.0861	0.2100	0.1239	0.0913
s003	5	41	0.2801	0.1612	-0.1189	0.1381	0.0758	-0.0623	0.1090	0.2513	0.1423	0.2183	0.1618	-0.0565	0.1051	0.4968	0.3917	0.1207	0.1703	0.0496	0.1481	0.1468	-0.0013	0.1925	0.1128	-0.0797	0.1740	0.1774	0.0034	0.1175	0.2261	0.1086	0.0966
s003	5	42	0.2403	0.1401	-0.1002	0.1117	0.0101	-0.1016	0.1085	0.1510	0.0425	0.2043	0.1546	-0.0497	0.0663	0.6588	0.5925	0.1505	0.3693	0.2188	0.1455	0.1384	-0.0071	0.1532	0.1236	-0.0296	0.1072	0.1241	0.0169	0.1014	0.2177	0.1163	0.1201
s003	5	43	0.2077	0.1511	-0.0566	0.1204	0.1476	0.0272	0.1407	0.0243	-0.1164	0.1806	0.1888	0.0082	0.1032	0.3231	0.2199	0.1220	0.1943	0.0723	0.1352	0.1297	-0.0055	0.1486	0.0803	-0.0683	0.1167	0.1320	0.0153	0.1000	0.2136	0.1136	0.0974
s003	5	44	0.1526	0.0957	-0.0569	0.1136	0.1234	0.0098	0.1268	0.0510	-0.0758	0.1592	0.1478	-0.0114	0.0576	0.3024	0.2448	0.1101	0.1919	0.0818	0.1452	0.1365	-0.0087	0.1463	0.0988	-0.0475	0.1054	0.1278	0.0224	0.1011	0.2393	0.1382	0.1148
s003	5	45	0.1674	0.1274	-0.0400	0.1328	0.1339	0.0011	0.1220	0.1019	-0.0201	0.1481	0.1700	0.0219	0.0386	0.2923	0.2537	0.1020	0.1722	0.0702	0.1241	0.1305	0.0064	0.1355	0.0761	-0.0594	0.0998	0.1241	0.0243	0.0987	0.2208	0.1221	0.0932
s003	5	46	0.1964	0.1490	-0.0474	0.1099	0.0822	-0.0277	0.1409	0.2758	0.1349	0.0320	0.0116	-0.0204	0.1357	0.5995	0.4638	0.1201	0.1858	0.0657	0.1157	0.0922	-0.0235	0.1393	0.1163	-0.0230	0.0922	0.1196	0.0274	0.1016	0.2097	0.1081	0.1003
s003	5	47	0.1671	0.1216	-0.0455	0.1103	0.0979	-0.0124	0.1378	0.0631	-0.0747	0.1507	0.1779	0.0272	0.0855	0.3014	0.2159	0.1020	0.1445	0.0425	0.1228	0.1170	-0.0058	0.1389	0.0666	-0.0723	0.1151	0.1478	0.0327	0.0982	0.2060	0.1078	0.1051
s003	5	48	0.1697	0.1408	-0.0289	0.1236	0.1141	-0.0095	0.1428	0.0884	-0.0544	0.1558	0.1706	0.0148	0.0758	0.2923	0.2165	0.1028	0.1551	0.0523	0.1157	0.1144	-0.0013	0.1427	0.0685	-0.0742	0.1360	0.1558	0.0198	0.1082	0.2390	0.1308	0.1064
s003	5	49	0.1621	0.1559	-0.0062	0.1281	0.0893	-0.0388	0.1297	0.0779	-0.0518	0.1909	0.1732	-0.0177	0.0694	0.2791	0.2097	0.1072	0.1439	0.0367	0.1074	0.1099	0.0025	0.1380	0.0462	-0.0918	0.1059	0.1318	0.0259	0.0961	0.6164	0.5203	0.1610
s003	5	50	0.1626	0.1522	-0.0104	0.1130	0.1082	-0.0048	0.1067	0.0655	-0.0412	0.1732	0.1790	0.0058	0.0887	0.2930	0.2043	0.1183	0.1561	0.0378	0.1314	0.1587	0.0273	0.1589	0.1080	-0.0509	0.1494	0.1520	0.0026	0.0913	0.2031	0.1118	0.1011
s003	6	1	0.1618	0.1805	0.0187	0.1156	0.1523	0.0367	0.1173	0.1035	-0.0138	0.1043	0.2658	0.1615	0.1022	0.3549	0.2527	0.1214	0.2542	0.1328	0.1299	0.1141	-0.0158	0.1455	0.1283	-0.0172	0.1115	0.1252	0.0137	0.1064	0.2435	0.1371	0.0776
s003	6	2	0.1624	0.1229	-0.0395	0.1484	0.1772	0.0288	0.1169	0.1196	0.0027	0.1314	0.2040	0.0726	0.0776	0.6696	0.5920	0.1188	0.2880	0.1692	0.1571	0.1352	-0.0219	0.1461	0.1424	-0.0037	0.1114	0.1272	0.0158	0.1019	0.5675	0.4656	0.1563
s003	6	3	0.1721	0.1292	-0.0429	0.1318	0.1664	0.0346	0.1132	0.0607	-0.0525	0.1700	0.2431	0.0731	0.1225	0.2952	0.1727	0.1346	0.2412	0.1066	0.1682	0.1484	-0.0198	0.1711	0.1976	0.0265	0.1164	0.1497	0.0333	0.1285	0.2487	0.1202	0.1259
s003	6	4	0.1613	0.1150	-0.0463	0.1159	0.1640	0.0481	0.1080	0.0647	-0.0433	0.1534	0.5843	0.4309	0.1468	0.3414	0.1946	0.1582	0.2849	0.1267	0.1639	0.1761	0.0122	0.1655	0.1468	-0.0187	0.1074	0.1298	0.0224	0.1095	0.2210	0.1115	0.0969
s003	6	5	0.1431	0.1166	-0.0265	0.1344	0.1619	0.0275	0.1262	0.0784	-0.0478	0.1676	0.1755	0.0079	0.0940	0.3355	0.2415	0.1431	0.2571	0.1140	0.1307	0.1049	-0.0258	0.1586	0.1610	0.0024	0.0919	0.1011	0.0092	0.1196	0.2388	0.1192	0.1143
s003	6	6	0.1394	0.0865	-0.0529	0.1288	0.1832	0.0544	0.1362	0.0201	-0.1161	0.1650	0.1690	0.0040	0.1212	0.3111	0.1899	0.1275	0.2410	0.1135	0.1365	0.0888	-0.0477	0.1690	0.1426	-0.0264	0.0919	0.1186	0.0267	0.1206	0.2519	0.1313	0.1035
s003	6	7	0.1365	0.0786	-0.0579	0.1262	0.1795	0.0533	0.1381	0.0454	-0.0927	0.1672	0.1444	-0.0228	0.1183	0.3443	0.2260	0.1202	0.2611	0.1409	0.1640	0.1627	-0.0013	0.1444	0.1431	-0.0013	0.1077	0.1402	0.0325	0.0979	0.2234	0.1255	0.0903
s003	6	8	0.1428	0.0994	-0.0434	0.1413	0.1399	-0.0014	0.1176	0.0751	-0.0425	0.1191	0.1505	0.0314	0.1074	0.2865	0.1791	0.1262	0.2057	0.0795	0.1444	0.1099	-0.0345	0.1335	0.1280	-0.0055	0.1188	0.1489	0.0301	0.0908	0.2348	0.1440	0.0832
s003	6	9	0.1502	0.1448	-0.0054	0.1461	0.1228	-0.0233	0.1186	0.0906	-0.0280	0.1336	0.1389	0.0053	0.0855	0.2912	0.2057	0.1283	0.2365	0.1082	0.1379	0.1078	-0.0301	0.1374	0.1139	-0.0235	0.1017	0.1286	0.0269	0.1111	0.2612	0.1501	0.1697
s003	6	10	0.1397	0.1084	-0.0313	0.1312	0.1516	0.0204	0.1085	0.0789	-0.0296	0.1526	0.1587	0.0061	0.1146	0.2981	0.1835	0.1378	0.2165	0.0787	0.1376	0.1025	-0.0351	0.1579	0.1400	-0.0179	0.0977	0.1563	0.0586	0.1045	0.2245	0.1200	0.1212
s003	6	11	0.2890	0.4520	0.1630	0.1465	0.1856	0.0391	0.1259	0.1328	0.0069	0.1521	0.1367	-0.0154	0.0732	0.2813	0.2081	0.1170	0.1714	0.0544	0.1280	0.1302	0.0022	0.1426	0.0824	-0.0602	0.1144	0.1411	0.0267	0.0956	0.2103	0.1147	0.0908
s003	6	12	0.1315	0.1063	-0.0252	0.1141	0.1371	0.0230	0.1165	0.0349	-0.0816	0.1461	0.1315	-0.0146	0.0616	0.2607	0.1991	0.1230	0.1938	0.0708	0.1289	0.1207	-0.0082	0.1387	0.0981	-0.0406	0.0961	0.1267	0.0306	0.0961	0.2166	0.1205	0.0879
s003	6	13	0.1347	0.1108	-0.0239	0.1199	0.1492	0.0293	0.1066	0.1135	0.0069	0.0547	0.0338	-0.0209	0.1051	0.2986	0.1935	0.1080	0.1941	0.0861	0.1254	0.1117	-0.0137	0.1397	0.1072	-0.0325	0.0882	0.1154	0.0272	0.0993	0.2243	0.1250	0.0797
s003	6	14	0.1375	0.1044	-0.0331	0.1259	0.1497	0.0238	0.1262	0.0417	-0.0845	0.1312	0.1341	0.0029	0.0969	0.2762	0.1793	0.1157	0.1843	0.0686	0.1246	0.1400	0.0154	0.1373	0.0924	-0.0449	0.0991	0.1479	0.0488	0.0781	0.2408	0.1627	0.1014
s003	6	15	0.1336	0.1446	0.0110	0.1352	0.1159	-0.0193	0.1275	0.0697	-0.0578	0.1822	0.1473	-0.0349	0.0956	0.2962	0.2006	0.1172	0.1890	0.0718	0.1270	0.1419	0.0149	0.1315	0.0890	-0.0425	0.1054	0.1218	0.0164	0.1006	0.2272	0.1266	0.0763
s003	6	16	0.1328	0.1076	-0.0252	0.1191	0.1368	0.0177	0.1236	0.0333	-0.0903	0.2099	0.1745	-0.0354	0.0961	0.2598	0.1637	0.1265	0.1912	0.0647	0.1309	0.1225	-0.0084	0.1539	0.1114	-0.0425	0.1117	0.1278	0.0161	0.1011	0.2229	0.1218	0.0911
s003	6	17	0.1312	0.0960	-0.0352	0.1275	0.1479	0.0204	0.1199	0.0238	-0.0961	0.2025	0.1581	-0.0444	0.1048	0.2706	0.1658	0.1389	0.1783	0.0394	0.1402	0.1384	-0.0018	0.1408	0.0946	-0.0462	0.1030	0.1584	0.0554	0.0908	0.2184	0.1276	0.0821
s003	6	18	0.1561	0.1422	-0.0139	0.1316	0.1131	-0.0185	0.1619	0.0724	-0.0895	0.2518	0.1676	-0.0842	0.1570	0.3510	0.1940	0.1653	0.2149	0.0496	0.1336	0.1392	0.0056	0.1618	0.0990	-0.0628	0.1072	0.1315	0.0243	0.1016	0.2263	0.1247	0.1217
s003	6	19	0.1412	0.1425	0.0013	0.1096	0.1056	-0.0040	0.0500	0.3509	0.3009	0.1874	0.2148	0.0274	0.1188	0.2727	0.1539	0.1088	0.1619	0.0531	0.1233	0.1522	0.0289	0.1557	0.0499	-0.1058	0.1354	0.2307	0.0953	0.0729	0.2076	0.1347	0.1053
s003	6	20	0.1254	0.1628	0.0374	0.1283	0.1294	0.0011	0.1504	0.0190	-0.1314	0.2167	0.1697	-0.0470	0.0932	0.2733	0.1801	0.1373	0.1991	0.0618	0.1235	0.1122	-0.0113	0.1450	0.1125	-0.0325	0.1117	0.1523	0.0406	0.1117	0.5760	0.4643	0.1341
s003	6	21	0.1542	0.1366	-0.0176	0.1292	0.1303	0.0011	0.1381	0.0204	-0.1177	0.1866	0.1649	-0.0217	0.0940	0.2931	0.1991	0.1526	0.1851	0.0325	0.1318	0.1289	-0.0029	0.1574	0.1054	-0.0520	0.1267	0.1673	0.0406	0.1135	0.2324	0.1189	0.1074
s003	6	22	0.1533	0.1197	-0.0336	0.1475	0.1496	0.0021	0.1473	0.0169	-0.1304	0.2070	0.1644	-0.0426	0.0956	0.2841	0.1885	0.1420	0.1806	0.0386	0.1425	0.1503	0.0078	0.1563	0.1135	-0.0428	0.1276	0.1236	-0.0040	0.1156	0.2522	0.1366	0.1254
s003	6	23	0.1555	0.1179	-0.0376	0.1317	0.1906	0.0589	0.1658	0.2719	0.1061	0.1821	0.1454	-0.0367	0.0816	0.2730	0.1914	0.1194	0.1886	0.0692	0.1550	0.1466	-0.0084	0.1497	0.0827	-0.0670	0.1125	0.1212	0.0087	0.1246	0.2496	0.1250	0.1151
s003	6	24	0.1471	0.1113	-0.0358	0.1716	0.1875	0.0159	0.1336	0.0280	-0.1056	0.1922	0.1655	-0.0267	0.0774	0.2804	0.2030	0.1331	0.1674	0.0343	0.1428	0.1415	-0.0013	0.1263	0.0999	-0.0264	0.1254	0.1697	0.0443	0.0937	0.2105	0.1168	0.0942
s003	6	25	0.1532	0.1108	-0.0424	0.1556	0.1471	-0.0085	0.1075	0.0829	-0.0246	0.2299	0.2312	0.0013	0.1420	0.4097	0.2677	0.1212	0.1790	0.0578	0.1315	0.1204	-0.0111	0.1540	0.1041	-0.0499	0.1151	0.1317	0.0166	0.1053	0.2258	0.1205	0.0964
s003	6	26	0.1415	0.0918	-0.0497	0.1541	0.1584	0.0043	0.1354	0.0185	-0.1169	0.2035	0.1892	-0.0143	0.1096	0.3047	0.1951	0.1231	0.1701	0.0470	0.1421	0.1260	-0.0161	0.1508	0.0991	-0.0517	0.1032	0.1370	0.0338	0.0990	0.2158	0.1168	0.1080
s003	6	27	0.1510	0.0949	-0.0561	0.1664	0.1513	-0.0151	0.1376	0.0819	-0.0557	0.1938	0.1557	-0.0381	0.0888	0.2829	0.1941	0.1244	0.1614	0.0370	0.1349	0.1336	-0.0013	0.1516	0.0967	-0.0549	0.1199	0.1294	0.0095	0.1048	0.2229	0.1181	0.0890
s003	6	28	0.1321	0.1050	-0.0271	0.1434	0.1402	-0.0032	0.1305	0.0323	-0.0982	0.1894	0.1658	-0.0236	0.0893	0.2771	0.1878	0.1236	0.1582	0.0346	0.1177	0.1310	0.0133	0.1352	0.1064	-0.0288	0.1057	0.1585	0.0528	0.0750	0.2306	0.1556	0.0810
s003	6	29	0.1301	0.1028	-0.0273	0.1339	0.1270	-0.0069	0.1246	0.0494	-0.0752	0.1710	0.1319	-0.0391	0.0937	0.2709	0.1772	0.1233	0.1663	0.0430	0.1275	0.1262	-0.0013	0.1511	0.1297	-0.0214	0.1392	0.1801	0.0409	0.0845	0.2142	0.1297	0.0813
s003	6	30	0.2102	0.1015	-0.1087	0.1424	0.1072	-0.0352	0.1392	0.1339	-0.0053	0.1555	0.1053	-0.0502	0.0689	0.2904	0.2215	0.1289	0.1545	0.0256	0.1349	0.1336	-0.0013	0.1691	0.1672	-0.0019	0.0956	0.1420	0.0464	0.0958	0.2305	0.1347	0.0829
s003	6	31	0.1491	0.1189	-0.0302	0.1455	0.1402	-0.0053	0.1347	0.0468	-0.0879	0.1674	0.1478	-0.0196	0.0906	0.2633	0.1727	0.1368	0.2163	0.0795	0.1239	0.1194	-0.0045	0.1637	0.1046	-0.0591	0.1127	0.1338	0.0211	0.1016	0.2213	0.1197	0.0961
s003	6	32	0.1518	0.1094	-0.0424	0.1714	0.1342	-0.0372	0.1359	0.0905	-0.0454	0.1608	0.1182	-0.0426	0.0830	0.2739	0.1909	0.1333	0.1547	0.0214	0.1400	0.1355	-0.0045	0.1572	0.0944	-0.0628	0.1244	0.1495	0.0251	0.1024	0.2232	0.1208	0.0890
s003	6	33	0.2228	0.1403	-0.0825	0.0964	0.0689	-0.0275	0.1344	0.2059	0.0715	0.2212	0.1747	-0.0465	0.0776	0.2862	0.2086	0.1154	0.1542	0.0388	0.1396	0.1328	-0.0068	0.1603	0.0922	-0.0681	0.1357	0.1637	0.0280	0.1032	0.2155	0.1123	0.0850
s003	6	34	0.2310	0.1200	-0.1110	0.2146	0.0623	-0.1523	0.0932	0.2307	0.1375	0.1766	0.0871	-0.0895	0.0884	0.3146	0.2262	0.1238	0.1560	0.0322	0.1347	0.1265	-0.0082	0.1450	0.0975	-0.0475	0.0985	0.1312	0.0327	0.1130	0.2359	0.1229	0.1154
s003	6	35	0.2352	0.1287	-0.1065	0.1574	0.0950	-0.0624	0.1471	0.1506	0.0035	0.1684	0.1314	-0.0370	0.0792	0.5414	0.4622	0.1318	0.1891	0.0573	0.1354	0.0787	-0.0567	0.1576	0.1719	0.0143	0.1206	0.1715	0.0509	0.0813	0.1978	0.1165	0.0779
s003	6	36	0.1397	0.0960	-0.0437	0.1321	0.1257	-0.0064	0.1339	0.0787	-0.0552	0.1687	0.1420	-0.0267	0.0993	0.2983	0.1990	0.1043	0.1761	0.0718	0.1317	0.1146	-0.0171	0.1545	0.1286	-0.0259	0.1033	0.1395	0.0362	0.0985	0.2240	0.1255	0.1053
s003	6	37	0.1734	0.0886	-0.0848	0.1351	0.1182	-0.0169	0.1747	0.4613	0.2866	0.1415	0.6540	0.5125	0.1362	0.3780	0.2418	0.1428	0.2027	0.0599	0.1265	0.0877	-0.0388	0.1579	0.1334	-0.0245	0.1016	0.1375	0.0359	0.0934	0.2231	0.1297	0.0853
s003	6	38	0.1278	0.2404	0.1126	0.1549	0.5877	0.4328	0.1301	0.1837	0.0536	0.1687	0.1819	0.0132	0.1180	0.3168	0.1988	0.1154	0.1674	0.0520	0.1157	0.1057	-0.0100	0.1695	0.0946	-0.0749	0.1040	0.1636	0.0596	0.0705	0.2198	0.1493	0.0660
s003	6	39	0.1352	0.1145	-0.0207	0.1557	0.1412	-0.0145	0.1249	0.0346	-0.0903	0.1930	0.1586	-0.0344	0.0914	0.2536	0.1622	0.1354	0.1558	0.0204	0.1280	0.1035	-0.0245	0.1645	0.1075	-0.0570	0.1138	0.1441	0.0303	0.1045	0.2377	0.1332	0.0808
s003	6	40	0.1502	0.2214	0.0712	0.1673	0.1433	-0.0240	0.1217	0.1103	-0.0114	0.1859	0.1647	-0.0212	0.1112	0.2799	0.1687	0.1214	0.1547	0.0333	0.1344	0.1109	-0.0235	0.1474	0.0962	-0.0512	0.0996	0.1474	0.0478	0.1006	0.2372	0.1366	0.0795
s003	6	41	0.1504	0.1606	0.0102	0.1565	0.1576	0.0011	0.1270	0.0945	-0.0325	0.1642	0.1964	0.0322	0.1227	0.2861	0.1634	0.1204	0.1706	0.0502	0.1246	0.1188	-0.0058	0.1550	0.1389	-0.0161	0.1096	0.1473	0.0377	0.1045	0.2398	0.1353	0.0694
s003	6	42	0.1278	0.1380	0.0102	0.1724	0.1402	-0.0322	0.1199	0.0927	-0.0272	0.1586	0.1626	0.0040	0.0995	0.2719	0.1724	0.1164	0.1700	0.0536	0.1418	0.1247	-0.0171	0.1557	0.1201	-0.0356	0.1214	0.1227	0.0013	0.0979	0.2134	0.1155	0.0874
s003	6	43	0.1481	0.1242	-0.0239	0.1611	0.1360	-0.0251	0.1141	0.0660	-0.0481	0.1759	0.1597	-0.0162	0.1141	0.2910	0.1769	0.1257	0.1690	0.0433	0.1244	0.1173	-0.0071	0.1588	0.1065	-0.0523	0.1112	0.1365	0.0253	0.1032	0.2160	0.1128	0.1024
s003	6	44	0.1462	0.1886	0.0424	0.1916	0.1731	-0.0185	0.1164	0.1341	0.0177	0.1840	0.1678	-0.0162	0.1265	0.3087	0.1822	0.1299	0.1605	0.0306	0.1296	0.1323	0.0027	0.1584	0.1420	-0.0164	0.1521	0.1431	-0.0090	0.0956	0.2280	0.1324	0.0755
s003	6	45	0.1541	0.1094	-0.0447	0.1607	0.1520	-0.0087	0.1223	0.0861	-0.0362	0.2386	0.2209	-0.0177	0.1130	0.3137	0.2007	0.1222	0.1750	0.0528	0.1365	0.1643	0.0278	0.1639	0.0924	-0.0715	0.1341	0.1354	0.0013	0.1130	0.2377	0.1247	0.0752
s003	6	46	0.1687	0.1784	0.0097	0.1589	0.4716	0.3127	0.1489	0.3468	0.1979	0.1365	0.4748	0.3383	0.1206	0.3445	0.2239	0.1284	0.1736	0.0452	0.1309	0.1154	-0.0155	0.1742	0.1027	-0.0715	0.1241	0.1502	0.0261	0.1003	0.2282	0.1279	0.0858
s003	6	47	0.1502	0.1002	-0.0500	0.1577	0.1352	-0.0225	0.1208	0.0603	-0.0605	0.1637	0.1412	-0.0225	0.0898	0.2839	0.1941	0.1309	0.1639	0.0330	0.1217	0.1183	-0.0034	0.1540	0.1413	-0.0127	0.1347	0.1585	0.0238	0.1051	0.2332	0.1281	0.0781
s003	6	48	0.2030	0.1693	-0.0337	0.1215	0.0198	-0.1017	0.1382	0.6040	0.4658	0.1272	0.2304	0.1032	0.1143	0.2941	0.1798	0.1059	0.1803	0.0744	0.1268	0.1028	-0.0240	0.1384	0.0991	-0.0393	0.1085	0.1418	0.0333	0.0908	0.5981	0.5073	0.1177
s003	6	49	0.1412	0.1467	0.0055	0.1526	0.1441	-0.0085	0.0959	0.0584	-0.0375	0.1611	0.1592	-0.0019	0.1122	0.3271	0.2149	0.1315	0.1840	0.0525	0.1336	0.1204	-0.0132	0.1442	0.1102	-0.0340	0.1180	0.1470	0.0290	0.1029	0.2424	0.1395	0.0803
s003	6	50	0.1439	0.1427	-0.0012	0.1529	0.1479	-0.0050	0.1064	0.0982	-0.0082	0.1914	0.1457	-0.0457	0.0879	0.3242	0.2363	0.1312	0.2072	0.0760	0.1373	0.1902	0.0529	0.1763	0.1502	-0.0261	0.0974	0.1636	0.0662	0.0834	0.8821	0.7987	0.1109
s003	7	1	0.1436	0.1390	-0.0046	0.1093	0.1207	0.0114	0.1138	0.0916	-0.0222	0.0932	0.2766	0.1834	0.0945	0.3746	0.2801	0.1143	0.1814	0.0671	0.1483	0.1851	0.0368	0.1146	0.1072	-0.0074	0.1436	0.1542	0.0106	0.0784	0.4979	0.4195	0.0932
s003	7	2	0.1586	0.1379	-0.0207	0.1698	0.1468	-0.0230	0.1223	0.0980	-0.0243	0.1170	0.2526	0.1356	0.0280	0.3434	0.3154	0.1162	0.2389	0.1227	0.1495	0.1334	-0.0161	0.1152	0.0933	-0.0219	0.1357	0.1573	0.0216	0.0979	0.2630	0.1651	0.0462
s003	7	3	0.1027	0.1063	0.0036	0.1373	0.1304	-0.0069	0.1434	0.1133	-0.0301	0.0972	0.1893	0.0921	0.0876	0.3183	0.2307	0.1175	0.1785	0.0610	0.1380	0.1529	0.0149	0.1487	0.0658	-0.0829	0.1611	0.1767	0.0156	0.1003	0.2261	0.1258	0.0921
s003	7	4	0.1468	0.1237	-0.0231	0.1682	0.1252	-0.0430	0.1050	0.0744	-0.0306	0.1322	0.2296	0.0974	0.0354	0.4184	0.3830	0.1183	0.2358	0.1175	0.1782	0.0956	-0.0826	0.2015	0.0838	-0.1177	0.1011	0.2336	0.1325	0.0985	0.2280	0.1295	0.0861
s003	7	5	0.1452	0.1240	-0.0212	0.1365	0.1423	0.0058	0.1589	0.1890	0.0301	0.0787	0.0673	-0.0114	0.1014	0.3601	0.2587	0.1125	0.1843	0.0718	0.1803	0.1378	-0.0425	0.1516	0.0806	-0.0710	0.1574	0.1677	0.0103	0.1082	0.2398	0.1316	0.1146
s003	7	6	0.1645	0.1554	-0.0091	0.1260	0.0840	-0.0420	0.1223	0.1260	0.0037	0.1721	0.1885	0.0164	0.1214	1.0977	0.9763	0.1523	0.2046	0.0523	0.1655	0.0729	-0.0926	0.1957	0.1569	-0.0388	0.1244	0.1355	0.0111	0.1051	0.2119	0.1068	0.0969
s003	7	7	0.1906	0.1197	-0.0709	0.0399	0.3009	0.2610	0.1502	0.2671	0.1169	0.2091	0.1990	-0.0101	0.0821	0.3015	0.2194	0.1104	0.2044	0.0940	0.1845	0.1167	-0.0678	0.1682	0.1204	-0.0478	0.1257	0.1534	0.0277	0.1431	0.2939	0.1508	0.1114
s003	7	8	0.1830	0.1105	-0.0725	0.1651	0.0652	-0.0999	0.1828	0.1987	0.0159	0.1410	0.1108	-0.0302	0.0943	0.3192	0.2249	0.1188	0.2590	0.1402	0.1708	0.1653	-0.0055	0.1428	0.1262	-0.0166	0.1214	0.1235	0.0021	0.1283	0.2683	0.1400	0.1090
s003	7	9	0.2064	0.3689	0.1625	0.1425	0.1029	-0.0396	0.1893	0.2569	0.0676	0.1771	0.1214	-0.0557	0.0800	0.2955	0.2155	0.1170	0.2068	0.0898	0.1478	0.1534	0.0056	0.1502	0.1222	-0.0280	0.1600	0.1764	0.0164	0.1198	0.7174	0.5976	0.1808
s003	7	10	0.1644	0.1778	0.0134	0.1528	0.1293	-0.0235	0.1386	0.1040	-0.0346	0.1935	0.1502	-0.0433	0.0861	0.2852	0.1991	0.1233	0.1827	0.0594	0.1700	0.1555	-0.0145	0.1466	0.0798	-0.0668	0.1384	0.1569	0.0185	0.1156	0.2662	0.1506	0.1278
s003	7	11	0.2033	0.1715	-0.0318	0.1537	0.1262	-0.0275	0.1730	0.0777	-0.0953	0.1735	0.1629	-0.0106	0.0660	0.2849	0.2189	0.1305	0.2261	0.0956	0.1938	0.1542	-0.0396	0.1373	0.0835	-0.0538	0.1328	0.1602	0.0274	0.1264	0.2654	0.1390	0.0995
s003	7	12	0.1463	0.1021	-0.0442	0.1587	0.1273	-0.0314	0.1682	0.0758	-0.0924	0.1819	0.2096	0.0277	0.0679	0.2683	0.2004	0.1167	0.2051	0.0884	0.1702	0.1735	0.0033	0.1465	0.0866	-0.0599	0.1146	0.1647	0.0501	0.1006	0.2412	0.1406	0.1035
s003	7	13	0.1780	0.1100	-0.0680	0.1521	0.1535	0.0014	0.1407	0.0808	-0.0599	0.1502	0.2230	0.0728	0.0671	0.2741	0.2070	0.1204	0.1885	0.0681	0.1528	0.1751	0.0223	0.1681	0.0631	-0.1050	0.1526	0.2101	0.0575	0.0956	0.2314	0.1358	0.0958
s003	7	14	0.1547	0.1427	-0.0120	0.1268	0.1014	-0.0254	0.1595	0.0682	-0.0913	0.1974	0.1575	-0.0399	0.0842	0.2930	0.2088	0.1030	0.2231	0.1201	0.1375	0.1402	0.0027	0.1336	0.0352	-0.0984	0.1346	0.1705	0.0359	0.0871	0.2023	0.1152	0.1040
s003	7	15	0.2313	0.1274	-0.1039	0.1798	0.0808	-0.0990	0.1893	0.1949	0.0056	0.1946	0.1222	-0.0724	0.0740	0.2921	0.2181	0.1246	0.1845	0.0599	0.1793	0.1347	-0.0446	0.1350	0.0738	-0.0612	0.1312	0.1473	0.0161	0.1048	0.2261	0.1213	0.1066
s003	7	16	0.2054	0.1720	-0.0334	0.1173	0.0919	-0.0254	0.1959	0.0758	-0.1201	0.2025	0.1307	-0.0718	0.0929	0.3017	0.2088	0.1297	0.1725	0.0428	0.1790	0.1542	-0.0248	0.1663	0.0782	-0.0881	0.1531	0.1613	0.0082	0.0771	0.1942	0.1171	0.1029
s003	7	17	0.1822	0.1796	-0.0026	0.1392	0.0011	-0.1381	0.1880	0.2461	0.0581	0.1513	0.0895	-0.0618	0.0790	0.3166	0.2376	0.1317	0.1515	0.0198	0.1840	0.1650	-0.0190	0.1469	0.0548	-0.0921	0.1410	0.1550	0.0140	0.0953	0.5478	0.4525	0.1415
s003	7	18	0.2579	0.1474	-0.1105	0.1313	0.0982	-0.0331	0.1791	0.1408	-0.0383	0.1128	0.0750	-0.0378	0.0845	0.2899	0.2054	0.1273	0.1751	0.0478	0.1929	0.1489	-0.0440	0.1531	0.1603	0.0072	0.1346	0.1971	0.0625	0.0937	0.3161	0.2224	0.1481
s003	7	19	0.2796	0.1240	-0.1556	0.1544	0.1330	-0.0214	0.1332	0.1194	-0.0138	0.2091	0.1431	-0.0660	0.0808	0.3150	0.2342	0.1336	0.1679	0.0343	0.1694	0.1539	-0.0155	0.1441	0.0412	-0.1029	0.1323	0.1774	0.0451	0.0876	0.1978	0.1102	0.1122
s003	7	20	0.1787	0.1137	-0.0650	0.1101	0.0821	-0.0280	0.1795	0.0816	-0.0979	0.1898	0.1180	-0.0718	0.0921	0.2914	0.1993	0.1206	0.2001	0.0795	0.1777	0.1682	-0.0095	0.1429	0.0183	-0.1246	0.1521	0.1711	0.0190	0.0982	0.2139	0.1157	0.0982
s003	7	21	0.1632	0.1137	-0.0495	0.1257	0.1109	-0.0148	0.1774	0.0729	-0.1045	0.1961	0.1652	-0.0309	0.0491	0.2867	0.2376	0.1098	0.1734	0.0636	0.1721	0.1539	-0.0182	0.1366	0.0946	-0.0420	0.1355	0.1445	0.0090	0.0969	0.2261	0.1292	0.0969
s003	7	22	0.2362	0.1102	-0.1260	0.1375	0.1019	-0.0356	0.1789	0.1161	-0.0628	0.1818	0.1145	-0.0673	0.0620	0.2909	0.2289	0.1193	0.1742	0.0549	0.1768	0.1489	-0.0279	0.1341	0.0824	-0.0517	0.1206	0.1525	0.0319	0.0969	0.2314	0.1345	0.1016
s003	7	23	0.1367	0.1380	0.0013	0.0896	0.0774	-0.0122	0.1568	0.0560	-0.1008	0.2270	0.1517	-0.0753	0.0948	0.2976	0.2028	0.1115	0.2060	0.0945	0.1628	0.2012	0.0384	0.1198	0.0367	-0.0831	0.0818	0.4241	0.3423	0.1072	0.2673	0.1601	0.1151
s003	7	24	0.2159	0.1564	-0.0595	0.1381	0.1209	-0.0172	0.1421	0.0700	-0.0721	0.2160	0.1655	-0.0505	0.0917	0.3132	0.2215	0.1265	0.1946	0.0681	0.1515	0.1402	-0.0113	0.1418	0.0661	-0.0757	0.1615	0.1758	0.0143	0.0747	0.1999	0.1252	0.0869
s003	7	25	0.1636	0.1110	-0.0526	0.1463	0.1175	-0.0288	0.2049	0.0771	-0.1278	0.2336	0.1428	-0.0908	0.1098	0.3360	0.2262	0.1359	0.1848	0.0489	0.1507	0.1519	0.0012	0.1903	0.0526	-0.1377	0.1702	0.1855	0.0153	0.0882	0.1995	0.1113	0.1074
s003	7	26	0.2104	0.1100	-0.1004	0.1431	0.1119	-0.0312	0.1989	0.0975	-0.1014	0.2389	0.1436	-0.0953	0.1254	0.3149	0.1895	0.1497	0.1825	0.0328	0.1792	0.1320	-0.0472	0.1405	0.0645	-0.0760	0.1616	0.1962	0.0346	0.0940	0.2061	0.1121	0.1090
s003	7	27	0.1834	0.2126	0.0292	0.1602	0.1499	-0.0103	0.1362	0.1711	0.0349	0.2697	0.3850	0.1153	0.1037	0.3953	0.2916	0.0705	0.1906	0.1201	0.1610	0.1777	0.0167	0.1855	0.0557	-0.1298	0.1449	0.1866	0.0417	0.0932	0.2285	0.1353	0.1103
s003	7	28	0.1908	0.1759	-0.0149	0.1286	0.1130	-0.0156	0.1827	0.0557	-0.1270	0.2490	0.1761	-0.0729	0.1064	0.3788	0.2724	0.0798	0.2738	0.1940	0.1433	0.1885	0.0452	0.2032	0.2217	0.0185	0.1520	0.2000	0.0480	0.0861	0.2193	0.1332	0.1251
s003	7	29	0.1869	0.1071	-0.0798	0.1470	0.1433	-0.0037	0.1689	0.0243	-0.1446	0.2415	0.1499	-0.0916	0.1309	0.3179	0.1870	0.1600	0.2104	0.0504	0.2061	0.1634	-0.0427	0.1935	0.1233	-0.0702	0.1763	0.1942	0.0179	0.1000	0.2110	0.1110	0.1074
s003	7	30	0.1898	0.1150	-0.0748	0.1526	0.1373	-0.0153	0.1832	0.0649	-0.1183	0.2703	0.1539	-0.1164	0.1095	0.3418	0.2323	0.1566	0.2123	0.0557	0.1690	0.1376	-0.0314	0.1535	0.1110	-0.0425	0.1212	0.1510	0.0298	0.1003	0.2345	0.1342	0.1206
s003	7	31	0.3761	0.1403	-0.2358	0.1602	0.1066	-0.0536	0.1816	0.2091	0.0275	0.2360	0.0855	-0.1505	0.1103	0.4218	0.3115	0.1263	0.2424	0.1161	0.1510	0.1484	-0.0026	0.1563	0.1270	-0.0293	0.1249	0.1397	0.0148	0.1095	0.2384	0.1289	0.1219
s003	7	32	0.2107	0.1058	-0.1049	0.1386	0.1487	0.0101	0.1666	0.0396	-0.1270	0.2415	0.1668	-0.0747	0.1169	0.3374	0.2205	0.1529	0.2152	0.0623	0.1703	0.1141	-0.0562	0.1508	0.1373	-0.0135	0.1072	0.1296	0.0224	0.1027	0.2240	0.1213	0.1127
s003	7	33	0.3629	0.1841	-0.1788	0.1843	0.0929	-0.0914	0.1730	0.1397	-0.0333	0.2218	0.1257	-0.0961	0.0855	0.3165	0.2310	0.1880	0.2237	0.0357	0.1811	0.1331	-0.0480	0.1550	0.1386	-0.0164	0.1157	0.1598	0.0441	0.1172	0.2604	0.1432	0.1164
s003	7	34	0.1990	0.1527	-0.0463	0.1404	0.1520	0.0116	0.1745	0.0312	-0.1433	0.2850	0.1897	-0.0953	0.1080	0.3293	0.2213	0.1328	0.2173	0.0845	0.1930	0.1381	-0.0549	0.1912	0.1448	-0.0464	0.1164	0.1655	0.0491	0.1085	0.2351	0.1266	0.1151
s003	7	35	0.1761	0.1319	-0.0442	0.1600	0.1505	-0.0095	0.1373	0.0470	-0.0903	0.2698	0.1840	-0.0858	0.1222	0.3253	0.2031	0.1185	0.2428	0.1243	0.1634	0.1521	-0.0113	0.1724	0.1481	-0.0243	0.1204	0.1666	0.0462	0.0995	0.2366	0.1371	0.1161
s003	7	36	0.1903	0.1601	-0.0302	0.1346	0.1491	0.0145	0.1405	0.0349	-0.1056	0.2690	0.1726	-0.0964	0.1012	0.3512	0.2500	0.1494	0.2138	0.0644	0.1644	0.1605	-0.0039	0.1719	0.1101	-0.0618	0.1255	0.1688	0.0433	0.0969	0.2298	0.1329	0.1235
s003	7	37	0.1745	0.1787	0.0042	0.1463	0.1307	-0.0156	0.1262	0.0676	-0.0586	0.2639	0.1826	-0.0813	0.1204	0.3572	0.2368	0.1547	0.1938	0.0391	0.1914	0.1497	-0.0417	0.1414	0.1023	-0.0391	0.1152	0.1835	0.0683	0.0705	0.2285	0.1580	0.1101
s003	7	38	0.2313	0.1467	-0.0846	0.1445	0.1175	-0.0270	0.1685	0.1265	-0.0420	0.2300	0.1394	-0.0906	0.0839	0.3002	0.2163	0.1349	0.2149	0.0800	0.1835	0.1608	-0.0227	0.1516	0.0957	-0.0559	0.1051	0.1618	0.0567	0.1249	0.2610	0.1361	0.1103
s003	7	39	0.1354	0.1620	0.0266	0.1566	0.1328	-0.0238	0.1872	0.1328	-0.0544	0.1893	0.1180	-0.0713	0.1061	0.3268	0.2207	0.1909	0.2176	0.0267	0.1932	0.1766	-0.0166	0.1653	0.1001	-0.0652	0.1252	0.5622	0.4370	0.1417	0.3261	0.1844	0.1156
s003	7	40	0.2262	0.1052	-0.1210	0.1408	0.1228	-0.0180	0.1700	0.0647	-0.1053	0.2157	0.1449	-0.0708	0.0993	0.2897	0.1904	0.1418	0.2257	0.0839	0.1758	0.1397	-0.0361	0.1719	0.1072	-0.0647	0.1086	0.1550	0.0464	0.1246	0.2615	0.1369	0.0948
s003	7	41	0.2265	0.1691	-0.0574	0.1405	0.0996	-0.0409	0.1674	0.0961	-0.0713	0.2218	0.1571	-0.0647	0.0858	0.2788	0.1930	0.1375	0.2273	0.0898	0.1613	0.1600	-0.0013	0.1540	0.0875	-0.0665	0.1246	0.1663	0.0417	0.1233	0.2544	0.1311	0.0982
s003	7	42	0.3370	0.1667	-0.1703	0.1892	0.0797	-0.1095	0.1644	0.1504	-0.0140	0.2397	0.1557	-0.0840	0.1014	0.3849	0.2835	0.1193	0.2645	0.1452	0.1663	0.1376	-0.0287	0.1824	0.1209	-0.0615	0.0964	0.1260	0.0296	0.1249	0.2499	0.1250	0.1072
s003	7	43	0.1803	0.1503	-0.0300	0.1605	0.1204	-0.0401	0.2016	0.0797	-0.1219	0.2544	0.1873	-0.0671	0.0919	0.3229	0.2310	0.1354	0.2098	0.0744	0.1668	0.1576	-0.0092	0.1428	0.0882	-0.0546	0.1167	0.1547	0.0380	0.1296	0.2591	0.1295	0.1056
s003	7	44	0.2093	0.1461	-0.0632	0.1500	0.1349	-0.0151	0.1608	0.0484	-0.1124	0.2827	0.1982	-0.0845	0.1156	0.3173	0.2017	0.1220	0.1959	0.0739	0.1524	0.1429	-0.0095	0.1495	0.1202	-0.0293	0.1175	0.1566	0.0391	0.1130	0.2504	0.1374	0.1027
s003	7	45	0.1306	0.1160	-0.0146	0.1512	0.1845	0.0333	0.1602	0.0478	-0.1124	0.2444	0.1726	-0.0718	0.1111	0.3073	0.1962	0.1328	0.2025	0.0697	0.1734	0.1191	-0.0543	0.1687	0.1494	-0.0193	0.1394	0.2154	0.0760	0.1000	0.6783	0.5783	0.1470
s003	7	46	0.1623	0.1649	0.0026	0.1576	0.1219	-0.0357	0.1931	0.0590	-0.1341	0.2685	0.1610	-0.1075	0.1262	0.3234	0.1972	0.1226	0.2306	0.1080	0.1679	0.1107	-0.0572	0.1562	0.1383	-0.0179	0.1565	0.1908	0.0343	0.1246	0.2739	0.1493	0.0834
s003	7	47	0.2674	0.1234	-0.1440	0.1587	0.1154	-0.0433	0.2056	0.0668	-0.1388	0.2518	0.1509	-0.1009	0.1194	0.3206	0.2012	0.1528	0.2410	0.0882	0.1600	0.1120	-0.0480	0.1463	0.0772	-0.0691	0.1322	0.1589	0.0267	0.1230	0.2593	0.1363	0.1148
s003	7	48	0.3379	0.1654	-0.1725	0.1748	0.0127	-0.1621	0.2445	0.2036	-0.0409	0.2938	0.1723	-0.1215	0.1286	0.3498	0.2212	0.1497	0.1830	0.0333	0.1565	0.1674	0.0109	0.1888	0.0457	-0.1431	0.1370	0.1777	0.0407	0.1172	0.2322	0.1150	0.1106
s003	7	49	0.2043	0.0978	-0.1065	0.1587	0.1339	-0.0248	0.2149	0.0549	-0.1600	0.2698	0.1483	-0.1215	0.1563	0.4095	0.2532	0.1394	0.1751	0.0357	0.1819	0.1761	-0.0058	0.1645	0.0471	-0.1174	0.1478	0.1726	0.0248	0.1106	0.2414	0.1308	0.0934
s003	7	50	0.2054	0.1533	-0.0521	0.1476	0.1283	-0.0193	0.1582	0.0465	-0.1117	0.2630	0.1510	-0.1120	0.1223	0.3585	0.2362	0.1428	0.1895	0.0467	0.1367	0.1835	0.0468	0.1318	0.0840	-0.0478	0.1658	0.1808	0.0150	0.1291	0.3654	0.2363	0.1217
s003	8	1	0.1425	0.1789	0.0364	0.1183	0.1255	0.0072	0.1204	0.0713	-0.0491	0.1370	0.2069	0.0699	0.1061	0.3215	0.2154	0.1144	0.3150	0.2006	0.1062	0.0806	-0.0256	0.1191	0.2820	0.1629	0.1198	0.1818	0.0620	0.0964	0.2169	0.1205	0.0792
s003	8	2	0.2181	0.1575	-0.0606	0.1786	0.0999	-0.0787	0.1531	0.1545	0.0014	0.1494	0.3149	0.1655	0.0797	1.1850	1.1053	0.1492	0.2136	0.0644	0.1763	0.1199	-0.0564	0.1552	0.1600	0.0048	0.1322	0.1528	0.0206	0.1198	0.2400	0.1202	0.1074
s003	8	3	0.2162	0.1517	-0.0645	0.1920	0.1146	-0.0774	0.1740	0.1067	-0.0673	0.2597	0.2412	-0.0185	0.1051	0.2931	0.1880	0.1698	0.2654	0.0956	0.1711	0.1582	-0.0129	0.1840	0.1529	-0.0311	0.1322	0.1446	0.0124	0.1267	0.2435	0.1168	0.1043
s003	8	4	0.2397	0.1828	-0.0569	0.1888	0.0605	-0.1283	0.2170	0.2313	0.0143	0.2395	0.1414	-0.0981	0.0964	0.3038	0.2074	0.1568	0.2524	0.0956	0.1702	0.1555	-0.0147	0.1452	0.1098	-0.0354	0.1672	0.1500	-0.0172	0.1228	0.2354	0.1126	0.1164
s003	8	5	0.2352	0.2184	-0.0168	0.1601	0.1426	-0.0175	0.1582	0.1191	-0.0391	0.2196	0.2457	0.0261	0.0824	0.3458	0.2634	0.1415	0.2397	0.0982	0.1803	0.1233	-0.0570	0.1696	0.1363	-0.0333	0.1260	0.1711	0.0451	0.1560	0.2733	0.1173	0.1309
s003	8	6	0.2167	0.1696	-0.0471	0.1486	0.2101	0.0615	0.1386	0.1803	0.0417	0.2011	0.2483	0.0472	0.0882	0.3247	0.2365	0.1285	0.2235	0.0950	0.1742	0.1378	-0.0364	0.1655	0.1175	-0.0480	0.1428	0.5898	0.4470	0.1470	0.2799	0.1329	0.1167
s003	8	7	0.2141	0.2068	-0.0073	0.1704	0.1685	-0.0019	0.1523	0.1555	0.0032	0.2453	0.1494	-0.0959	0.1131	0.3232	0.2101	0.1526	0.2220	0.0694	0.1848	0.1479	-0.0369	0.1672	0.1157	-0.0515	0.1249	0.1294	0.0045	0.1330	0.2564	0.1234	0.1164
s003	8	8	0.2138	0.1274	-0.0864	0.1537	0.1502	-0.0035	0.1500	0.0629	-0.0871	0.2431	0.1879	-0.0552	0.1259	0.3308	0.2049	0.1365	0.2294	0.0929	0.1692	0.0956	-0.0736	0.1671	0.1505	-0.0166	0.1262	0.1492	0.0230	0.1299	0.2377	0.1078	0.1114
s003	8	9	0.2019	0.1369	-0.0650	0.1597	0.1357	-0.0240	0.1188	0.1326	0.0138	0.2244	0.1343	-0.0901	0.1109	0.3132	0.2023	0.1637	0.2252	0.0615	0.1811	0.1650	-0.0161	0.1735	0.1041	-0.0694	0.1280	0.1512	0.0232	0.1338	0.2506	0.1168	0.1024
s003	8	10	0.2091	0.1287	-0.0804	0.1394	0.1896	0.0502	0.1394	0.1177	-0.0217	0.2746	0.1719	-0.1027	0.1082	0.3305	0.2223	0.1476	0.2149	0.0673	0.1640	0.1590	-0.0050	0.1532	0.1239	-0.0293	0.1130	0.1283	0.0153	0.1365	0.2765	0.1400	0.1190
s003	8	11	0.2215	0.1182	-0.1033	0.1564	0.1199	-0.0365	0.1490	0.0790	-0.0700	0.2444	0.1383	-0.1061	0.1227	0.3189	0.1962	0.1610	0.2175	0.0565	0.1858	0.1302	-0.0556	0.1542	0.1196	-0.0346	0.1141	0.1342	0.0201	0.1193	0.2427	0.1234	0.1130
s003	8	12	0.2359	0.1094	-0.1265	0.1346	0.1563	0.0217	0.1408	0.0130	-0.1278	0.2427	0.2099	-0.0328	0.1109	0.3788	0.2679	0.1776	0.3210	0.1434	0.1401	0.1188	-0.0213	0.1761	0.1386	-0.0375	0.1030	0.1157	0.0127	0.1341	0.2367	0.1026	0.1027
s003	8	13	0.1793	0.1182	-0.0611	0.1413	0.2400	0.0987	0.0573	0.1763	0.1190	0.2724	0.2499	-0.0225	0.0748	0.3005	0.2257	0.1587	0.2155	0.0568	0.1764	0.1215	-0.0549	0.1598	0.1210	-0.0388	0.1096	0.1473	0.0377	0.1533	0.2532	0.0999	0.1367
s003	8	14	0.2106	0.1696	-0.0410	0.1671	0.2260	0.0589	0.1117	0.0169	-0.0948	0.2518	0.1945	-0.0573	0.1140	0.3500	0.2360	0.1629	0.2904	0.1275	0.1624	0.1363	-0.0261	0.1471	0.0901	-0.0570	0.1151	0.1462	0.0311	0.1209	0.2359	0.1150	0.1085
s003	8	15	0.1861	0.1055	-0.0806	0.1642	0.2133	0.0491	0.1611	0.0056	-0.1555	0.2981	0.2107	-0.0874	0.1059	0.3192	0.2133	0.1286	0.2220	0.0934	0.1616	0.1136	-0.0480	0.1690	0.1236	-0.0454	0.0877	0.0998	0.0121	0.1267	0.2556	0.1289	0.0900
s003	8	16	0.2109	0.1160	-0.0949	0.1584	0.1677	0.0093	0.1098	0.0499	-0.0599	0.2431	0.2214	-0.0217	0.0866	0.3181	0.2315	0.1312	0.2349	0.1037	0.1463	0.1239	-0.0224	0.1502	0.0985	-0.0517	0.1109	0.1383	0.0274	0.1497	0.2942	0.1445	0.1045
s003	8	17	0.2035	0.1076	-0.0959	0.1589	0.2764	0.1175	0.0797	0.0990	0.0193	0.2565	0.1575	-0.0990	0.1122	0.3337	0.2215	0.1697	0.2650	0.0953	0.1595	0.1368	-0.0227	0.1603	0.1625	0.0022	0.0642	0.0843	0.0201	0.1196	0.6676	0.5480	0.1288
s003	8	18	0.2170	0.1509	-0.0661	0.1355	0.1133	-0.0222	0.1753	0.0771	-0.0982	0.2239	0.1423	-0.0816	0.0869	0.2937	0.2068	0.1701	0.2606	0.0905	0.1855	0.1967	0.0112	0.1689	0.1106	-0.0583	0.1185	0.1816	0.0631	0.1246	0.6050	0.4804	0.1254
s003	8	19	0.0713	0.4758	0.4045	0.1555	0.2117	0.0562	0.1404	0.2700	0.1296	0.1579	0.1143	-0.0436	0.0956	0.2962	0.2006	0.1438	0.2182	0.0744	0.1534	0.1099	-0.0435	0.1516	0.1199	-0.0317	0.0893	0.1025	0.0132	0.1431	0.2676	0.1245	0.0993
s003	8	20	0.1942	0.1226	-0.0716	0.1631	0.1845	0.0214	0.1241	0.0481	-0.0760	0.2077	0.1673	-0.0404	0.0810	0.3139	0.2329	0.1233	0.2075	0.0842	0.1352	0.1297	-0.0055	0.1484	0.0919	-0.0565	0.1030	0.1384	0.0354	0.1307	0.2475	0.1168	0.1093
s003	8	21	0.1579	0.0717	-0.0862	0.1716	0.2091	0.0375	0.1278	0.0061	-0.1217	0.2437	0.1671	-0.0766	0.0895	0.2955	0.2060	0.1178	0.2017	0.0839	0.1665	0.1299	-0.0366	0.1487	0.1154	-0.0333	0.0906	0.0985	0.0079	0.1254	0.2430	0.1176	0.1037
s003	8	22	0.2405	0.0635	-0.1770	0.1589	0.1785	0.0196	0.1703	0.0441	-0.1262	0.2241	0.8395	0.6154	0.1296	0.3920	0.2624	0.1874	0.2500	0.0626	0.1210	0.0603	-0.0607	0.1621	0.1608	-0.0013	0.1302	0.1114	-0.0188	0.1489	0.2578	0.1089	0.1254
s003	8	23	0.2130	0.1015	-0.1115	0.1447	0.1635	0.0188	0.1394	0.0190	-0.1204	0.2440	0.1703	-0.0737	0.0932	0.2851	0.1919	0.1613	0.2088	0.0475	0.1434	0.0988	-0.0446	0.1424	0.1271	-0.0153	0.0676	0.0716	0.0040	0.1301	0.2440	0.1139	0.1082
s003	8	24	0.2363	0.1179	-0.1184	0.1716	0.1526	-0.0190	0.1576	0.0639	-0.0937	0.2674	0.2074	-0.0600	0.0803	0.3055	0.2252	0.1474	0.2456	0.0982	0.1486	0.1141	-0.0345	0.1642	0.1568	-0.0074	0.0750	0.0845	0.0095	0.1090	0.2728	0.1638	0.1093
s003	8	25	0.2162	0.1145	-0.1017	0.1713	0.1568	-0.0145	0.1586	0.0710	-0.0876	0.2122	0.1588	-0.0534	0.1035	0.3678	0.2643	0.1434	0.2242	0.0808	0.1109	0.0962	-0.0147	0.1436	0.3801	0.2365	0.1597	0.2098	0.0501	0.1066	0.3160	0.2094	0.1098
s003	8	26	0.1681	0.1226	-0.0455	0.1684	0.1560	-0.0124	0.1423	0.0623	-0.0800	0.2320	0.1763	-0.0557	0.1069	0.3094	0.2025	0.1267	0.1924	0.0657	0.1312	0.1479	0.0167	0.1458	0.0906	-0.0552	0.1373	0.1439	0.0066	0.1219	0.2279	0.1060	0.1130
s003	8	27	0.1495	0.1071	-0.0424	0.1806	0.1550	-0.0256	0.1317	0.0768	-0.0549	0.2320	0.1388	-0.0932	0.0921	0.2812	0.1891	0.1301	0.1890	0.0589	0.1420	0.1521	0.0101	0.1515	0.0853	-0.0662	0.0993	0.1056	0.0063	0.1293	0.2469	0.1176	0.1264
s003	8	28	0.1684	0.1747	0.0063	0.1692	0.1803	0.0111	0.0934	0.0153	-0.0781	0.2660	0.1818	-0.0842	0.1415	0.3464	0.2049	0.1278	0.1901	0.0623	0.1510	0.1397	-0.0113	0.1716	0.1033	-0.0683	0.0897	0.1058	0.0161	0.1132	0.2205	0.1073	0.1154
s003	8	29	0.1555	0.1469	-0.0086	0.1585	0.1397	-0.0188	0.1350	0.0737	-0.0613	0.2437	0.1349	-0.1088	0.1101	0.3345	0.2244	0.1468	0.1912	0.0444	0.1373	0.1342	-0.0031	0.1479	0.1088	-0.0391	0.0650	0.0639	-0.0011	0.1206	0.2374	0.1168	0.1019
s003	8	30	0.1520	0.1720	0.0200	0.2046	0.1642	-0.0404	0.1626	0.0932	-0.0694	0.2729	0.1657	-0.1072	0.0924	0.3086	0.2162	0.1273	0.1696	0.0423	0.1275	0.1300	0.0025	0.1568	0.0887	-0.0681	0.0903	0.0924	0.0021	0.1301	0.2340	0.1039	0.1180
s003	8	31	0.1457	0.1599	0.0142	0.1415	0.1267	-0.0148	0.1199	0.1077	-0.0122	0.2146	0.1172	-0.0974	0.1043	0.3411	0.2368	0.1320	0.1798	0.0478	0.1209	0.1400	0.0191	0.1690	0.1043	-0.0647	0.1154	0.1246	0.0092	0.1069	0.2195	0.1126	0.0961
s003	8	32	0.1779	0.2459	0.0680	0.1504	0.1285	-0.0219	0.1381	0.1365	-0.0016	0.1685	0.0953	-0.0732	0.1033	0.2895	0.1862	0.1149	0.2070	0.0921	0.1112	0.1038	-0.0074	0.1482	0.0925	-0.0557	0.0956	0.0932	-0.0024	0.1211	0.2522	0.1311	0.1515
s003	8	33	0.1558	0.1493	-0.0065	0.1595	0.1175	-0.0420	0.1503	0.0777	-0.0726	0.2495	0.1365	-0.1130	0.1111	0.3107	0.1996	0.1262	0.2152	0.0890	0.1473	0.1146	-0.0327	0.1717	0.1408	-0.0309	0.0901	0.1070	0.0169	0.1159	0.2287	0.1128	0.1156
s003	8	34	0.2943	0.1815	-0.1128	0.1544	0.1663	0.0119	0.1523	0.2571	0.1048	0.2249	0.1385	-0.0864	0.1078	0.3037	0.1959	0.1333	0.1961	0.0628	0.1072	0.1110	0.0038	0.1449	0.0882	-0.0567	0.1048	0.1407	0.0359	0.1183	0.2256	0.1073	0.1040
s003	8	35	0.2098	0.1089	-0.1009	0.1682	0.1259	-0.0423	0.1804	0.0690	-0.1114	0.2630	0.1373	-0.1257	0.1111	0.3066	0.1955	0.1602	0.1787	0.0185	0.1452	0.1225	-0.0227	0.1543	0.0767	-0.0776	0.1014	0.1299	0.0285	0.1225	0.2208	0.0983	0.1156
s003	8	36	0.2437	0.1348	-0.1089	0.1683	0.1292	-0.0391	0.1880	0.0600	-0.1280	0.2935	0.1797	-0.1138	0.1127	0.3355	0.2228	0.1626	0.1684	0.0058	0.1531	0.1497	-0.0034	0.2220	0.0589	-0.1631	0.1217	0.1824	0.0607	0.1185	0.2203	0.1018	0.1029
s003	8	37	0.2272	0.1899	-0.0373	0.2175	0.1103	-0.1072	0.1844	0.1751	-0.0093	0.2221	0.1183	-0.1038	0.0979	0.7869	0.6890	0.1706	0.2788	0.1082	0.1352	0.0972	-0.0380	0.1569	0.1152	-0.0417	0.0977	0.1222	0.0245	0.1272	0.2313	0.1041	0.1132
s003	8	38	0.1951	0.1021	-0.0930	0.1328	0.1206	-0.0122	0.1450	0.0531	-0.0919	0.2648	0.1457	-0.1191	0.1204	0.3248	0.2044	0.1695	0.1817	0.0122	0.1307	0.1474	0.0167	0.1444	0.0755	-0.0689	0.1035	0.1024	-0.0011	0.1127	0.2498	0.1371	0.0985
s003	8	39	0.1558	0.1332	-0.0226	0.1456	0.1334	-0.0122	0.1334	0.0376	-0.0958	0.3093	0.1937	-0.1156	0.1225	0.3252	0.2027	0.1487	0.1994	0.0507	0.1437	0.1247	-0.0190	0.1545	0.1004	-0.0541	0.0840	0.1096	0.0256	0.1045	0.2337	0.1292	0.1053
s003	8	40	0.1412	0.3530	0.2118	0.1615	0.2019	0.0404	0.1296	0.1687	0.0391	0.2135	0.2330	0.0195	0.0726	0.3329	0.2603	0.1589	0.2450	0.0861	0.1421	0.1244	-0.0177	0.1857	0.1118	-0.0739	0.1320	0.1428	0.0108	0.1106	0.2477	0.1371	0.1080
s003	8	41	0.1665	0.2018	0.0353	0.1755	0.1932	0.0177	0.1365	0.1484	0.0119	0.2560	0.1995	-0.0565	0.0958	0.3155	0.2197	0.1317	0.2151	0.0834	0.1415	0.1381	-0.0034	0.1489	0.1167	-0.0322	0.0835	0.1516	0.0681	0.0850	0.2446	0.1596	0.1230
s003	8	42	0.1710	0.2704	0.0994	0.1950	0.5566	0.3616	0.1504	0.2578	0.1074	0.2494	0.2322	-0.0172	0.1330	0.5260	0.3930	0.1872	0.2403	0.0531	0.1378	0.1033	-0.0345	0.1634	0.1085	-0.0549	0.1070	0.1154	0.0084	0.1249	0.5937	0.4688	0.1106
s003	8	43	0.1803	0.1754	-0.0049	0.1698	0.1310	-0.0388	0.1492	0.0808	-0.0684	0.3154	0.2122	-0.1032	0.1156	0.3226	0.2070	0.1582	0.2073	0.0491	0.1624	0.1107	-0.0517	0.1608	0.1489	-0.0119	0.0827	0.0671	-0.0156	0.1383	0.3720	0.2337	0.1154
s003	8	44	0.2492	0.1815	-0.0677	0.1555	0.1962	0.0407	0.1330	0.2085	0.0755	0.2516	0.1974	-0.0542	0.0977	0.3044	0.2067	0.1587	0.1688	0.0101	0.1467	0.1349	-0.0118	0.1497	0.1175	-0.0322	0.0833	0.0795	-0.0038	0.1170	0.2422	0.1252	0.1024
s003	8	45	0.1681	0.3361	0.1680	0.1687	0.1922	0.0235	0.1592	0.2674	0.1082	0.2350	0.1961	-0.0389	0.0832	0.2907	0.2075	0.1545	0.1799	0.0254	0.1587	0.0885	-0.0702	0.1893	0.1400	-0.0493	0.0930	0.0892	-0.0038	0.1307	0.2380	0.1073	0.1032
s003	8	46	0.1410	0.1335	-0.0075	0.1882	0.1901	0.0019	0.1434	0.1420	-0.0014	0.2738	0.1946	-0.0792	0.0921	0.2748	0.1827	0.1465	0.1906	0.0441	0.1413	0.0835	-0.0578	0.1431	0.1442	0.0011	0.1436	0.1534	0.0098	0.1394	0.2446	0.1052	0.1093
s003	8	47	0.1481	0.1961	0.0480	0.1996	0.1713	-0.0283	0.1428	0.1217	-0.0211	0.2803	0.1752	-0.1051	0.0990	0.3260	0.2270	0.1663	0.1830	0.0167	0.1331	0.1260	-0.0071	0.1653	0.1012	-0.0641	0.1201	0.1235	0.0034	0.1172	0.2300	0.1128	0.1051
s003	8	48	0.1526	0.1932	0.0406	0.1745	0.1462	-0.0283	0.1432	0.0772	-0.0660	0.2970	0.1919	-0.1051	0.1008	0.3057	0.2049	0.1452	0.1972	0.0520	0.1370	0.1099	-0.0271	0.1491	0.1526	0.0035	0.1312	0.1819	0.0507	0.1314	0.2580	0.1266	0.0932
s003	8	49	0.1592	0.1713	0.0121	0.2201	0.1631	-0.0570	0.1433	0.0979	-0.0454	0.3047	0.1837	-0.1210	0.1154	0.3208	0.2054	0.1549	0.1694	0.0145	0.1349	0.0917	-0.0432	0.1644	0.1090	-0.0554	0.0977	0.1149	0.0172	0.1064	0.2140	0.1076	0.1006
s003	8	50	0.1589	0.1604	0.0015	0.1898	0.1520	-0.0378	0.1237	0.0756	-0.0481	0.2554	0.1413	-0.1141	0.1119	0.3126	0.2007	0.1653	0.2036	0.0383	0.1259	0.1122	-0.0137	0.1569	0.1107	-0.0462	0.0864	0.1072	0.0208	0.1222	0.2430	0.1208	0.0929
s004	1	1	0.0937	0.4301	0.3364	0.0961	0.1803	0.0842	0.0808	0.1471	0.0663	0.0808	0.7830	0.7022	0.0805	0.6442	0.5637	0.1230	0.2574	0.1344	0.0620	0.2107	0.1487	0.0855	0.1544	0.0689	0.0874	0.2233	0.1359	0.0990	0.3657	0.2667	0.0744
s004	1	2	0.1183	0.6046	0.4863	0.0634	0.1371	0.0737	0.0927	0.1474	0.0547	0.0665	1.1916	1.1251	0.0681	1.1475	1.0794	0.1069	0.2661	0.1592	0.0911	0.1142	0.0231	0.0871	0.1444	0.0573	0.1169	0.2465	0.1296	0.1006	0.4375	0.3369	0.0826
s004	1	3	0.0998	0.2984	0.1986	0.0673	0.1257	0.0584	0.0934	0.1652	0.0718	0.0681	0.6027	0.5346	0.0821	0.8820	0.7999	0.1001	0.2231	0.1230	0.0766	0.2086	0.1320	0.0876	0.1481	0.0605	0.0700	0.8577	0.7877	0.0895	0.3240	0.2345	0.0747
s004	1	4	0.1027	0.4225	0.3198	0.0858	0.1175	0.0317	0.1048	0.1632	0.0584	0.0942	0.9423	0.8481	0.0832	0.8868	0.8036	0.1008	0.1916	0.0908	0.0879	0.1189	0.0310	0.1138	0.1368	0.0230	0.0824	0.1639	0.0815	0.0932	0.3406	0.2474	0.0813
s004	1	5	0.1072	0.2763	0.1691	0.0950	0.1850	0.0900	0.1003	0.1365	0.0362	0.0797	0.7217	0.6420	0.0700	0.8008	0.7308	0.1104	0.2260	0.1156	0.0927	0.1646	0.0719	0.1143	0.1413	0.0270	0.0911	0.1792	0.0881	0.0990	0.2585	0.1595	0.0689
s004	1	6	0.1169	0.2364	0.1195	0.0800	0.1885	0.1085	0.1024	0.1418	0.0394	0.0568	1.0714	1.0146	0.0620	0.6128	0.5508	0.0975	0.2126	0.1151	0.0821	0.1091	0.0270	0.1235	0.1310	0.0075	0.0808	0.1584	0.0776	0.0961	0.2823	0.1862	0.0908
s004	1	7	0.1024	0.2287	0.1263	0.0795	0.1574	0.0779	0.1029	0.1407	0.0378	0.0710	0.6930	0.6220	0.0816	0.8266	0.7450	0.1233	0.2004	0.0771	0.0861	0.0526	-0.0335	0.0977	0.1783	0.0806	0.0800	0.1486	0.0686	0.1029	0.2785	0.1756	0.0776
s004	1	8	0.0995	0.2126	0.1131	0.0842	0.1383	0.0541	0.0993	0.1212	0.0219	0.0792	0.5209	0.4417	0.0684	0.6471	0.5787	0.1078	0.2020	0.0942	0.1022	0.1706	0.0684	0.1188	0.1476	0.0288	0.0697	0.1351	0.0654	0.0956	0.2322	0.1366	0.0816
s004	1	9	0.1127	0.2142	0.1015	0.0731	0.1101	0.0370	0.0837	0.1376	0.0539	0.0623	0.5573	0.4950	0.0774	0.8903	0.8129	0.1022	0.1972	0.0950	0.1006	0.1572	0.0566	0.1111	0.1436	0.0325	0.0718	0.1634	0.0916	0.0961	0.2694	0.1733	0.0805
s004	1	10	0.0979	0.2171	0.1192	0.1035	0.1336	0.0301	0.1101	0.1568	0.0467	0.0676	0.7249	0.6573	0.0800	0.6005	0.5205	0.1446	0.2357	0.0911	0.0855	0.0803	-0.0052	0.1256	0.1267	0.0011	0.0694	0.1359	0.0665	0.0969	0.3435	0.2466	0.1127
s004	1	11	0.1230	0.2037	0.0807	0.1000	0.1547	0.0547	0.1029	0.1539	0.0510	0.0905	1.0933	1.0028	0.0892	0.7688	0.6796	0.0958	0.2539	0.1581	0.0871	0.1162	0.0291	0.1259	0.1291	0.0032	0.1008	0.1924	0.0916	0.0998	0.2425	0.1427	0.0784
s004	1	12	0.1222	0.2000	0.0778	0.1119	0.1721	0.0602	0.1452	0.1275	-0.0177	0.0850	0.6521	0.5671	0.0620	0.4587	0.3967	0.1278	0.2693	0.1415	0.0950	0.1080	0.0130	0.0755	0.1376	0.0621	0.0911	0.1513	0.0602	0.0964	0.2414	0.1450	0.0731
s004	1	13	0.1156	0.2076	0.0920	0.0626	0.1460	0.0834	0.0998	0.5194	0.4196	0.0919	0.5426	0.4507	0.0911	0.5148	0.4237	0.1067	0.2025	0.0958	0.1003	0.0766	-0.0237	0.1228	0.1405	0.0177	0.0890	0.1513	0.0623	0.1082	0.2406	0.1324	0.0652
s004	1	14	0.1167	0.6040	0.4873	0.0977	0.1025	0.0048	0.1132	0.1515	0.0383	0.0837	0.5880	0.5043	0.0890	0.6586	0.5696	0.1341	0.2270	0.0929	0.0985	0.1213	0.0228	0.1183	0.1194	0.0011	0.0816	0.1354	0.0538	0.0795	0.2140	0.1345	0.0734
s004	1	15	0.1098	0.2905	0.1807	0.0721	0.1352	0.0631	0.1090	0.1494	0.0404	0.0657	0.7082	0.6425	0.0723	0.7754	0.7031	0.1333	0.5909	0.4576	0.1095	0.1695	0.0600	0.1156	0.1207	0.0051	0.0934	0.1631	0.0697	0.0974	0.2506	0.1532	0.1080
s004	1	16	0.1154	0.2109	0.0955	0.0657	0.1433	0.0776	0.0971	0.1233	0.0262	0.0692	0.4151	0.3459	0.0850	0.6981	0.6131	0.1346	0.3769	0.2423	0.0940	0.1997	0.1057	0.1053	0.1040	-0.0013	0.0937	0.1929	0.0992	0.0942	0.2226	0.1284	0.0715
s004	1	17	0.1190	0.2427	0.1237	0.0510	0.1402	0.0892	0.1003	0.2317	0.1314	0.0787	0.7648	0.6861	0.0824	0.5939	0.5115	0.1402	0.2321	0.0919	0.0958	0.1072	0.0114	0.1135	0.1365	0.0230	0.0826	0.1430	0.0604	0.0905	0.2186	0.1281	0.0787
s004	1	18	0.1143	0.2282	0.1139	0.0805	0.1056	0.0251	0.1088	0.1360	0.0272	0.0818	0.5462	0.4644	0.0647	0.4827	0.4180	0.1276	0.1712	0.0436	0.0879	0.1033	0.0154	0.1349	0.1294	-0.0055	0.1014	0.2004	0.0990	0.1090	0.2316	0.1226	0.0792
s004	1	19	0.1154	0.2167	0.1013	0.0837	0.1637	0.0800	0.0985	0.1307	0.0322	0.0858	0.4349	0.3491	0.0647	0.6612	0.5965	0.1317	0.1951	0.0634	0.0824	0.1065	0.0241	0.1206	0.1193	-0.0013	0.0816	0.1410	0.0594	0.0927	0.2356	0.1429	0.0847
s004	1	20	0.1051	0.2130	0.1079	0.0850	0.1932	0.1082	0.1077	0.1463	0.0386	0.0824	0.5347	0.4523	0.0623	0.6785	0.6162	0.1586	0.4228	0.2642	0.0884	0.1455	0.0571	0.1299	0.1440	0.0141	0.0948	0.1610	0.0662	0.0971	0.2263	0.1292	0.0882
s004	1	21	0.1288	0.1712	0.0424	0.0895	0.1655	0.0760	0.1000	0.3198	0.2198	0.0813	0.7779	0.6966	0.0729	0.4921	0.4192	0.1185	0.2637	0.1452	0.1077	0.1418	0.0341	0.1143	0.1307	0.0164	0.0847	0.1504	0.0657	0.0950	0.2495	0.1545	0.0934
s004	1	22	0.1037	0.3008	0.1971	0.0948	0.1935	0.0987	0.1077	0.0982	-0.0095	0.0898	0.5149	0.4251	0.0744	0.4047	0.3303	0.1088	0.1793	0.0705	0.1072	0.1173	0.0101	0.1439	0.1286	-0.0153	0.0808	0.1307	0.0499	0.0813	0.2031	0.1218	0.0884
s004	1	23	0.1077	0.2193	0.1116	0.0969	0.2181	0.1212	0.1003	0.1584	0.0581	0.0784	0.5690	0.4906	0.0626	0.3894	0.3268	0.1181	0.1825	0.0644	0.1019	0.0774	-0.0245	0.1462	0.1682	0.0220	0.0892	0.1602	0.0710	0.0937	0.2126	0.1189	0.0781
s004	1	24	0.1130	0.2333	0.1203	0.0700	0.1342	0.0642	0.1051	0.1421	0.0370	0.0681	0.4681	0.4000	0.0502	0.3891	0.3389	0.1204	0.1954	0.0750	0.1014	0.1675	0.0661	0.1320	0.1471	0.0151	0.0937	0.2008	0.1071	0.1022	0.2348	0.1326	0.1014
s004	1	25	0.1235	0.2968	0.1733	0.0694	0.4035	0.3341	0.1011	0.2072	0.1061	0.0871	0.5492	0.4621	0.0615	0.3326	0.2711	0.1318	0.1870	0.0552	0.0937	0.1012	0.0075	0.1389	0.1241	-0.0148	0.1075	0.1885	0.0810	0.1069	0.2387	0.1318	0.1029
s004	1	26	0.1169	1.3518	1.2349	0.0792	0.1410	0.0618	0.1111	0.1233	0.0122	0.0671	0.5840	0.5169	0.0660	0.3619	0.2959	0.1304	0.1877	0.0573	0.0885	0.0669	-0.0216	0.1355	0.1278	-0.0077	0.0814	0.1315	0.0501	0.0940	0.2662	0.1722	0.0871
s004	1	27	0.1167	0.4248	0.3081	0.0987	0.1486	0.0499	0.1096	0.1051	-0.0045	0.0898	0.5500	0.4602	0.0726	0.3714	0.2988	0.1138	0.1466	0.0328	0.0959	0.0772	-0.0187	0.1360	0.1371	0.0011	0.0934	0.1504	0.0570	0.1064	0.2517	0.1453	0.0839
s004	1	28	0.1016	0.4762	0.3746	0.0818	0.1433	0.0615	0.1029	0.1420	0.0391	0.0971	0.6523	0.5552	0.0847	0.3663	0.2816	0.1293	0.1486	0.0193	0.0874	0.0901	0.0027	0.1285	0.1193	-0.0092	0.0871	0.1188	0.0317	0.1032	0.2131	0.1099	0.0744
s004	1	29	0.1254	0.3151	0.1897	0.0839	0.1388	0.0549	0.1317	0.1557	0.0240	0.0795	0.5278	0.4483	0.0708	0.3718	0.3010	0.1156	0.1613	0.0457	0.0974	0.0986	0.0012	0.1196	0.1236	0.0040	0.0869	0.1399	0.0530	0.1006	0.2232	0.1226	0.0824
s004	1	30	0.1214	0.3050	0.1836	0.0739	0.1214	0.0475	0.1180	0.1254	0.0074	0.0805	0.4879	0.4074	0.0613	0.3783	0.3170	0.1070	0.1590	0.0520	0.0930	0.0901	-0.0029	0.1289	0.1321	0.0032	0.1024	0.1386	0.0362	0.1051	0.2190	0.1139	0.0715
s004	1	31	0.1328	0.2821	0.1493	0.0874	0.1392	0.0518	0.1098	0.1597	0.0499	0.0789	0.4681	0.3892	0.0615	0.3524	0.2909	0.1181	0.1725	0.0544	0.1003	0.0877	-0.0126	0.1175	0.1392	0.0217	0.0832	0.1484	0.0652	0.1090	0.2147	0.1057	0.0866
s004	1	32	0.1309	0.4092	0.2783	0.0945	0.1122	0.0177	0.1349	0.1338	-0.0011	0.0843	0.6247	0.5404	0.0710	0.3906	0.3196	0.1307	0.2212	0.0905	0.0953	0.1160	0.0207	0.1241	0.1598	0.0357	0.0892	0.1528	0.0636	0.0950	0.2073	0.1123	0.0961
s004	1	33	0.0905	0.2414	0.1509	0.0803	0.1561	0.0758	0.1143	0.0990	-0.0153	0.0692	0.4901	0.4209	0.0731	0.3859	0.3128	0.1251	0.2220	0.0969	0.1148	0.1381	0.0233	0.1315	0.1035	-0.0280	0.0935	0.1333	0.0398	0.1148	0.2546	0.1398	0.1040
s004	1	34	0.1043	0.4288	0.3245	0.0694	0.2990	0.2296	0.0969	0.0824	-0.0145	0.0729	0.5674	0.4945	0.0665	0.3391	0.2726	0.1323	0.2036	0.0713	0.0911	0.0888	-0.0023	0.1254	0.1064	-0.0190	0.0850	0.1280	0.0430	0.1008	0.2173	0.1165	0.0700
s004	1	35	0.1080	0.1694	0.0614	0.0818	0.2344	0.1526	0.1065	0.0832	-0.0233	0.0827	0.4930	0.4103	0.0969	0.4574	0.3605	0.1394	0.2489	0.1095	0.0847	0.1043	0.0196	0.1312	0.1135	-0.0177	0.0811	0.1154	0.0343	0.1056	0.2150	0.1094	0.0842
s004	1	36	0.1267	0.3127	0.1860	0.0876	0.1396	0.0520	0.1088	0.1074	-0.0014	0.0735	0.6390	0.5655	0.0692	0.3342	0.2650	0.1304	0.1980	0.0676	0.0892	0.0991	0.0099	0.1204	0.1273	0.0069	0.0890	0.1376	0.0486	0.1064	0.2520	0.1456	0.0890
s004	1	37	0.1346	0.3720	0.2374	0.0892	0.1948	0.1056	0.1170	0.1069	-0.0101	0.0893	0.3920	0.3027	0.0911	0.5876	0.4965	0.1367	0.1505	0.0138	0.0905	0.0779	-0.0126	0.1423	0.1582	0.0159	0.0824	0.1410	0.0586	0.0919	0.2032	0.1113	0.0821
s004	1	38	0.1035	0.2285	0.1250	0.0995	0.1133	0.0138	0.1160	0.1022	-0.0138	0.0758	0.5218	0.4460	0.0576	0.2886	0.2310	0.1206	0.1557	0.0351	0.0971	0.1175	0.0204	0.1172	0.1389	0.0217	0.0874	0.1589	0.0715	0.0810	0.2091	0.1281	0.0771
s004	1	39	0.0956	0.3565	0.2609	0.0715	0.1623	0.0908	0.1080	0.1069	-0.0011	0.0769	0.3632	0.2863	0.0755	0.6863	0.6108	0.1272	0.2703	0.1431	0.0681	0.0872	0.0191	0.1420	0.1508	0.0088	0.1169	0.2483	0.1314	0.0971	0.2464	0.1493	0.0945
s004	1	40	0.1278	0.2510	0.1232	0.0858	0.1217	0.0359	0.1093	0.1162	0.0069	0.0774	0.3487	0.2713	0.0869	0.6776	0.5907	0.1146	0.2542	0.1396	0.1032	0.1421	0.0389	0.1199	0.1067	-0.0132	0.0924	0.1563	0.0639	0.0916	0.2493	0.1577	0.1143
s004	1	41	0.1069	0.3208	0.2139	0.0961	0.1172	0.0211	0.1114	0.1090	-0.0024	0.0782	0.9142	0.8360	0.0908	0.5965	0.5057	0.1529	0.1981	0.0452	0.0950	0.1083	0.0133	0.1188	0.1228	0.0040	0.0818	0.1599	0.0781	0.0681	0.1994	0.1313	0.0747
s004	1	42	0.1056	0.2145	0.1089	0.0866	0.1273	0.0407	0.0966	0.1072	0.0106	0.0871	0.4840	0.3969	0.0853	0.5749	0.4896	0.1484	0.1809	0.0325	0.0855	0.0494	-0.0361	0.1473	0.1294	-0.0179	0.0905	0.1599	0.0694	0.0816	0.2156	0.1340	0.0874
s004	1	43	0.1127	0.2026	0.0899	0.1066	0.1367	0.0301	0.1124	0.1246	0.0122	0.1008	0.6283	0.5275	0.0679	0.3269	0.2590	0.1313	0.1532	0.0219	0.0943	0.0851	-0.0092	0.1339	0.1020	-0.0319	0.0890	0.1302	0.0412	0.1008	0.2113	0.1105	0.0858
s004	1	44	0.1048	0.2533	0.1485	0.0969	0.1252	0.0283	0.1019	0.1080	0.0061	0.0708	0.5336	0.4628	0.0681	0.3239	0.2558	0.1196	0.1318	0.0122	0.0937	0.1218	0.0281	0.1363	0.1186	-0.0177	0.0811	0.1413	0.0602	0.1066	0.2155	0.1089	0.0808
s004	1	45	0.1135	0.1960	0.0825	0.0979	0.2552	0.1573	0.1090	0.1119	0.0029	0.0779	0.3719	0.2940	0.1024	0.4371	0.3347	0.1288	0.1798	0.0510	0.0869	0.0764	-0.0105	0.1560	0.1672	0.0112	0.0816	0.1597	0.0781	0.0869	0.1971	0.1102	0.0818
s004	1	46	0.0905	0.2126	0.1221	0.0858	0.2136	0.1278	0.0937	0.1233	0.0296	0.0755	0.6080	0.5325	0.0607	0.3128	0.2521	0.1333	0.1777	0.0444	0.0758	0.0695	-0.0063	0.1317	0.1460	0.0143	0.0795	0.1146	0.0351	0.1045	0.2237	0.1192	0.0916
s004	1	47	0.1185	0.3572	0.2387	0.0797	0.2523	0.1726	0.1072	0.2125	0.1053	0.0993	0.7218	0.6225	0.0882	0.3532	0.2650	0.1363	0.1704	0.0341	0.1011	0.1094	0.0083	0.1446	0.0974	-0.0472	0.0826	0.1388	0.0562	0.0879	0.2073	0.1194	0.0681
s004	1	48	0.1040	0.2332	0.1292	0.0966	0.2188	0.1222	0.1019	0.0966	-0.0053	0.0755	0.4887	0.4132	0.0887	0.3976	0.3089	0.1338	0.1922	0.0584	0.0861	0.0949	0.0088	0.1233	0.1263	0.0030	0.0808	0.1241	0.0433	0.0911	0.2008	0.1097	0.0850
s004	1	49	0.1164	0.1929	0.0765	0.0921	0.1747	0.0826	0.1090	0.1589	0.0499	0.0858	0.2249	0.1391	0.0982	0.4759	0.3777	0.1512	0.2259	0.0747	0.0927	0.1195	0.0268	0.1175	0.1077	-0.0098	0.0893	0.1598	0.0705	0.0916	0.2179	0.1263	0.0824
s004	1	50	0.1098	0.2459	0.1361	0.0966	0.1681	0.0715	0.1077	0.1225	0.0148	0.0689	0.2950	0.2261	0.0977	0.4171	0.3194	0.1328	0.1814	0.0486	0.0805	0.4147	0.3342	0.0961	0.1365	0.0404	0.0993	0.1819	0.0826	0.0911	0.2507	0.1596	0.0905
s004	2	1	0.1032	0.2976	0.1944	0.0845	0.1682	0.0837	0.0855	0.1291	0.0436	0.0884	0.8193	0.7309	0.0489	0.7979	0.7490	0.0877	0.2445	0.1568	0.0803	0.1028	0.0225	0.0924	0.1315	0.0391	0.0810	0.1852	0.1042	0.0927	0.2990	0.2063	0.0697
s004	2	2	0.0982	0.1797	0.0815	0.0882	0.1397	0.0515	0.0979	0.1249	0.0270	0.0924	0.7769	0.6845	0.0473	0.5353	0.4880	0.1154	0.2429	0.1275	0.0768	0.1020	0.0252	0.0792	0.1101	0.0309	0.0869	0.1584	0.0715	0.0940	0.2918	0.1978	0.0620
s004	2	3	0.0927	0.2169	0.1242	0.0681	0.1676	0.0995	0.0969	0.1136	0.0167	0.0789	0.7394	0.6605	0.0594	0.4806	0.4212	0.1133	0.2081	0.0948	0.0665	0.1101	0.0436	0.1069	0.1096	0.0027	0.0810	0.1480	0.0670	0.0787	0.2187	0.1400	0.0660
s004	2	4	0.0977	0.2589	0.1612	0.0541	0.1623	0.1082	0.1040	0.1267	0.0227	0.0760	0.5138	0.4378	0.0449	0.4503	0.4054	0.1067	0.2323	0.1256	0.0715	0.1637	0.0922	0.0900	0.3471	0.2571	0.1035	0.1856	0.0821	0.1077	0.2931	0.1854	0.0882
s004	2	5	0.1022	0.1977	0.0955	0.0884	0.1256	0.0372	0.0908	0.0922	0.0014	0.0953	0.4890	0.3937	0.0584	0.4390	0.3806	0.1057	0.2335	0.1278	0.0940	0.1991	0.1051	0.1085	0.1635	0.0550	0.0995	0.2182	0.1187	0.0803	0.2343	0.1540	0.0473
s004	2	6	0.1035	0.2011	0.0976	0.0744	0.1341	0.0597	0.0847	0.0942	0.0095	0.0792	0.5196	0.4404	0.0650	0.4123	0.3473	0.1125	0.2772	0.1647	0.1035	0.1529	0.0494	0.0985	0.1152	0.0167	0.0982	0.1594	0.0612	0.0898	1.0215	0.9317	0.0731
s004	2	7	0.1077	0.2968	0.1891	0.0774	0.1347	0.0573	0.1032	0.1046	0.0014	0.0795	0.6315	0.5520	0.0660	0.4804	0.4144	0.1172	0.2270	0.1098	0.1006	0.1023	0.0017	0.1275	0.1809	0.0534	0.1022	0.2257	0.1235	0.0890	0.2583	0.1693	0.0708
s004	2	8	0.1088	0.2496	0.1408	0.0697	0.2661	0.1964	0.1095	0.1219	0.0124	0.0795	0.5387	0.4592	0.0607	0.4717	0.4110	0.1302	0.2197	0.0895	0.1040	0.1104	0.0064	0.1180	0.1220	0.0040	0.0834	0.1428	0.0594	0.1016	0.2530	0.1514	0.0647
s004	2	9	0.1085	0.1802	0.0717	0.0908	0.1655	0.0747	0.1085	0.1130	0.0045	0.0697	0.4647	0.3950	0.0573	0.4455	0.3882	0.1243	0.2288	0.1045	0.0993	0.1005	0.0012	0.1235	0.1489	0.0254	0.0908	0.1657	0.0749	0.1059	0.4275	0.3216	0.0708
s004	2	10	0.1090	0.2116	0.1026	0.0821	0.1787	0.0966	0.1101	0.1640	0.0539	0.0779	0.4925	0.4146	0.0502	0.4013	0.3511	0.1265	0.2083	0.0818	0.0948	0.0930	-0.0018	0.1069	0.1352	0.0283	0.0747	0.1306	0.0559	0.1027	0.2401	0.1374	0.0679
s004	2	11	0.1101	0.1504	0.0403	0.0953	0.2104	0.1151	0.0974	0.1019	0.0045	0.0747	0.5054	0.4307	0.0623	0.5730	0.5107	0.1228	0.2363	0.1135	0.1117	0.1006	-0.0111	0.1142	0.1010	-0.0132	0.0790	0.1466	0.0676	0.0961	0.3256	0.2295	0.0729
s004	2	12	0.1146	0.1781	0.0635	0.0805	0.1895	0.1090	0.1059	0.1149	0.0090	0.0787	0.4999	0.4212	0.0721	0.3379	0.2658	0.1207	0.5363	0.4156	0.1016	0.2577	0.1561	0.1053	0.1157	0.0104	0.0826	0.1639	0.0813	0.0937	0.2142	0.1205	0.0747
s004	2	13	0.1106	0.1282	0.0176	0.0871	0.1674	0.0803	0.0977	0.1083	0.0106	0.0607	0.4811	0.4204	0.0470	0.3366	0.2896	0.1210	0.2398	0.1188	0.1022	0.0877	-0.0145	0.1155	0.1115	-0.0040	0.0864	0.1503	0.0639	0.0853	0.3604	0.2751	0.0623
s004	2	14	0.0990	0.2026	0.1036	0.0726	0.1460	0.0734	0.1201	0.1119	-0.0082	0.0732	0.4553	0.3821	0.0515	0.3406	0.2891	0.1362	0.2067	0.0705	0.0982	0.0658	-0.0324	0.1296	0.1138	-0.0158	0.0771	0.1325	0.0554	0.0882	0.2092	0.1210	0.0650
s004	2	15	0.1008	0.1527	0.0519	0.0747	0.1494	0.0747	0.0903	0.1027	0.0124	0.0776	0.4523	0.3747	0.0565	0.3501	0.2936	0.1325	0.2120	0.0795	0.0888	0.0690	-0.0198	0.1131	0.1158	0.0027	0.0871	0.1267	0.0396	0.0940	0.2090	0.1150	0.0871
s004	2	16	0.1172	0.1786	0.0614	0.0816	0.1473	0.0657	0.1077	0.1212	0.0135	0.0853	0.3927	0.3074	0.0562	0.3023	0.2461	0.1235	0.3156	0.1921	0.0898	0.1297	0.0399	0.1270	0.1632	0.0362	0.0850	0.1647	0.0797	0.0774	0.1821	0.1047	0.0684
s004	2	17	0.1196	0.5138	0.3942	0.0694	0.2782	0.2088	0.0937	0.4626	0.3689	0.0887	0.5724	0.4837	0.0549	0.2846	0.2297	0.1189	0.1794	0.0605	0.1008	0.1276	0.0268	0.1354	0.1080	-0.0274	0.0863	0.1346	0.0483	0.1011	0.2926	0.1915	0.0863
s004	2	18	0.1053	0.1522	0.0469	0.0739	0.1220	0.0481	0.0993	0.1189	0.0196	0.0644	0.4721	0.4077	0.0549	0.3925	0.3376	0.1170	0.2118	0.0948	0.0805	0.1181	0.0376	0.1096	0.0711	-0.0385	0.0768	0.1306	0.0538	0.0776	0.2118	0.1342	0.0570
s004	2	19	0.0890	0.1414	0.0524	0.0715	0.1222	0.0507	0.0995	0.1476	0.0481	0.0731	0.3908	0.3177	0.0573	0.6558	0.5985	0.0753	0.5461	0.4708	0.0850	0.1160	0.0310	0.1020	0.0885	-0.0135	0.0838	0.1400	0.0562	0.0821	0.2113	0.1292	0.0797
s004	2	20	0.1209	0.1628	0.0419	0.0620	0.1359	0.0739	0.1095	0.1109	0.0014	0.0784	0.5170	0.4386	0.0620	0.3208	0.2588	0.1239	0.2005	0.0766	0.0935	0.0922	-0.0013	0.1237	0.1094	-0.0143	0.0896	0.1487	0.0591	0.0684	0.4003	0.3319	0.0813
s004	2	21	0.0953	0.1477	0.0524	0.0929	0.1389	0.0460	0.0948	0.1012	0.0064	0.0800	0.4547	0.3747	0.0586	0.2943	0.2357	0.1289	0.2482	0.1193	0.0874	0.0822	-0.0052	0.1154	0.1048	-0.0106	0.0774	0.1275	0.0501	0.0713	0.1834	0.1121	0.0713
s004	2	22	0.1027	0.1187	0.0160	0.1082	0.1515	0.0433	0.0914	0.0644	-0.0270	0.0927	0.6888	0.5961	0.0668	0.3422	0.2754	0.1384	0.2034	0.0650	0.0892	0.0394	-0.0498	0.1413	0.1146	-0.0267	0.0830	0.1413	0.0583	0.0898	0.2148	0.1250	0.0694
s004	2	23	0.1320	0.2467	0.1147	0.0766	0.1326	0.0560	0.1190	0.1322	0.0132	0.0861	0.5328	0.4467	0.0613	0.3232	0.2619	0.1357	0.2719	0.1362	0.0945	0.1046	0.0101	0.1254	0.0990	-0.0264	0.0737	0.1357	0.0620	0.0850	0.2208	0.1358	0.0713
s004	2	24	0.1198	0.2161	0.0963	0.1016	0.1800	0.0784	0.1156	0.1199	0.0043	0.0950	0.5378	0.4428	0.0610	0.3068	0.2458	0.1297	0.2261	0.0964	0.1032	0.1336	0.0304	0.1397	0.1265	-0.0132	0.0864	0.1447	0.0583	0.1022	0.2375	0.1353	0.0589
s004	2	25	0.1080	0.1428	0.0348	0.0903	0.1592	0.0689	0.0962	0.0407	-0.0555	0.0674	0.5825	0.5151	0.0898	0.3459	0.2561	0.1326	0.2041	0.0715	0.1119	0.1553	0.0434	0.1350	0.0901	-0.0449	0.0864	0.1376	0.0512	0.0953	0.2095	0.1142	0.0689
s004	2	26	0.1188	0.1902	0.0714	0.0974	0.1819	0.0845	0.1032	0.0792	-0.0240	0.0747	0.4779	0.4032	0.0832	0.3992	0.3160	0.1442	0.2793	0.1351	0.1022	0.2071	0.1049	0.1106	0.1313	0.0207	0.0850	0.1568	0.0718	0.0982	0.2580	0.1598	0.0642
s004	2	27	0.1072	0.3219	0.2147	0.0760	0.1631	0.0871	0.1257	0.0898	-0.0359	0.0842	0.4871	0.4029	0.0681	0.3828	0.3147	0.1474	0.3506	0.2032	0.0942	0.1067	0.0125	0.1330	0.1341	0.0011	0.0919	0.1428	0.0509	0.1032	0.2290	0.1258	0.0613
s004	2	28	0.1217	0.1842	0.0625	0.0911	0.2524	0.1613	0.1059	0.2023	0.0964	0.0708	0.4416	0.3708	0.0652	0.3748	0.3096	0.1199	0.2371	0.1172	0.0956	0.1210	0.0254	0.1352	0.0866	-0.0486	0.0809	0.1440	0.0631	0.0779	0.1878	0.1099	0.0723
s004	2	29	0.1225	0.1734	0.0509	0.0829	0.1975	0.1146	0.0937	0.1275	0.0338	0.0800	0.4357	0.3557	0.0657	0.4112	0.3455	0.1357	0.2927	0.1570	0.0861	0.0983	0.0122	0.1466	0.0988	-0.0478	0.0809	0.1384	0.0575	0.0842	0.1970	0.1128	0.0692
s004	2	30	0.1029	0.1319	0.0290	0.0995	0.1811	0.0816	0.1085	0.0763	-0.0322	0.0906	0.5139	0.4233	0.0657	0.3624	0.2967	0.1251	0.2064	0.0813	0.0937	0.1017	0.0080	0.1117	0.0927	-0.0190	0.0792	0.1481	0.0689	0.0710	0.2176	0.1466	0.0507
s004	2	31	0.0702	0.1329	0.0627	0.0826	0.2338	0.1512	0.1048	0.1315	0.0267	0.0607	0.2644	0.2037	0.0718	0.4229	0.3511	0.1293	0.1948	0.0655	0.1101	0.1064	-0.0037	0.1283	0.0980	-0.0303	0.0905	0.1454	0.0549	0.0900	0.1941	0.1041	0.0755
s004	2	32	0.0934	0.1538	0.0604	0.0913	0.1729	0.0816	0.1014	0.1149	0.0135	0.0837	0.3207	0.2370	0.0966	0.4405	0.3439	0.1581	0.2869	0.1288	0.1003	0.1165	0.0162	0.1085	0.1136	0.0051	0.0755	0.1555	0.0800	0.0932	0.2079	0.1147	0.0792
s004	2	33	0.0953	0.1609	0.0656	0.0911	0.1603	0.0692	0.0974	0.1072	0.0098	0.0789	0.2932	0.2143	0.0824	1.3320	1.2496	0.0995	0.1964	0.0969	0.0898	0.1147	0.0249	0.1444	0.1236	-0.0208	0.0821	0.1504	0.0683	0.0808	0.1923	0.1115	0.0650
s004	2	34	0.1061	0.1401	0.0340	0.1135	0.1449	0.0314	0.0948	0.0832	-0.0116	0.0736	0.2971	0.2235	0.0547	0.4807	0.4260	0.1273	0.2123	0.0850	0.1009	0.0972	-0.0037	0.1318	0.1364	0.0046	0.0797	0.2734	0.1937	0.0805	0.3002	0.2197	0.0784
s004	2	35	0.0892	0.2739	0.1847	0.0837	0.1618	0.0781	0.1014	0.1186	0.0172	0.0679	0.4067	0.3388	0.0657	0.7268	0.6611	0.1412	0.2695	0.1283	0.0934	0.1133	0.0199	0.1428	0.0808	-0.0620	0.0689	0.1314	0.0625	0.0953	0.1928	0.0975	0.0779
s004	2	36	0.1183	0.1628	0.0445	0.0834	0.1399	0.0565	0.0982	0.1170	0.0188	0.0700	0.2471	0.1771	0.0887	0.4178	0.3291	0.1520	0.3421	0.1901	0.0913	0.1104	0.0191	0.1251	0.1085	-0.0166	0.0969	0.4030	0.3061	0.1214	0.2670	0.1456	0.0750
s004	2	37	0.1301	0.3195	0.1894	0.0884	0.1515	0.0631	0.1207	0.0850	-0.0357	0.0772	0.2514	0.1742	0.1069	0.4635	0.3566	0.1520	0.2188	0.0668	0.0995	0.1170	0.0175	0.1444	0.1085	-0.0359	0.0930	0.1603	0.0673	0.0787	0.2295	0.1508	0.0639
s004	2	38	0.1254	0.1459	0.0205	0.1132	0.1499	0.0367	0.0977	0.0916	-0.0061	0.0660	0.5719	0.5059	0.0739	0.3830	0.3091	0.1381	0.2305	0.0924	0.0879	0.0933	0.0054	0.1265	0.0948	-0.0317	0.0972	0.1595	0.0623	0.0826	0.2155	0.1329	0.0663
s004	2	39	0.0462	0.5702	0.5240	0.1283	0.1880	0.0597	0.1048	0.0913	-0.0135	0.0798	0.2999	0.2201	0.0971	0.3811	0.2840	0.1526	0.2360	0.0834	0.1029	0.1304	0.0275	0.1423	0.0576	-0.0847	0.1024	0.1523	0.0499	0.0998	0.2039	0.1041	0.0692
s004	2	40	0.0853	0.1472	0.0619	0.0934	0.1357	0.0423	0.1008	0.1093	0.0085	0.0898	0.2410	0.1512	0.0813	0.4315	0.3502	0.1619	0.2144	0.0525	0.0995	0.1943	0.0948	0.1465	0.1587	0.0122	0.0913	0.1755	0.0842	0.0982	0.2279	0.1297	0.0599
s004	2	41	0.0958	0.1662	0.0704	0.1053	0.1259	0.0206	0.0887	0.1146	0.0259	0.0784	1.1851	1.1067	0.0911	0.3823	0.2912	0.1824	0.4376	0.2552	0.1027	0.1083	0.0056	0.1581	0.0890	-0.0691	0.0882	0.1273	0.0391	0.0816	0.1744	0.0928	0.0594
s004	2	42	0.0784	0.1279	0.0495	0.0945	0.1299	0.0354	0.1043	0.1096	0.0053	0.0708	0.2136	0.1428	0.1000	0.4318	0.3318	0.1621	0.2542	0.0921	0.1077	0.1400	0.0323	0.1376	0.1104	-0.0272	0.0919	0.1616	0.0697	0.1074	0.4168	0.3094	0.0671
s004	2	43	0.1148	0.1704	0.0556	0.1069	0.1159	0.0090	0.0995	0.0942	-0.0053	0.0739	0.2813	0.2074	0.0655	0.4844	0.4189	0.1563	0.1864	0.0301	0.0990	0.1155	0.0165	0.1478	0.1590	0.0112	0.0898	0.1550	0.0652	0.1024	0.2385	0.1361	0.0613
s004	2	44	0.0776	0.1564	0.0788	0.1119	0.1879	0.0760	0.1029	0.1204	0.0175	0.0721	0.3640	0.2919	0.0905	0.6537	0.5632	0.1653	0.2329	0.0676	0.0971	0.1170	0.0199	0.1539	0.1059	-0.0480	0.0805	0.1409	0.0604	0.0956	0.1910	0.0954	0.0789
s004	2	45	0.0692	0.2304	0.1612	0.1175	0.1500	0.0325	0.0956	0.0847	-0.0109	0.0732	0.3313	0.2581	0.0887	0.4984	0.4097	0.1196	0.2833	0.1637	0.0916	0.2197	0.1281	0.1515	0.1222	-0.0293	0.0766	0.1455	0.0689	0.1045	0.2224	0.1179	0.0679
s004	2	46	0.1008	0.1920	0.0912	0.1109	0.1302	0.0193	0.0950	0.1027	0.0077	0.0845	0.2819	0.1974	0.0942	0.6780	0.5838	0.1431	0.2125	0.0694	0.1104	0.0925	-0.0179	0.1413	0.1175	-0.0238	0.0906	0.1373	0.0467	0.0871	0.1894	0.1023	0.0729
s004	2	47	0.0845	0.1544	0.0699	0.1008	0.1855	0.0847	0.1006	0.0995	-0.0011	0.0866	0.4919	0.4053	0.1119	0.7169	0.6050	0.1375	0.2093	0.0718	0.0929	0.1547	0.0618	0.1544	0.1911	0.0367	0.1074	0.2306	0.1232	0.1043	0.2441	0.1398	0.0887
s004	2	48	0.1161	0.1261	0.0100	0.1098	0.1460	0.0362	0.1030	0.0882	-0.0148	0.0834	0.2304	0.1470	0.0937	0.4092	0.3155	0.1906	0.2476	0.0570	0.1180	0.1043	-0.0137	0.1564	0.1334	-0.0230	0.1046	0.2189	0.1143	0.0763	0.3805	0.3042	0.0800
s004	2	49	0.1425	0.4066	0.2641	0.0847	0.5515	0.4668	0.1156	0.1249	0.0093	0.0810	0.2802	0.1992	0.0995	0.4247	0.3252	0.1665	0.2898	0.1233	0.0908	0.0853	-0.0055	0.1412	0.1093	-0.0319	0.0834	0.1380	0.0546	0.0713	0.1881	0.1168	0.0684
s004	2	50	0.1074	0.1733	0.0659	0.0932	0.1368	0.0436	0.1064	0.0990	-0.0074	0.0795	0.2413	0.1618	0.0858	0.4667	0.3809	0.1270	0.1983	0.0713	0.1027	0.1014	-0.0013	0.1315	0.1350	0.0035	0.1082	0.2021	0.0939	0.1090	0.2617	0.1527	0.0892
s004	3	1	0.1140	0.2100	0.0960	0.0937	0.1001	0.0064	0.0795	0.1360	0.0565	0.0752	0.6758	0.6006	0.0618	0.5625	0.5007	0.1355	0.2854	0.1499	0.0752	0.0866	0.0114	0.1180	0.1727	0.0547	0.0905	0.1623	0.0718	0.0927	0.2852	0.1925	0.0584
s004	3	2	0.0993	0.1568	0.0575	0.0818	0.1212	0.0394	0.0917	0.0832	-0.0085	0.0795	0.5102	0.4307	0.0481	0.4491	0.4010	0.1017	0.1743	0.0726	0.0872	0.0748	-0.0124	0.1086	0.1514	0.0428	0.0808	0.1565	0.0757	0.0861	0.2158	0.1297	0.0713
s004	3	3	0.1064	0.2573	0.1509	0.0726	0.1389	0.0663	0.0940	0.1099	0.0159	0.0650	0.6065	0.5415	0.0631	0.3709	0.3078	0.1407	0.2896	0.1489	0.0692	0.0830	0.0138	0.1190	0.1499	0.0309	0.0803	0.1415	0.0612	0.0818	0.2366	0.1548	0.0512
s004	3	4	0.0847	0.3166	0.2319	0.0642	0.1165	0.0523	0.1019	0.1257	0.0238	0.0710	0.5011	0.4301	0.0562	0.3685	0.3123	0.1083	0.2033	0.0950	0.0906	0.0687	-0.0219	0.1162	0.1477	0.0315	0.0681	0.1243	0.0562	0.1064	0.2322	0.1258	0.0507
s004	3	5	0.1225	0.4053	0.2828	0.0744	0.2768	0.2024	0.0964	0.1706	0.0742	0.0705	0.5917	0.5212	0.0584	0.4052	0.3468	0.1128	0.2400	0.1272	0.1017	0.0983	-0.0034	0.1220	0.2057	0.0837	0.0768	0.1512	0.0744	0.0924	0.2248	0.1324	0.0594
s004	3	6	0.1219	0.1986	0.0767	0.0919	0.1864	0.0945	0.0869	0.0436	-0.0433	0.0737	0.4635	0.3898	0.0478	0.3735	0.3257	0.1265	0.2696	0.1431	0.0942	0.1289	0.0347	0.1019	0.1196	0.0177	0.0752	0.1348	0.0596	0.1027	0.2533	0.1506	0.0533
s004	3	7	0.1066	0.2023	0.0957	0.0919	0.1326	0.0407	0.0897	0.0715	-0.0182	0.0607	0.4449	0.3842	0.0568	0.3712	0.3144	0.0880	0.2363	0.1483	0.0784	0.0180	-0.0604	0.1547	0.2360	0.0813	0.0879	0.1372	0.0493	0.0900	0.2050	0.1150	0.0570
s004	3	8	0.1043	0.1739	0.0696	0.1016	0.1365	0.0349	0.0911	0.1173	0.0262	0.0715	0.4549	0.3834	0.0679	0.5042	0.4363	0.0867	0.1751	0.0884	0.0958	0.1342	0.0384	0.1164	0.1429	0.0265	0.0700	0.1244	0.0544	0.1014	0.2306	0.1292	0.0620
s004	3	9	0.1077	0.1586	0.0509	0.0966	0.1275	0.0309	0.1148	0.1024	-0.0124	0.0729	0.6344	0.5615	0.0467	0.3957	0.3490	0.0990	0.2497	0.1507	0.1119	0.2590	0.1471	0.1275	0.1286	0.0011	0.0866	0.1526	0.0660	0.1098	0.2569	0.1471	0.0636
s004	3	10	0.1040	0.1338	0.0298	0.1014	0.1315	0.0301	0.1109	0.0964	-0.0145	0.0895	0.5318	0.4423	0.0613	0.3596	0.2983	0.1106	0.2030	0.0924	0.0961	0.0795	-0.0166	0.1064	0.1511	0.0447	0.0673	0.1143	0.0470	0.1027	0.2161	0.1134	0.0544
s004	3	11	0.0956	0.1892	0.0936	0.0977	0.1542	0.0565	0.0809	0.0225	-0.0584	0.0795	0.8450	0.7655	0.0510	0.3775	0.3265	0.1038	0.1877	0.0839	0.0890	0.0968	0.0078	0.0958	0.1270	0.0312	0.0660	0.1423	0.0763	0.0892	0.2266	0.1374	0.0605
s004	3	12	0.0774	0.1370	0.0596	0.0913	0.1927	0.1014	0.0948	0.0787	-0.0161	0.0686	0.4557	0.3871	0.0512	0.3645	0.3133	0.0901	0.1572	0.0671	0.0934	0.1130	0.0196	0.1331	0.1307	-0.0024	0.0727	0.1252	0.0525	0.1119	0.2503	0.1384	0.0739
s004	3	13	0.1370	0.1992	0.0622	0.0620	0.3357	0.2737	0.1103	1.3492	1.2389	0.1011	0.6217	0.5206	0.0423	0.3477	0.3054	0.1212	0.1912	0.0700	0.0814	0.0674	-0.0140	0.1300	0.1184	-0.0116	0.0629	0.1064	0.0435	0.0927	0.2084	0.1157	0.0597
s004	3	14	0.0895	0.1377	0.0482	0.0869	0.0993	0.0124	0.0845	0.1046	0.0201	0.0676	0.3742	0.3066	0.0620	0.3249	0.2629	0.1038	0.1954	0.0916	0.1043	0.2152	0.1109	0.1183	0.1543	0.0360	0.0723	0.1449	0.0726	0.0774	0.2148	0.1374	0.0507
s004	3	15	0.0821	0.1045	0.0224	0.1106	0.1436	0.0330	0.0911	0.1096	0.0185	0.0671	0.4405	0.3734	0.0576	0.3247	0.2671	0.1225	0.2310	0.1085	0.0971	0.1244	0.0273	0.0916	0.1038	0.0122	0.0747	0.1404	0.0657	0.0795	0.2082	0.1287	0.0597
s004	3	16	0.0834	0.1213	0.0379	0.0942	0.1156	0.0214	0.1011	0.1273	0.0262	0.0937	0.4544	0.3607	0.0539	0.2981	0.2442	0.1072	0.2360	0.1288	0.0974	0.1495	0.0521	0.0950	0.1104	0.0154	0.0839	0.1504	0.0665	0.0942	0.2223	0.1281	0.0528
s004	3	17	0.0689	0.1076	0.0387	0.0760	0.1386	0.0626	0.1029	0.1586	0.0557	0.0737	0.4537	0.3800	0.0642	0.3103	0.2461	0.0993	0.2168	0.1175	0.0914	0.0901	-0.0013	0.1102	0.1057	-0.0045	0.0726	0.1344	0.0618	0.0610	0.2095	0.1485	0.0642
s004	3	18	0.0636	0.1514	0.0878	0.0950	0.1225	0.0275	0.1022	0.1102	0.0080	0.0774	0.4133	0.3359	0.0610	0.3535	0.2925	0.1338	0.2193	0.0855	0.0810	0.1191	0.0381	0.1378	0.1043	-0.0335	0.0745	0.1344	0.0599	0.0797	0.1952	0.1155	0.0652
s004	3	19	0.0882	0.1591	0.0709	0.1008	0.1135	0.0127	0.0974	0.1009	0.0035	0.0887	0.5568	0.4681	0.0620	0.3875	0.3255	0.1103	0.1787	0.0684	0.0982	0.1060	0.0078	0.0956	0.1355	0.0399	0.0702	0.1209	0.0507	0.1082	0.2105	0.1023	0.0710
s004	3	20	0.1201	0.1559	0.0358	0.0824	0.0940	0.0116	0.0991	0.0853	-0.0138	0.0935	0.2972	0.2037	0.0715	0.3843	0.3128	0.1415	0.1793	0.0378	0.0752	0.5144	0.4392	0.0895	0.1228	0.0333	0.0876	0.1639	0.0763	0.1045	0.3229	0.2184	0.0705
s004	3	21	0.0671	0.1248	0.0577	0.1024	0.1304	0.0280	0.0927	0.0916	-0.0011	0.0639	0.3945	0.3306	0.0549	0.3078	0.2529	0.1037	0.1900	0.0863	0.0904	0.0801	-0.0103	0.1543	0.1345	-0.0198	0.0515	0.1270	0.0755	0.0834	0.2224	0.1390	0.0591
s004	3	22	0.0562	0.1021	0.0459	0.0792	0.1539	0.0747	0.1040	0.1180	0.0140	0.0760	0.2950	0.2190	0.0858	0.3936	0.3078	0.1214	0.1652	0.0438	0.0848	0.0811	-0.0037	0.1175	0.1186	0.0011	0.0858	0.1534	0.0676	0.1008	0.2688	0.1680	0.0502
s004	3	23	0.0927	0.1420	0.0493	0.0911	0.1436	0.0525	0.1001	0.0874	-0.0127	0.0777	0.4002	0.3225	0.0591	0.3917	0.3326	0.1115	0.2036	0.0921	0.0821	0.1168	0.0347	0.1212	0.1329	0.0117	0.0626	0.1658	0.1032	0.0705	0.2060	0.1355	0.0660
s004	3	24	0.0911	0.1472	0.0561	0.0866	0.1310	0.0444	0.1037	0.1058	0.0021	0.1045	0.2275	0.1230	0.0808	0.4139	0.3331	0.1217	0.1835	0.0618	0.0916	0.1590	0.0674	0.1354	0.1365	0.0011	0.0795	0.1682	0.0887	0.0903	0.2137	0.1234	0.0660
s004	3	25	0.1045	0.1730	0.0685	0.0945	0.0990	0.0045	0.0995	0.1220	0.0225	0.0715	0.2211	0.1496	0.0903	0.3938	0.3035	0.1539	0.2336	0.0797	0.1006	0.1318	0.0312	0.1238	0.1085	-0.0153	0.0787	0.1457	0.0670	0.0945	0.2081	0.1136	0.0713
s004	3	26	0.0916	0.1224	0.0308	0.0995	0.1352	0.0357	0.0937	0.0792	-0.0145	0.0826	0.2280	0.1454	0.0821	0.3936	0.3115	0.1080	0.2522	0.1442	0.0845	0.1514	0.0669	0.1122	0.1231	0.0109	0.0729	0.1478	0.0749	0.0842	0.4335	0.3493	0.0871
s004	3	27	0.1006	0.1615	0.0609	0.0855	0.0966	0.0111	0.1090	0.1162	0.0072	0.0752	0.1932	0.1180	0.0921	0.3297	0.2376	0.1344	0.1745	0.0401	0.0919	0.1105	0.0186	0.1256	0.1280	0.0024	0.1053	0.1589	0.0536	0.0961	0.2084	0.1123	0.0689
s004	3	28	0.0766	0.1388	0.0622	0.0797	0.1512	0.0715	0.0995	0.0966	-0.0029	0.0708	0.6356	0.5648	0.0789	0.3220	0.2431	0.1273	0.1814	0.0541	0.1101	0.1912	0.0811	0.1278	0.1506	0.0228	0.1082	0.1810	0.0728	0.0929	0.2261	0.1332	0.0671
s004	3	29	0.0839	0.1862	0.1023	0.1122	0.0971	-0.0151	0.1083	0.1379	0.0296	0.1024	0.2956	0.1932	0.0729	0.4857	0.4128	0.1394	0.5426	0.4032	0.1059	0.1014	-0.0045	0.1141	0.1538	0.0397	0.0721	0.1257	0.0536	0.0829	0.2013	0.1184	0.0747
s004	3	30	0.0768	0.1572	0.0804	0.0993	0.1885	0.0892	0.1085	0.0934	-0.0151	0.0843	1.1238	1.0395	0.0729	0.4696	0.3967	0.1000	0.5568	0.4568	0.0954	0.0777	-0.0177	0.1160	0.1343	0.0183	0.0721	0.1368	0.0647	0.0869	0.2190	0.1321	0.0628
s004	3	31	0.1051	0.1644	0.0593	0.1040	0.0884	-0.0156	0.1104	0.1236	0.0132	0.0673	0.6323	0.5650	0.1312	0.6678	0.5366	0.1676	0.2674	0.0998	0.1180	0.2039	0.0859	0.1236	0.0927	-0.0309	0.0690	0.1387	0.0697	0.1254	0.2807	0.1553	0.0834
s004	3	32	0.1064	0.3137	0.2073	0.0705	0.0631	-0.0074	0.1111	0.1359	0.0248	0.0710	0.2446	0.1736	0.1093	0.4200	0.3107	0.1748	0.2244	0.0496	0.0971	0.1157	0.0186	0.0987	0.0916	-0.0071	0.0721	0.1339	0.0618	0.1167	0.2470	0.1303	0.0779
s004	3	33	0.1106	0.1921	0.0815	0.1159	0.1407	0.0248	0.1152	0.0985	-0.0167	0.0827	0.2782	0.1955	0.1085	0.4023	0.2938	0.1320	0.1943	0.0623	0.0990	0.1007	0.0017	0.1540	0.1083	-0.0457	0.0925	0.1429	0.0504	0.1090	0.2216	0.1126	0.0808
s004	3	34	0.1000	0.1606	0.0606	0.1090	0.1465	0.0375	0.1032	0.0863	-0.0169	0.0708	0.2922	0.2214	0.0884	0.4099	0.3215	0.1425	0.1855	0.0430	0.0913	0.0750	-0.0163	0.1468	0.1651	0.0183	0.0766	0.1252	0.0486	0.1148	0.2005	0.0857	0.0818
s004	3	35	0.1164	0.2079	0.0915	0.0985	0.1302	0.0317	0.1091	0.1080	-0.0011	0.0848	0.3088	0.2240	0.1048	0.4641	0.3593	0.2157	0.3754	0.1597	0.0810	0.1112	0.0302	0.1186	0.1091	-0.0095	0.0827	0.1220	0.0393	0.0934	0.4767	0.3833	0.0655
s004	3	36	0.0964	0.2605	0.1641	0.1091	0.0898	-0.0193	0.0732	0.0994	0.0262	0.0797	1.3350	1.2553	0.1175	0.5802	0.4627	0.1598	0.2258	0.0660	0.0993	0.1005	0.0012	0.1568	0.1307	-0.0261	0.0745	0.1304	0.0559	0.1103	0.2968	0.1865	0.0824
s004	3	37	0.1212	0.1528	0.0316	0.1173	0.1035	-0.0138	0.1117	0.1265	0.0148	0.0866	0.2273	0.1407	0.1077	0.3422	0.2345	0.1270	0.1611	0.0341	0.1098	0.0824	-0.0274	0.1558	0.1252	-0.0306	0.0832	0.1331	0.0499	0.1206	0.2788	0.1582	0.0708
s004	3	38	0.1206	0.1588	0.0382	0.1172	0.1273	0.0101	0.1046	0.0948	-0.0098	0.0745	0.1621	0.0876	0.1082	0.3627	0.2545	0.1201	0.1534	0.0333	0.0876	0.1215	0.0339	0.1353	0.0265	-0.1088	0.0990	0.3535	0.2545	0.1051	0.3781	0.2730	0.1003
s004	3	39	0.0808	0.1955	0.1147	0.1072	0.1056	-0.0016	0.1059	0.0916	-0.0143	0.0595	0.3081	0.2486	0.1051	0.5379	0.4328	0.1299	0.1600	0.0301	0.0861	0.0912	0.0051	0.1231	0.0819	-0.0412	0.1070	0.1780	0.0710	0.1193	0.2398	0.1205	0.0776
s004	3	40	0.1198	0.1767	0.0569	0.1162	0.1093	-0.0069	0.1046	0.1321	0.0275	0.0082	0.1710	0.1628	0.1177	0.3490	0.2313	0.1404	0.1692	0.0288	0.1288	0.2527	0.1239	0.1204	0.1156	-0.0048	0.0814	0.1556	0.0742	0.0945	0.2110	0.1165	0.0681
s004	3	41	0.0905	0.1158	0.0253	0.1364	0.0934	-0.0430	0.0995	0.1080	0.0085	0.0803	0.3299	0.2496	0.1217	0.4202	0.2985	0.1542	0.1627	0.0085	0.1183	0.0975	-0.0208	0.1183	0.0967	-0.0216	0.0937	0.1916	0.0979	0.0940	0.2235	0.1295	0.0953
s004	3	42	0.1111	0.1285	0.0174	0.1217	0.1103	-0.0114	0.1215	0.0972	-0.0243	0.0821	0.2201	0.1380	0.1146	0.3625	0.2479	0.1619	0.1965	0.0346	0.1135	0.1358	0.0223	0.1188	0.0914	-0.0274	0.0813	0.1288	0.0475	0.1111	0.2200	0.1089	0.0847
s004	3	43	0.1172	0.1981	0.0809	0.1046	0.0956	-0.0090	0.1057	0.1046	-0.0011	0.0711	0.2059	0.1348	0.1069	0.3511	0.2442	0.1431	0.1608	0.0177	0.1008	0.0750	-0.0258	0.1350	0.0843	-0.0507	0.0819	0.1323	0.0504	0.0898	0.1884	0.0986	0.0787
s004	3	44	0.1043	0.1599	0.0556	0.1169	0.1299	0.0130	0.1008	0.0942	-0.0066	0.0686	0.2259	0.1573	0.1151	0.3892	0.2741	0.1803	0.2492	0.0689	0.0954	0.0896	-0.0058	0.1287	0.1139	-0.0148	0.0946	0.1337	0.0391	0.0898	0.2019	0.1121	0.1032
s004	3	45	0.0863	0.1026	0.0163	0.1183	0.1389	0.0206	0.1104	0.0718	-0.0386	0.0946	0.2331	0.1385	0.0932	1.2850	1.1918	0.1486	0.2661	0.1175	0.0847	0.0927	0.0080	0.1325	0.1159	-0.0166	0.0792	0.1304	0.0512	0.1006	0.1900	0.0894	0.0824
s004	3	46	0.0718	0.1045	0.0327	0.1341	0.1397	0.0056	0.0916	0.0660	-0.0256	0.0858	0.3666	0.2808	0.1130	0.3686	0.2556	0.1552	0.2523	0.0971	0.1109	0.1395	0.0286	0.1533	0.1346	-0.0187	0.0963	0.1478	0.0515	0.1043	0.1945	0.0902	0.0929
s004	3	47	0.1204	0.1388	0.0184	0.1383	0.1602	0.0219	0.1082	0.1096	0.0014	0.1035	0.5846	0.4811	0.1008	0.4144	0.3136	0.1636	0.2850	0.1214	0.0879	0.1025	0.0146	0.1164	0.0792	-0.0372	0.0803	0.1436	0.0633	0.1022	0.2325	0.1303	0.0792
s004	3	48	0.1304	0.1757	0.0453	0.1407	0.1135	-0.0272	0.1053	0.7766	0.6713	0.1264	0.2874	0.1610	0.1214	0.7793	0.6579	0.1367	0.3294	0.1927	0.0792	0.0804	0.0012	0.1186	0.0993	-0.0193	0.0714	0.1163	0.0449	0.0987	0.1918	0.0931	0.0905
s004	3	49	0.0895	0.1454	0.0559	0.1196	0.0969	-0.0227	0.1074	0.1169	0.0095	0.0869	0.3455	0.2586	0.1037	0.7017	0.5980	0.1410	0.2693	0.1283	0.0916	0.1139	0.0223	0.1281	0.1067	-0.0214	0.0626	0.1478	0.0852	0.0921	0.2131	0.1210	0.0752
s004	3	50	0.1140	0.1849	0.0709	0.1212	0.0995	-0.0217	0.1062	0.1105	0.0043	0.0961	0.2829	0.1868	0.1138	0.6240	0.5102	0.1507	0.2254	0.0747	0.0993	0.1034	0.0041	0.1542	0.1178	-0.0364	0.0906	0.1468	0.0562	0.1138	0.2343	0.1205	0.0832
s004	4	1	0.1227	0.1717	0.0490	0.0969	0.1096	0.0127	0.0895	0.0755	-0.0140	0.0734	1.3044	1.2310	0.0710	0.4458	0.3748	0.1344	0.2020	0.0676	0.0776	0.0795	0.0019	0.1056	0.1152	0.0096	0.0731	0.1314	0.0583	0.0874	0.2177	0.1303	0.0636
s004	4	2	0.1024	0.1514	0.0490	0.0702	0.1035	0.0333	0.0971	0.1143	0.0172	0.0792	0.5244	0.4452	0.0602	0.3426	0.2824	0.1136	0.2118	0.0982	0.0744	0.0816	0.0072	0.1212	0.1289	0.0077	0.0766	0.1410	0.0644	0.0821	0.2256	0.1435	0.0613
s004	4	3	0.0993	0.1657	0.0664	0.0898	0.1611	0.0713	0.0776	0.0858	0.0082	0.0702	0.3829	0.3127	0.0647	0.5211	0.4564	0.1019	0.1872	0.0853	0.0969	0.1171	0.0202	0.1173	0.1017	-0.0156	0.0803	0.1333	0.0530	0.0937	0.2134	0.1197	0.0628
s004	4	4	0.1219	0.2308	0.1089	0.0800	0.1141	0.0341	0.0911	0.0900	-0.0011	0.0734	0.4151	0.3417	0.0731	0.3766	0.3035	0.1162	0.2334	0.1172	0.1035	0.1292	0.0257	0.1227	0.1961	0.0734	0.0813	0.1549	0.0736	0.0942	0.2382	0.1440	0.0613
s004	4	5	0.0919	0.3338	0.2419	0.0934	0.1591	0.0657	0.0996	0.0605	-0.0391	0.0975	0.5329	0.4354	0.0589	0.3735	0.3146	0.1091	0.2134	0.1043	0.0892	0.1331	0.0439	0.1278	0.1609	0.0331	0.0800	0.1816	0.1016	0.0446	0.4314	0.3868	0.0715
s004	4	6	0.1080	0.1438	0.0358	0.0855	0.1045	0.0190	0.1008	0.9062	0.8054	0.0763	0.2016	0.1253	0.0647	0.3162	0.2515	0.1312	0.3555	0.2243	0.1101	0.1300	0.0199	0.1325	0.1291	-0.0034	0.0826	0.1293	0.0467	0.1122	0.2192	0.1070	0.0734
s004	4	7	0.0993	0.2093	0.1100	0.0882	0.1051	0.0169	0.0956	0.0863	-0.0093	0.0719	0.4139	0.3420	0.0686	0.3621	0.2935	0.1075	0.2015	0.0940	0.1003	0.1091	0.0088	0.1330	0.1405	0.0075	0.0974	0.1610	0.0636	0.0974	0.2187	0.1213	0.0718
s004	4	8	0.1048	0.1462	0.0414	0.0816	0.1072	0.0256	0.0934	0.0839	-0.0095	0.0660	0.4431	0.3771	0.0673	0.3107	0.2434	0.1273	0.2506	0.1233	0.0922	0.0492	-0.0430	0.1170	0.1466	0.0296	0.0824	0.1204	0.0380	0.0956	0.1976	0.1020	0.0715
s004	4	9	0.0966	0.1546	0.0580	0.0879	0.1167	0.0288	0.0930	0.0713	-0.0217	0.0756	0.4018	0.3262	0.0618	0.3904	0.3286	0.1053	0.2148	0.1095	0.0868	0.0684	-0.0184	0.1140	0.1302	0.0162	0.0739	0.0979	0.0240	0.0985	0.2087	0.1102	0.0660
s004	4	10	0.1085	0.1834	0.0749	0.0929	0.1111	0.0182	0.1008	0.0913	-0.0095	0.0789	0.3842	0.3053	0.0650	0.3179	0.2529	0.1159	0.2049	0.0890	0.0893	0.0838	-0.0055	0.1226	0.1207	-0.0019	0.0658	0.1064	0.0406	0.0929	0.2039	0.1110	0.0689
s004	4	11	0.0987	0.1591	0.0604	0.0919	0.1125	0.0206	0.0882	0.0557	-0.0325	0.0742	0.3777	0.3035	0.0623	0.3200	0.2577	0.1268	0.2034	0.0766	0.0690	0.0608	-0.0082	0.1107	0.1282	0.0175	0.0686	0.1066	0.0380	0.0966	0.2139	0.1173	0.0744
s004	4	12	0.1119	0.1720	0.0601	0.1127	0.1180	0.0053	0.1017	0.0974	-0.0043	0.0753	0.3281	0.2528	0.0800	0.3342	0.2542	0.1313	0.1994	0.0681	0.0956	0.0872	-0.0084	0.1283	0.1093	-0.0190	0.0695	0.1188	0.0493	0.0990	0.2155	0.1165	0.0787
s004	4	13	0.0913	0.1229	0.0316	0.1056	0.1785	0.0729	0.0819	0.0803	-0.0016	0.0755	0.4394	0.3639	0.0876	0.4052	0.3176	0.1141	0.1648	0.0507	0.0876	0.0946	0.0070	0.1122	0.0652	-0.0470	0.1286	0.3236	0.1950	0.1127	0.2746	0.1619	0.0721
s004	4	14	0.0834	0.1089	0.0255	0.1119	0.1568	0.0449	0.0827	0.0486	-0.0341	0.0711	0.4390	0.3679	0.0752	0.3516	0.2764	0.1127	0.1985	0.0858	0.1003	0.1102	0.0099	0.1388	0.1539	0.0151	0.0948	0.1426	0.0478	0.0987	0.2142	0.1155	0.0694
s004	4	15	0.0650	0.1483	0.0833	0.1143	0.1273	0.0130	0.0898	0.0912	0.0014	0.0694	0.2024	0.1330	0.0834	0.4463	0.3629	0.1524	0.2617	0.1093	0.0729	0.1012	0.0283	0.1259	0.1341	0.0082	0.0884	0.1362	0.0478	0.0737	0.1784	0.1047	0.0800
s004	4	16	0.0956	0.1388	0.0432	0.0919	0.1474	0.0555	0.0827	0.0795	-0.0032	0.0626	0.2439	0.1813	0.0795	0.3551	0.2756	0.1394	0.2020	0.0626	0.0834	0.0803	-0.0031	0.1357	0.1899	0.0542	0.0768	0.1346	0.0578	0.0810	0.2210	0.1400	0.0810
s004	4	17	0.0763	0.1071	0.0308	0.1185	0.1890	0.0705	0.0906	0.0634	-0.0272	0.0726	0.3631	0.2905	0.1053	0.3822	0.2769	0.1412	0.1982	0.0570	0.1278	0.0806	-0.0472	0.0586	0.3650	0.3064	0.0924	0.1766	0.0842	0.0942	0.2274	0.1332	0.0386
s004	4	18	0.0876	0.2126	0.1250	0.1080	0.1094	0.0014	0.0893	0.0792	-0.0101	0.0737	0.2687	0.1950	0.0884	0.3423	0.2539	0.1660	0.2312	0.0652	0.0956	0.1020	0.0064	0.1136	0.0988	-0.0148	0.0800	0.1067	0.0267	0.1074	0.2205	0.1131	0.0800
s004	4	19	0.0663	0.2420	0.1757	0.0942	0.1188	0.0246	0.1043	0.0921	-0.0122	0.0740	0.2247	0.1507	0.0964	0.5144	0.4180	0.1368	0.2134	0.0766	0.1301	0.2962	0.1661	0.1098	0.1223	0.0125	0.0927	0.1434	0.0507	0.0921	0.2158	0.1237	0.0655
s004	4	20	0.1077	0.1543	0.0466	0.0956	0.1007	0.0051	0.1043	0.0576	-0.0467	0.0795	0.2236	0.1441	0.0927	0.3472	0.2545	0.1426	0.1875	0.0449	0.1040	0.0732	-0.0308	0.1447	0.1154	-0.0293	0.0790	0.0956	0.0166	0.1103	0.2152	0.1049	0.0750
s004	4	21	0.1024	0.2026	0.1002	0.1029	0.1053	0.0024	0.0969	0.0792	-0.0177	0.0784	0.7347	0.6563	0.0578	0.3213	0.2635	0.1154	0.1653	0.0499	0.0990	0.0658	-0.0332	0.1354	0.1196	-0.0158	0.0810	0.1018	0.0208	0.1014	0.2040	0.1026	0.0634
s004	4	22	0.1053	0.1688	0.0635	0.1029	0.1375	0.0346	0.0969	0.0288	-0.0681	0.0826	0.5293	0.4467	0.0605	0.2841	0.2236	0.1146	0.1613	0.0467	0.0916	0.0766	-0.0150	0.1257	0.1078	-0.0179	0.0895	0.1235	0.0340	0.0850	0.1986	0.1136	0.0763
s004	4	23	0.1043	0.2135	0.1092	0.0995	0.1338	0.0343	0.1016	0.0681	-0.0335	0.0871	0.5125	0.4254	0.0650	0.3945	0.3295	0.1101	0.6379	0.5278	0.0961	0.1318	0.0357	0.1090	0.1191	0.0101	0.0824	0.1397	0.0573	0.0766	0.1868	0.1102	0.0671
s004	4	24	0.0692	0.1148	0.0456	0.1003	0.1581	0.0578	0.0985	0.0172	-0.0813	0.0958	0.4689	0.3731	0.0686	0.3537	0.2851	0.1181	0.2218	0.1037	0.0898	0.1160	0.0262	0.1302	0.1225	-0.0077	0.0983	0.2128	0.1145	0.0826	0.2561	0.1735	0.0689
s004	4	25	0.0956	0.1539	0.0583	0.1024	0.1262	0.0238	0.0924	0.0430	-0.0494	0.0848	0.6661	0.5813	0.0655	0.3300	0.2645	0.1183	0.3928	0.2745	0.1014	0.1577	0.0563	0.1207	0.1159	-0.0048	0.1046	0.1785	0.0739	0.0969	0.2084	0.1115	0.0686
s004	4	26	0.1309	0.2615	0.1306	0.1027	0.1362	0.0335	0.1101	0.0876	-0.0225	0.0919	0.4415	0.3496	0.0673	0.3173	0.2500	0.1181	0.1799	0.0618	0.0929	0.1212	0.0283	0.1262	0.0755	-0.0507	0.0822	0.1318	0.0496	0.0774	0.1876	0.1102	0.0726
s004	4	27	0.1051	0.2325	0.1274	0.0990	0.1260	0.0270	0.1083	0.0689	-0.0394	0.0838	0.3873	0.3035	0.0760	0.3421	0.2661	0.1196	0.1856	0.0660	0.0985	0.1487	0.0502	0.1341	0.0626	-0.0715	0.0774	0.1244	0.0470	0.1000	0.2036	0.1036	0.0692
s004	4	28	0.1164	0.1665	0.0501	0.1117	0.1439	0.0322	0.0808	0.0486	-0.0322	0.0821	0.4996	0.4175	0.0605	0.5071	0.4466	0.1064	0.1669	0.0605	0.0858	0.1360	0.0502	0.1402	0.1093	-0.0309	0.0824	0.1344	0.0520	0.0958	0.2049	0.1091	0.0792
s004	4	29	0.1180	0.1665	0.0485	0.1082	0.1352	0.0270	0.1078	0.0539	-0.0539	0.1004	0.5535	0.4531	0.0673	0.3379	0.2706	0.1231	0.1706	0.0475	0.0966	0.1429	0.0463	0.1212	0.1091	-0.0121	0.0707	0.1211	0.0504	0.0979	0.2047	0.1068	0.0657
s004	4	30	0.1051	0.1444	0.0393	0.1143	0.1230	0.0087	0.0993	0.0140	-0.0853	0.1006	0.5566	0.4560	0.0721	0.4314	0.3593	0.1244	0.4421	0.3177	0.0887	0.1841	0.0954	0.1117	0.1025	-0.0092	0.0649	0.1158	0.0509	0.0919	0.1937	0.1018	0.0731
s004	4	31	0.1090	0.1232	0.0142	0.0895	0.1442	0.0547	0.0898	0.0581	-0.0317	0.0848	0.4759	0.3911	0.0795	0.3198	0.2403	0.1204	0.1569	0.0365	0.0871	0.0824	-0.0047	0.1230	0.1035	-0.0195	0.0787	0.1101	0.0314	0.0956	0.1984	0.1028	0.0805
s004	4	32	0.0847	0.1443	0.0596	0.1249	0.1463	0.0214	0.0885	0.0225	-0.0660	0.0988	0.5543	0.4555	0.0808	0.3255	0.2447	0.1241	0.1561	0.0320	0.0927	0.0965	0.0038	0.1243	0.1093	-0.0150	0.0845	0.1164	0.0319	0.0956	0.2026	0.1070	0.0750
s004	4	33	0.1201	0.1802	0.0601	0.1011	0.1560	0.0549	0.1117	0.0560	-0.0557	0.1059	0.4801	0.3742	0.0734	0.2923	0.2189	0.1267	0.1705	0.0438	0.0864	0.0674	-0.0190	0.1376	0.1315	-0.0061	0.0732	0.1101	0.0369	0.0758	0.2348	0.1590	0.0673
s004	4	34	0.0729	0.2045	0.1316	0.1059	0.1859	0.0800	0.1175	0.1413	0.0238	0.0702	0.4734	0.4032	0.0797	0.3598	0.2801	0.1180	0.1919	0.0739	0.1037	0.1130	0.0093	0.1151	0.1080	-0.0071	0.0816	0.1220	0.0404	0.0898	0.1995	0.1097	0.0803
s004	4	35	0.0774	0.3233	0.2459	0.1101	0.1547	0.0446	0.1222	0.2025	0.0803	0.0689	0.4003	0.3314	0.0934	0.3384	0.2450	0.1434	0.2010	0.0576	0.0990	0.1155	0.0165	0.1344	0.0803	-0.0541	0.0945	0.1328	0.0383	0.1227	0.2274	0.1047	0.0876
s004	4	36	0.0774	0.1655	0.0881	0.1122	0.1782	0.0660	0.1032	0.1167	0.0135	0.0721	0.4262	0.3541	0.0826	0.3217	0.2391	0.1277	0.1620	0.0343	0.0937	0.0972	0.0035	0.1294	0.0988	-0.0306	0.0898	0.1362	0.0464	0.1016	0.2356	0.1340	0.0784
s004	4	37	0.0602	0.2570	0.1968	0.1029	0.1470	0.0441	0.1220	0.1151	-0.0069	0.0697	0.2658	0.1961	0.1027	0.3672	0.2645	0.1438	0.1876	0.0438	0.0993	0.1305	0.0312	0.1425	0.1518	0.0093	0.0979	0.1858	0.0879	0.1027	0.2306	0.1279	0.0752
s004	4	38	0.1370	0.1383	0.0013	0.0979	0.1536	0.0557	0.1011	0.1112	0.0101	0.0660	0.2771	0.2111	0.0990	0.3675	0.2685	0.1587	0.1801	0.0214	0.0942	0.1170	0.0228	0.1458	0.1009	-0.0449	0.0948	0.1547	0.0599	0.0913	0.2118	0.1205	0.0805
s004	4	39	0.0876	0.1474	0.0598	0.1059	0.1724	0.0665	0.0853	0.0657	-0.0196	0.0785	0.2231	0.1446	0.1022	0.3596	0.2574	0.1534	0.2099	0.0565	0.0971	0.1207	0.0236	0.1180	0.1022	-0.0158	0.0853	0.1183	0.0330	0.0985	0.1945	0.0960	0.0795
s004	4	40	0.1138	0.1570	0.0432	0.1016	0.1483	0.0467	0.0990	0.1038	0.0048	0.0737	0.2125	0.1388	0.1151	0.3907	0.2756	0.1850	0.3740	0.1890	0.0826	0.2128	0.1302	0.1476	0.1333	-0.0143	0.0798	0.1569	0.0771	0.0750	0.2024	0.1274	0.0647
s004	4	41	0.0913	0.1451	0.0538	0.0969	0.1318	0.0349	0.0948	0.0787	-0.0161	0.0705	0.2373	0.1668	0.1256	0.3843	0.2587	0.1600	0.2331	0.0731	0.1048	0.1226	0.0178	0.1363	0.0972	-0.0391	0.0848	0.1270	0.0422	0.0964	0.2660	0.1696	0.0705
s004	4	42	0.0985	0.1710	0.0725	0.0990	0.1159	0.0169	0.0895	0.0702	-0.0193	0.0700	0.4141	0.3441	0.0774	0.3068	0.2294	0.1167	0.1735	0.0568	0.0990	0.3281	0.2291	0.1375	0.1130	-0.0245	0.0839	0.1554	0.0715	0.0863	0.1910	0.1047	0.0758
s004	4	43	0.1048	0.2528	0.1480	0.1053	0.1486	0.0433	0.1138	0.1526	0.0388	0.0763	0.3745	0.2982	0.0869	0.3678	0.2809	0.1784	0.3114	0.1330	0.1027	0.0898	-0.0129	0.1347	0.1244	-0.0103	0.0821	0.1080	0.0259	0.0993	0.1960	0.0967	0.0845
s004	4	44	0.1043	0.1734	0.0691	0.1088	0.1315	0.0227	0.1043	0.0993	-0.0050	0.0726	0.5481	0.4755	0.0694	0.3403	0.2709	0.1737	0.3212	0.1475	0.0853	0.1400	0.0547	0.1133	0.1109	-0.0024	0.1265	0.2574	0.1309	0.1259	0.3337	0.2078	0.0869
s004	4	45	0.0805	0.3483	0.2678	0.0900	0.1510	0.0610	0.1227	0.1338	0.0111	0.0739	0.3225	0.2486	0.1027	0.5478	0.4451	0.1323	0.2345	0.1022	0.0980	0.0946	-0.0034	0.1376	0.1315	-0.0061	0.0948	0.1476	0.0528	0.1111	0.2229	0.1118	0.0676
s004	4	46	0.1283	0.2343	0.1060	0.1022	0.1323	0.0301	0.1167	0.1223	0.0056	0.0750	0.2302	0.1552	0.1035	0.3329	0.2294	0.1457	0.2067	0.0610	0.1029	0.1070	0.0041	0.1346	0.1159	-0.0187	0.0966	0.1372	0.0406	0.0921	0.1912	0.0991	0.0715
s004	4	47	0.0821	0.2190	0.1369	0.1180	0.1515	0.0335	0.1035	0.1281	0.0246	0.0842	0.6695	0.5853	0.0742	0.3315	0.2573	0.1193	0.2040	0.0847	0.1130	0.1712	0.0582	0.1431	0.1059	-0.0372	0.0945	0.1449	0.0504	0.1043	0.2243	0.1200	0.0737
s004	4	48	0.1156	0.1815	0.0659	0.1183	0.1278	0.0095	0.1004	0.0771	-0.0233	0.0793	0.3891	0.3098	0.0895	0.3997	0.3102	0.1534	0.2466	0.0932	0.1085	0.1445	0.0360	0.1148	0.1019	-0.0129	0.0969	0.1547	0.0578	0.1003	0.2094	0.1091	0.0845
s004	4	49	0.0993	0.2665	0.1672	0.1193	0.1365	0.0172	0.1170	0.1135	-0.0035	0.0864	0.2107	0.1243	0.1114	0.6044	0.4930	0.1463	0.2136	0.0673	0.0958	0.1054	0.0096	0.1148	0.1278	0.0130	0.1011	0.1863	0.0852	0.1082	0.4931	0.3849	0.0763
s004	4	50	0.1164	0.2380	0.1216	0.1003	0.1014	0.0011	0.1169	0.1349	0.0180	0.0768	0.2726	0.1958	0.1053	1.1723	1.0670	0.1035	0.1600	0.0565	0.1030	0.0933	-0.0097	0.1566	0.1228	-0.0338	0.0869	0.1196	0.0327	0.1019	0.2037	0.1018	0.0829
s004	5	1	0.1117	0.1750	0.0633	0.0921	0.0979	0.0058	0.0832	0.0784	-0.0048	0.0843	1.2092	1.1249	0.0618	0.4701	0.4083	0.1233	0.2551	0.1318	0.0668	0.0531	-0.0137	0.1201	0.1458	0.0257	0.0879	0.2536	0.1657	0.1040	0.2393	0.1353	0.0710
s004	5	2	0.0977	0.1459	0.0482	0.0937	0.1027	0.0090	0.0826	0.0840	0.0014	0.0803	0.2835	0.2032	0.1190	0.4366	0.3176	0.1164	0.2769	0.1605	0.0956	0.1060	0.0104	0.1008	0.1251	0.0243	0.0768	0.1415	0.0647	0.0821	0.1915	0.1094	0.0713
s004	5	3	0.1185	0.1947	0.0762	0.0895	0.1452	0.0557	0.1096	0.0861	-0.0235	0.0718	0.4753	0.4035	0.0726	0.4152	0.3426	0.1431	0.3878	0.2447	0.0723	0.0930	0.0207	0.0861	0.1313	0.0452	0.0766	0.1418	0.0652	0.0921	0.1947	0.1026	0.0861
s004	5	4	0.1114	0.1921	0.0807	0.0863	0.0913	0.0050	0.0845	0.1194	0.0349	0.0684	0.4241	0.3557	0.0752	0.3875	0.3123	0.1378	0.2787	0.1409	0.0605	0.0770	0.0165	0.1080	0.1223	0.0143	0.0866	0.1212	0.0346	0.0861	0.1910	0.1049	0.0755
s004	5	5	0.1101	0.2222	0.1121	0.1103	0.1518	0.0415	0.1014	0.1123	0.0109	0.0853	0.4613	0.3760	0.0715	0.3571	0.2856	0.1542	0.2553	0.1011	0.0726	0.0608	-0.0118	0.1239	0.1046	-0.0193	0.1091	0.1877	0.0786	0.0990	0.2340	0.1350	0.0715
s004	5	6	0.0958	0.2942	0.1984	0.1098	0.1296	0.0198	0.0913	1.1157	1.0244	0.0800	0.3500	0.2700	0.0715	0.3917	0.3202	0.1304	0.2864	0.1560	0.0874	0.1822	0.0948	0.0457	0.3598	0.3141	0.0942	0.1620	0.0678	0.0839	0.2152	0.1313	0.0605
s004	5	7	0.0969	0.1982	0.1013	0.1135	0.1069	-0.0066	0.1022	0.0718	-0.0304	0.0600	0.4207	0.3607	0.0642	0.3322	0.2680	0.1404	0.2463	0.1059	0.0816	0.1115	0.0299	0.1107	0.0790	-0.0317	0.0903	0.1473	0.0570	0.0887	0.2269	0.1382	0.0739
s004	5	8	0.0890	0.3035	0.2145	0.1099	0.1085	-0.0014	0.1236	0.1025	-0.0211	0.0718	0.2478	0.1760	0.0929	0.5656	0.4727	0.1201	0.2249	0.1048	0.0966	0.1038	0.0072	0.1310	0.1138	-0.0172	0.0993	0.1534	0.0541	0.1037	0.2094	0.1057	0.0866
s004	5	9	0.0982	0.3216	0.2234	0.0940	0.1233	0.0293	0.0975	0.0787	-0.0188	0.0671	0.4867	0.4196	0.0792	0.3181	0.2389	0.1154	0.1875	0.0721	0.1051	0.0853	-0.0198	0.1192	0.0941	-0.0251	0.0867	0.1424	0.0557	0.0839	0.2186	0.1347	0.0710
s004	5	10	0.1344	0.1876	0.0532	0.1183	0.1045	-0.0138	0.1002	0.0661	-0.0341	0.0711	0.4157	0.3446	0.0671	0.3606	0.2935	0.1294	0.1841	0.0547	0.0958	0.0898	-0.0060	0.1285	0.0974	-0.0311	0.0803	0.1178	0.0375	0.0900	0.2852	0.1952	0.1066
s004	5	11	0.0781	0.1546	0.0765	0.1048	0.1162	0.0114	0.1006	0.1086	0.0080	0.0647	0.2307	0.1660	0.0829	0.3603	0.2774	0.1695	0.2389	0.0694	0.1014	0.0911	-0.0103	0.1107	0.1038	-0.0069	0.0830	0.1506	0.0676	0.0726	0.2021	0.1295	0.0818
s004	5	12	0.0990	0.1398	0.0408	0.1278	0.0927	-0.0351	0.0998	0.0705	-0.0293	0.0729	0.4558	0.3829	0.0792	0.3194	0.2402	0.1341	0.1866	0.0525	0.0845	0.0558	-0.0287	0.1249	0.1305	0.0056	0.0702	0.1312	0.0610	0.0731	0.1859	0.1128	0.0676
s004	5	13	0.1196	0.1628	0.0432	0.1169	0.1317	0.0148	0.1006	0.1030	0.0024	0.0779	0.2180	0.1401	0.1088	0.5190	0.4102	0.0956	0.2996	0.2040	0.1066	0.2239	0.1173	0.1357	0.1429	0.0072	0.0863	0.1710	0.0847	0.0911	0.2000	0.1089	0.0705
s004	5	14	0.0956	0.1243	0.0287	0.1233	0.1566	0.0333	0.0972	0.0465	-0.0507	0.0755	0.2077	0.1322	0.1256	0.6237	0.4981	0.1462	0.2159	0.0697	0.1246	0.2149	0.0903	0.1075	0.1035	-0.0040	0.0790	0.1547	0.0757	0.0837	0.1857	0.1020	0.0747
s004	5	15	0.0808	0.1470	0.0662	0.0998	0.1492	0.0494	0.0842	0.0528	-0.0314	0.0855	0.2531	0.1676	0.0686	0.5094	0.4408	0.1481	0.1964	0.0483	0.1117	0.1469	0.0352	0.1429	0.1009	-0.0420	0.0914	0.1508	0.0594	0.0977	0.1976	0.0999	0.0750
s004	5	16	0.1006	0.1019	0.0013	0.1359	0.1460	0.0101	0.1106	0.0821	-0.0285	0.0940	0.4207	0.3267	0.0940	0.3557	0.2617	0.1597	0.2181	0.0584	0.1085	0.1035	-0.0050	0.1262	0.1355	0.0093	0.0829	0.1322	0.0493	0.1051	0.1976	0.0925	0.0818
s004	5	17	0.0913	0.1627	0.0714	0.1396	0.1415	0.0019	0.1016	0.0454	-0.0562	0.0594	0.3051	0.2457	0.0884	0.5295	0.4411	0.1444	0.1582	0.0138	0.1016	0.1503	0.0487	0.1392	0.1178	-0.0214	0.0845	0.1449	0.0604	0.0948	0.1894	0.0946	0.0737
s004	5	18	0.0982	0.1815	0.0833	0.1275	0.1238	-0.0037	0.1051	0.0531	-0.0520	0.0869	0.2439	0.1570	0.1040	0.4767	0.3727	0.1082	0.2705	0.1623	0.1143	0.1817	0.0674	0.1209	0.1497	0.0288	0.0824	0.1486	0.0662	0.0832	0.1794	0.0962	0.0861
s004	5	19	0.1148	0.1182	0.0034	0.1299	0.1687	0.0388	0.1075	0.0462	-0.0613	0.0893	0.2339	0.1446	0.1259	0.3656	0.2397	0.1513	0.1669	0.0156	0.1040	0.0732	-0.0308	0.1581	0.1555	-0.0026	0.0766	0.1331	0.0565	0.0744	0.1838	0.1094	0.0810
s004	5	20	0.0642	0.1291	0.0649	0.1080	0.1764	0.0684	0.1112	0.0175	-0.0937	0.1043	0.2924	0.1881	0.1048	0.4480	0.3432	0.1800	0.2318	0.0518	0.0853	0.0779	-0.0074	0.1387	0.1107	-0.0280	0.0764	0.1186	0.0422	0.0937	0.1802	0.0865	0.0826
s004	5	21	0.0861	0.1415	0.0554	0.1444	0.1420	-0.0024	0.1051	0.0259	-0.0792	0.0964	0.1782	0.0818	0.1082	0.6063	0.4981	0.1270	0.2099	0.0829	0.0863	0.0988	0.0125	0.1273	0.1009	-0.0264	0.0853	0.1531	0.0678	0.0842	0.1807	0.0965	0.0842
s004	5	22	0.0964	0.1364	0.0400	0.1241	0.1489	0.0248	0.1046	0.0048	-0.0998	0.1067	0.2178	0.1111	0.1051	0.3604	0.2553	0.1679	0.2397	0.0718	0.0750	0.0994	0.0244	0.1161	0.1106	-0.0055	0.1006	0.1568	0.0562	0.0924	0.2079	0.1155	0.0636
s004	5	23	0.1045	0.2490	0.1445	0.1249	0.1453	0.0204	0.1167	0.0726	-0.0441	0.0608	0.1835	0.1227	0.1227	0.3745	0.2518	0.1713	0.2558	0.0845	0.1122	0.1469	0.0347	0.1320	0.0948	-0.0372	0.0842	0.1412	0.0570	0.0837	0.1910	0.1073	0.0697
s004	5	24	0.1019	0.2029	0.1010	0.1283	0.1029	-0.0254	0.1181	0.1006	-0.0175	0.0648	0.2118	0.1470	0.1106	0.3756	0.2650	0.1796	0.2176	0.0380	0.0985	0.0806	-0.0179	0.1392	0.1107	-0.0285	0.1038	0.1444	0.0406	0.1022	0.2024	0.1002	0.0800
s004	5	25	0.1066	0.1158	0.0092	0.1351	0.1394	0.0043	0.0985	0.0116	-0.0869	0.0597	0.2178	0.1581	0.1243	0.4640	0.3397	0.1399	0.1911	0.0512	0.1095	0.1328	0.0233	0.1463	0.1278	-0.0185	0.0822	0.1400	0.0578	0.0789	0.2055	0.1266	0.0731
s004	5	26	0.0420	0.3507	0.3087	0.1199	0.1109	-0.0090	0.1280	0.1468	0.0188	0.0768	0.6175	0.5407	0.1452	0.4480	0.3028	0.1611	0.1513	-0.0098	0.1017	0.1102	0.0085	0.1606	0.1149	-0.0457	0.0869	0.1510	0.0641	0.0874	0.1884	0.1010	0.0705
s004	5	27	0.0985	0.1433	0.0448	0.1429	0.1415	-0.0014	0.1163	0.0608	-0.0555	0.0933	0.2118	0.1185	0.1367	0.5745	0.4378	0.1743	0.1605	-0.0138	0.1020	0.1127	0.0107	0.1328	0.0932	-0.0396	0.0885	0.1336	0.0451	0.0987	0.2203	0.1216	0.0919
s004	5	28	0.1409	0.5599	0.4190	0.1417	0.1388	-0.0029	0.1249	0.0668	-0.0581	0.0761	0.2191	0.1430	0.1185	0.5846	0.4661	0.1394	0.2044	0.0650	0.0985	0.0753	-0.0232	0.1371	0.1207	-0.0164	0.0758	0.1251	0.0493	0.0871	0.1912	0.1041	0.0863
s004	5	29	0.0961	0.1422	0.0461	0.1425	0.1185	-0.0240	0.1143	0.0401	-0.0742	0.0769	0.2178	0.1409	0.1206	0.6621	0.5415	0.1389	0.1875	0.0486	0.0995	0.1007	0.0012	0.1222	0.0750	-0.0472	0.0874	0.1552	0.0678	0.0763	0.1778	0.1015	0.0818
s004	5	30	0.0853	0.1056	0.0203	0.1370	0.1280	-0.0090	0.1154	0.0663	-0.0491	0.0842	0.2059	0.1217	0.1344	0.4945	0.3601	0.1562	0.1874	0.0312	0.0975	0.0962	-0.0013	0.1387	0.0846	-0.0541	0.0985	0.1283	0.0298	0.1032	0.1968	0.0936	0.0829
s004	5	31	0.1119	0.1166	0.0047	0.1528	0.1219	-0.0309	0.1301	0.1024	-0.0277	0.0766	0.1486	0.0720	0.1212	0.4467	0.3255	0.1539	0.2576	0.1037	0.1086	0.0917	-0.0169	0.1398	0.1110	-0.0288	0.0925	0.1289	0.0364	0.0900	0.2997	0.2097	0.0792
s004	5	32	0.1146	0.1710	0.0564	0.1520	0.1697	0.0177	0.1173	0.0539	-0.0634	0.0874	0.2257	0.1383	0.1584	0.4337	0.2753	0.1755	0.1974	0.0219	0.1133	0.0888	-0.0245	0.1494	0.1579	0.0085	0.0921	0.1496	0.0575	0.0998	0.2060	0.1062	0.0760
s004	5	33	0.0803	0.1583	0.0780	0.1587	0.1386	-0.0201	0.0790	0.4266	0.3476	0.1238	0.3394	0.2156	0.1235	0.6205	0.4970	0.1608	0.1888	0.0280	0.0885	0.0706	-0.0179	0.1415	0.1461	0.0046	0.0824	0.1547	0.0723	0.0932	0.1952	0.1020	0.0937
s004	5	34	0.1135	0.2897	0.1762	0.1494	0.0987	-0.0507	0.1222	0.2930	0.1708	0.1093	0.2761	0.1668	0.1029	0.4273	0.3244	0.1576	0.2371	0.0795	0.0943	0.0661	-0.0282	0.1418	0.0932	-0.0486	0.0890	0.1275	0.0385	0.1022	0.2063	0.1041	0.0697
s004	5	35	0.1016	0.2242	0.1226	0.1463	0.1154	-0.0309	0.1081	0.0542	-0.0539	0.1199	0.3397	0.2198	0.0921	0.6503	0.5582	0.1455	0.1619	0.0164	0.1051	0.0975	-0.0076	0.1526	0.1114	-0.0412	0.0930	0.1344	0.0414	0.0945	0.2000	0.1055	0.0855
s004	5	36	0.0763	0.3364	0.2601	0.1284	0.0869	-0.0415	0.1268	0.1490	0.0222	0.0829	0.1834	0.1005	0.1164	0.5767	0.4603	0.1346	0.2019	0.0673	0.0787	0.0613	-0.0174	0.1418	0.1120	-0.0298	0.0919	0.1629	0.0710	0.0863	0.2047	0.1184	0.0755
s004	5	37	0.0668	0.1810	0.1142	0.1597	0.1772	0.0175	0.1038	0.0816	-0.0222	0.1069	0.2729	0.1660	0.1138	0.6535	0.5397	0.1415	0.1645	0.0230	0.0966	0.0721	-0.0245	0.1484	0.0951	-0.0533	0.0866	0.1389	0.0523	0.0950	0.1962	0.1012	0.0700
s004	5	38	0.1043	0.2407	0.1364	0.1312	0.1119	-0.0193	0.1117	0.0689	-0.0428	0.0885	0.3015	0.2130	0.0663	0.4910	0.4247	0.1376	0.2081	0.0705	0.1077	0.0246	-0.0831	0.0927	0.3630	0.2703	0.0961	0.1821	0.0860	0.0948	0.2171	0.1223	0.0845
s004	5	39	0.0982	0.1145	0.0163	0.1325	0.1365	0.0040	0.1086	0.0243	-0.0843	0.0800	0.1619	0.0819	0.1053	0.4572	0.3519	0.1592	0.2154	0.0562	0.0996	0.0896	-0.0100	0.0872	0.0632	-0.0240	0.1119	0.1689	0.0570	0.1022	0.1953	0.0931	0.0905
s004	5	40	0.0911	0.1512	0.0601	0.1196	0.1286	0.0090	0.1154	0.1082	-0.0072	0.0708	0.1526	0.0818	0.1314	0.4614	0.3300	0.1806	0.2176	0.0370	0.1238	0.2390	0.1152	0.1132	0.1228	0.0096	0.0929	0.1560	0.0631	0.1217	0.2166	0.0949	0.0763
s004	5	41	0.1156	0.1752	0.0596	0.1664	0.1204	-0.0460	0.1215	0.5398	0.4183	0.0663	0.2489	0.1826	0.0911	0.4417	0.3506	0.1439	0.1851	0.0412	0.0987	0.0969	-0.0018	0.1410	0.0782	-0.0628	0.0930	0.1268	0.0338	0.0945	0.1926	0.0981	0.0758
s004	5	42	0.0882	0.1984	0.1102	0.1386	0.0789	-0.0597	0.1093	0.1204	0.0111	0.0650	0.2033	0.1383	0.1109	0.5712	0.4603	0.1502	0.1785	0.0283	0.0958	0.0874	-0.0084	0.1252	0.1104	-0.0148	0.0779	0.1262	0.0483	0.0982	0.1920	0.0938	0.0779
s004	5	43	0.1016	0.1453	0.0437	0.1330	0.1433	0.0103	0.1169	0.0636	-0.0533	0.0916	0.1829	0.0913	0.1037	0.4822	0.3785	0.1571	0.2479	0.0908	0.0766	0.0888	0.0122	0.1178	0.0832	-0.0346	0.0890	0.1394	0.0504	0.0816	0.2124	0.1308	0.0979
s004	5	44	0.1132	0.3876	0.2744	0.0562	0.3460	0.2898	0.0824	0.0576	-0.0248	0.0919	0.3714	0.2795	0.0826	0.3033	0.2207	0.1296	0.2093	0.0797	0.0993	0.1131	0.0138	0.1436	0.1423	-0.0013	0.0935	0.1827	0.0892	0.0934	0.1962	0.1028	0.0805
s004	5	45	0.0853	0.1731	0.0878	0.1494	0.1560	0.0066	0.1083	0.0151	-0.0932	0.0900	0.4265	0.3365	0.0971	0.3558	0.2587	0.1497	0.1756	0.0259	0.0937	0.0869	-0.0068	0.1225	0.1075	-0.0150	0.0805	0.1504	0.0699	0.0792	0.2013	0.1221	0.0755
s004	5	46	0.1124	0.1664	0.0540	0.1264	0.1483	0.0219	0.1115	0.0444	-0.0671	0.0859	0.2310	0.1451	0.0998	0.4955	0.3957	0.1510	0.1909	0.0399	0.1009	0.0943	-0.0066	0.1262	0.1833	0.0571	0.0903	0.1713	0.0810	0.0948	0.1958	0.1010	0.0684
s004	5	47	0.0813	0.2008	0.1195	0.1198	0.1961	0.0763	0.1104	0.0507	-0.0597	0.1041	0.2928	0.1887	0.1040	0.4907	0.3867	0.1510	0.2130	0.0620	0.1112	0.1099	-0.0013	0.1415	0.1212	-0.0203	0.0898	0.1676	0.0778	0.0742	0.2000	0.1258	0.0634
s004	5	48	0.0969	0.1678	0.0709	0.1301	0.1668	0.0367	0.0813	0.0620	-0.0193	0.0689	0.5861	0.5172	0.1040	0.6081	0.5041	0.0557	0.5114	0.4557	0.1043	0.1092	0.0049	0.1275	0.1365	0.0090	0.0874	0.1494	0.0620	0.0858	0.1855	0.0997	0.0705
s004	5	49	0.0921	0.1261	0.0340	0.1380	0.1452	0.0072	0.1006	0.0222	-0.0784	0.0908	0.1621	0.0713	0.1006	0.6068	0.5062	0.1412	0.1840	0.0428	0.1006	0.1091	0.0085	0.1642	0.1761	0.0119	0.1048	0.1726	0.0678	0.1024	0.2137	0.1113	0.0744
s004	5	50	0.1423	0.2726	0.1303	0.1027	0.5822	0.4795	0.1180	0.2436	0.1256	0.0755	0.2315	0.1560	0.1172	0.4134	0.2962	0.1600	0.2975	0.1375	0.0971	0.0787	-0.0184	0.1320	0.1410	0.0090	0.0755	0.1359	0.0604	0.0874	0.1892	0.1018	0.0689
s004	6	1	0.1040	0.1425	0.0385	0.0781	0.1204	0.0423	0.0874	0.0470	-0.0404	0.0922	0.4973	0.4051	0.0763	0.3393	0.2630	0.1146	0.2015	0.0869	0.0877	0.0716	-0.0161	0.1133	0.1445	0.0312	0.0863	0.1393	0.0530	0.0858	0.2068	0.1210	0.0771
s004	6	2	0.0940	0.1227	0.0287	0.0797	0.1816	0.1019	0.0998	0.0908	-0.0090	0.0681	0.2510	0.1829	0.0900	0.3503	0.2603	0.1589	0.2112	0.0523	0.0903	0.0973	0.0070	0.1325	0.1217	-0.0108	0.0850	0.1317	0.0467	0.1285	0.2580	0.1295	0.0700
s004	6	3	0.1119	0.3192	0.2073	0.0953	0.1149	0.0196	0.0919	0.0908	-0.0011	0.0687	0.2125	0.1438	0.1032	0.5698	0.4666	0.1275	0.1893	0.0618	0.0772	0.0384	-0.0388	0.1191	0.1614	0.0423	0.0747	0.1254	0.0507	0.1103	0.2297	0.1194	0.0715
s004	6	4	0.1111	0.1416	0.0305	0.1048	0.1383	0.0335	0.1041	0.0024	-0.1017	0.0916	0.2906	0.1990	0.1069	0.4469	0.3400	0.1359	0.1977	0.0618	0.0985	0.0592	-0.0393	0.1093	0.2537	0.1444	0.0908	0.1737	0.0829	0.0821	0.2203	0.1382	0.0636
s004	6	5	0.0956	0.1385	0.0429	0.0937	0.1494	0.0557	0.0951	0.0328	-0.0623	0.0811	0.2917	0.2106	0.0301	0.4395	0.4094	0.1415	0.1972	0.0557	0.1022	0.1121	0.0099	0.1520	0.1238	-0.0282	0.0816	0.1402	0.0586	0.0908	0.1915	0.1007	0.0650
s004	6	6	0.1246	0.2140	0.0894	0.1130	0.1497	0.0367	0.1246	0.0829	-0.0417	0.0879	0.2510	0.1631	0.1180	0.4292	0.3112	0.1383	0.2215	0.0832	0.0985	0.0729	-0.0256	0.1349	0.1096	-0.0253	0.0805	0.1190	0.0385	0.0950	0.2221	0.1271	0.0763
s004	6	7	0.1233	0.2797	0.1564	0.0942	0.1040	0.0098	0.1043	0.0850	-0.0193	0.0763	0.5808	0.5045	0.0673	0.3007	0.2334	0.1262	0.2186	0.0924	0.1148	0.1482	0.0334	0.1198	0.1040	-0.0158	0.0927	0.1360	0.0433	0.1074	0.2495	0.1421	0.0726
s004	6	8	0.1109	0.1665	0.0556	0.1140	0.1394	0.0254	0.1030	0.0792	-0.0238	0.0700	0.2500	0.1800	0.0995	0.3542	0.2547	0.1503	0.2028	0.0525	0.0956	0.0968	0.0012	0.1462	0.1222	-0.0240	0.0729	0.1138	0.0409	0.0979	0.2113	0.1134	0.0729
s004	6	9	0.1246	0.2438	0.1192	0.0948	0.0847	-0.0101	0.1096	0.1168	0.0072	0.0620	0.4839	0.4219	0.0742	0.3150	0.2408	0.1175	0.1642	0.0467	0.0927	0.0690	-0.0237	0.1265	0.1466	0.0201	0.0752	0.1190	0.0438	0.1074	0.2131	0.1057	0.0671
s004	6	10	0.1014	0.1536	0.0522	0.0995	0.1045	0.0050	0.0992	0.0810	-0.0182	0.0747	0.2262	0.1515	0.0803	0.3374	0.2571	0.1336	0.1740	0.0404	0.0930	0.0661	-0.0269	0.1463	0.1199	-0.0264	0.0869	0.1077	0.0208	0.1008	0.2034	0.1026	0.0958
s004	6	11	0.1124	0.2232	0.1108	0.1241	0.1650	0.0409	0.0904	0.0584	-0.0320	0.0721	0.1827	0.1106	0.0995	0.3683	0.2688	0.1402	0.1769	0.0367	0.1040	0.0940	-0.0100	0.1304	0.0977	-0.0327	0.0979	0.1282	0.0303	0.1095	0.2667	0.1572	0.0940
s004	6	12	0.1217	0.1850	0.0633	0.1225	0.2025	0.0800	0.1061	0.1478	0.0417	0.0832	0.2592	0.1760	0.0679	0.3499	0.2820	0.1328	0.1616	0.0288	0.1014	0.1134	0.0120	0.1423	0.0953	-0.0470	0.0993	0.1632	0.0639	0.0908	0.2068	0.1160	0.0692
s004	6	13	0.1101	0.1288	0.0187	0.1283	0.1935	0.0652	0.0985	0.0496	-0.0489	0.0893	0.3740	0.2847	0.1048	0.3438	0.2390	0.1761	0.2616	0.0855	0.0927	0.1005	0.0078	0.1467	0.1003	-0.0464	0.0845	0.1222	0.0377	0.0964	0.2032	0.1068	0.0731
s004	6	14	0.0710	0.1702	0.0992	0.0958	0.1629	0.0671	0.1043	0.1360	0.0317	0.0380	0.4243	0.3863	0.0924	0.3540	0.2616	0.1283	0.1695	0.0412	0.1077	0.1112	0.0035	0.1381	0.0692	-0.0689	0.0980	0.1423	0.0443	0.1146	0.2272	0.1126	0.0789
s004	6	15	0.1111	0.1369	0.0258	0.1117	0.2007	0.0890	0.1151	0.1352	0.0201	0.0887	0.2444	0.1557	0.0795	0.3566	0.2771	0.1307	0.1571	0.0264	0.1014	0.0917	-0.0097	0.1555	0.1091	-0.0464	0.0916	0.1328	0.0412	0.1003	0.2047	0.1044	0.0792
s004	6	16	0.1016	0.1559	0.0543	0.1124	0.1594	0.0470	0.1043	0.0744	-0.0299	0.0780	0.1857	0.1077	0.0832	0.5443	0.4611	0.1362	0.1895	0.0533	0.1056	0.1105	0.0049	0.1434	0.0890	-0.0544	0.0716	0.1186	0.0470	0.1008	0.2263	0.1255	0.0808
s004	6	17	0.1161	0.1759	0.0598	0.1138	0.1431	0.0293	0.1132	0.0905	-0.0227	0.0702	0.1686	0.0984	0.0810	0.3703	0.2893	0.1278	0.1753	0.0475	0.0924	0.1086	0.0162	0.1413	0.0795	-0.0618	0.0819	0.1363	0.0544	0.1074	0.2189	0.1115	0.0863
s004	6	18	0.1035	0.1786	0.0751	0.1140	0.1375	0.0235	0.1019	0.1054	0.0035	0.0684	0.1600	0.0916	0.0797	0.4661	0.3864	0.1861	0.3057	0.1196	0.0924	0.1062	0.0138	0.1391	0.0985	-0.0406	0.0808	0.1183	0.0375	0.0985	0.1955	0.0970	0.0942
s004	6	19	0.1201	0.1876	0.0675	0.1198	0.1531	0.0333	0.1154	0.1489	0.0335	0.0697	0.1753	0.1056	0.0908	0.4442	0.3534	0.1557	0.3593	0.2036	0.1012	0.0975	-0.0037	0.1418	0.0872	-0.0546	0.0792	0.1080	0.0288	0.1077	0.1920	0.0843	0.0919
s004	6	20	0.1328	0.2180	0.0852	0.1214	0.2024	0.0810	0.1046	0.1032	-0.0014	0.0793	0.2004	0.1211	0.0876	0.3555	0.2679	0.1452	0.1951	0.0499	0.1109	0.0819	-0.0290	0.1954	0.1466	-0.0488	0.0821	0.1256	0.0435	0.0900	0.1831	0.0931	0.0871
s004	6	21	0.1011	0.3219	0.2208	0.1090	0.1349	0.0259	0.1085	0.1149	0.0064	0.0863	0.2214	0.1351	0.0850	0.3598	0.2748	0.1181	0.1633	0.0452	0.1106	0.1128	0.0022	0.1718	0.1069	-0.0649	0.0932	0.1410	0.0478	0.1180	0.2269	0.1089	0.0671
s004	6	22	0.0837	0.1617	0.0780	0.0956	0.1022	0.0066	0.1080	0.0613	-0.0467	0.0800	0.2009	0.1209	0.1225	0.3392	0.2167	0.1270	0.1669	0.0399	0.0943	0.0798	-0.0145	0.1577	0.1413	-0.0164	0.0809	0.2266	0.1457	0.0913	0.2287	0.1374	0.0797
s004	6	23	0.1143	0.1836	0.0693	0.0979	0.1293	0.0314	0.1209	0.0839	-0.0370	0.0727	0.4962	0.4235	0.0887	0.3192	0.2305	0.1289	0.1793	0.0504	0.1140	0.2943	0.1803	0.1262	0.1109	-0.0153	0.0932	0.1692	0.0760	0.0858	0.1733	0.0875	0.0805
s004	6	24	0.1072	0.1333	0.0261	0.1016	0.1388	0.0372	0.1153	0.0942	-0.0211	0.0797	0.1824	0.1027	0.0771	0.3139	0.2368	0.1247	0.1701	0.0454	0.0977	0.1208	0.0231	0.1354	0.0681	-0.0673	0.0845	0.1243	0.0398	0.0853	0.1892	0.1039	0.0729
s004	6	25	0.1172	0.2076	0.0904	0.1132	0.1607	0.0475	0.1138	0.0900	-0.0238	0.0671	0.2275	0.1604	0.1103	0.3862	0.2759	0.1439	0.1825	0.0386	0.1098	0.1453	0.0355	0.1302	0.1125	-0.0177	0.1038	0.1703	0.0665	0.0937	0.1994	0.1057	0.0784
s004	6	26	0.1103	0.1815	0.0712	0.0995	0.1497	0.0502	0.1043	0.0945	-0.0098	0.0798	0.2073	0.1275	0.0942	0.3571	0.2629	0.1679	0.2001	0.0322	0.1164	0.1553	0.0389	0.1524	0.0750	-0.0774	0.0708	0.1244	0.0536	0.0956	0.1942	0.0986	0.0731
s004	6	27	0.1093	0.1554	0.0461	0.1288	0.2091	0.0803	0.1246	0.1774	0.0528	0.0869	0.2233	0.1364	0.1095	0.3611	0.2516	0.1447	0.1587	0.0140	0.0942	0.1091	0.0149	0.1238	0.0932	-0.0306	0.0716	0.1180	0.0464	0.0919	0.1905	0.0986	0.0784
s004	6	28	0.1000	0.1385	0.0385	0.1032	0.1217	0.0185	0.1259	0.1278	0.0019	0.0694	0.1744	0.1050	0.0755	0.3189	0.2434	0.1281	0.1820	0.0539	0.0943	0.0930	-0.0013	0.1503	0.1207	-0.0296	0.1160	0.1962	0.0802	0.0895	0.1921	0.1026	0.0768
s004	6	29	0.0945	0.1736	0.0791	0.1169	0.2080	0.0911	0.1053	0.1373	0.0320	0.0787	0.2109	0.1322	0.0934	0.3373	0.2439	0.1624	0.2358	0.0734	0.1043	0.1065	0.0022	0.1542	0.1212	-0.0330	0.0845	0.1304	0.0459	0.0832	0.1781	0.0949	0.0797
s004	6	30	0.1077	0.1657	0.0580	0.1000	0.1863	0.0863	0.1127	0.1209	0.0082	0.0824	0.1930	0.1106	0.0979	0.3363	0.2384	0.1481	0.1919	0.0438	0.1185	0.1999	0.0814	0.1236	0.0943	-0.0293	0.0671	0.1304	0.0633	0.0869	0.1776	0.0907	0.0792
s004	6	31	0.0961	0.1639	0.0678	0.1056	0.1716	0.0660	0.1135	0.1568	0.0433	0.0966	0.2375	0.1409	0.0826	0.3632	0.2806	0.1608	0.2078	0.0470	0.1209	0.0911	-0.0298	0.1476	0.0885	-0.0591	0.0848	0.1323	0.0475	0.0779	0.1773	0.0994	0.0768
s004	6	32	0.0979	0.1606	0.0627	0.0982	0.1592	0.0610	0.1041	0.0990	-0.0051	0.0880	0.1780	0.0900	0.0866	0.4192	0.3326	0.1703	0.2915	0.1212	0.0948	0.1036	0.0088	0.1360	0.1051	-0.0309	0.0779	0.1354	0.0575	0.0818	0.1693	0.0875	0.0816
s004	6	33	0.1217	0.3441	0.2224	0.0987	0.1468	0.0481	0.1133	0.1056	-0.0077	0.0785	0.1846	0.1061	0.1019	0.3398	0.2379	0.1344	0.1759	0.0415	0.1035	0.1382	0.0347	0.1336	0.0996	-0.0340	0.0808	0.1357	0.0549	0.0832	0.1776	0.0944	0.0715
s004	6	34	0.1019	0.2810	0.1791	0.0934	0.2000	0.1066	0.1214	0.1679	0.0465	0.0700	0.2093	0.1393	0.1032	0.3442	0.2410	0.1549	0.1866	0.0317	0.1033	0.1020	-0.0013	0.1621	0.0980	-0.0641	0.0826	0.1145	0.0319	0.0977	0.1952	0.0975	0.0787
s004	6	35	0.1045	0.1704	0.0659	0.1082	0.1425	0.0343	0.1093	1.7069	1.5976	0.1024	0.2328	0.1304	0.0861	0.2946	0.2085	0.1360	0.2226	0.0866	0.0953	0.0766	-0.0187	0.1389	0.1944	0.0555	0.1117	0.2587	0.1470	0.0325	0.3456	0.3131	0.0792
s004	6	36	0.1146	0.2433	0.1287	0.1101	0.1305	0.0204	0.1125	0.0863	-0.0262	0.0814	0.1658	0.0844	0.0932	0.3199	0.2267	0.1378	0.1750	0.0372	0.1022	0.1001	-0.0021	0.1315	0.0959	-0.0356	0.0705	0.1154	0.0449	0.0964	0.1937	0.0973	0.0689
s004	6	37	0.1003	0.1633	0.0630	0.1188	0.1645	0.0457	0.1127	0.1040	-0.0087	0.0974	0.1977	0.1003	0.1082	0.3260	0.2178	0.1336	0.1848	0.0512	0.1051	0.1202	0.0151	0.1512	0.0974	-0.0538	0.0921	0.1264	0.0343	0.1008	0.2063	0.1055	0.0853
s004	6	38	0.0940	0.1567	0.0627	0.1365	0.1848	0.0483	0.1175	0.1452	0.0277	0.0895	0.2088	0.1193	0.0937	0.3239	0.2302	0.1494	0.1827	0.0333	0.1077	0.1273	0.0196	0.1478	0.1035	-0.0443	0.0726	0.4067	0.3341	0.1059	0.2633	0.1574	0.0929
s004	6	39	0.0948	0.3262	0.2314	0.1072	0.1239	0.0167	0.1148	0.1262	0.0114	0.0686	0.1309	0.0623	0.0813	0.3984	0.3171	0.1555	0.1890	0.0335	0.0832	0.1047	0.0215	0.1307	0.0980	-0.0327	0.0766	0.1209	0.0443	0.0921	0.1939	0.1018	0.0681
s004	6	40	0.1037	0.1712	0.0675	0.1106	0.1407	0.0301	0.1204	0.1122	-0.0082	0.0837	0.1853	0.1016	0.0974	0.3319	0.2345	0.1586	0.2035	0.0449	0.1172	0.1413	0.0241	0.1431	0.0906	-0.0525	0.0898	0.1378	0.0480	0.1011	0.1942	0.0931	0.0671
s004	6	41	0.1241	0.1467	0.0226	0.1317	0.1552	0.0235	0.1247	0.0758	-0.0489	0.0893	0.1579	0.0686	0.1098	0.3411	0.2313	0.1413	0.1743	0.0330	0.1283	0.2379	0.1096	0.1397	0.0911	-0.0486	0.0893	0.1629	0.0736	0.0908	0.1894	0.0986	0.0737
s004	6	42	0.1383	0.2029	0.0646	0.1164	0.1436	0.0272	0.1172	0.1325	0.0153	0.0869	0.1684	0.0815	0.1000	0.3706	0.2706	0.1914	0.2482	0.0568	0.1119	0.1339	0.0220	0.1383	0.0990	-0.0393	0.0940	0.1684	0.0744	0.0803	0.2034	0.1231	0.0758
s004	6	43	0.1172	0.1760	0.0588	0.1198	0.2402	0.1204	0.1227	0.1644	0.0417	0.0913	0.2480	0.1567	0.1111	0.5711	0.4600	0.1178	0.1912	0.0734	0.1041	0.1028	-0.0013	0.1299	0.0930	-0.0369	0.0628	0.1198	0.0570	0.0892	0.1912	0.1020	0.0845
s004	6	44	0.1251	0.1593	0.0342	0.0858	0.1492	0.0634	0.1059	0.1561	0.0502	0.0681	0.1758	0.1077	0.1032	0.3885	0.2853	0.1671	0.2724	0.1053	0.1206	0.2125	0.0919	0.1360	0.0811	-0.0549	0.0795	0.1376	0.0581	0.0903	0.1836	0.0933	0.0774
s004	6	45	0.1185	0.1628	0.0443	0.1130	0.1600	0.0470	0.1059	0.1154	0.0095	0.0726	0.1721	0.0995	0.0950	0.5733	0.4783	0.1539	0.2503	0.0964	0.1035	0.1054	0.0019	0.1431	0.0998	-0.0433	0.0961	0.1513	0.0552	0.0979	0.1946	0.0967	0.0718
s004	6	46	0.1101	0.1375	0.0274	0.1090	0.1674	0.0584	0.1188	0.1035	-0.0153	0.0747	0.2148	0.1401	0.1106	0.4392	0.3286	0.1742	0.2859	0.1117	0.0877	0.0740	-0.0137	0.1500	0.1028	-0.0472	0.0729	0.1164	0.0435	0.0969	0.1910	0.0941	0.0779
s004	6	47	0.0958	0.1356	0.0398	0.1082	0.1494	0.0412	0.1032	0.0686	-0.0346	0.0827	0.8654	0.7827	0.0623	0.6724	0.6101	0.1338	0.1977	0.0639	0.0929	0.0991	0.0062	0.1690	0.0700	-0.0990	0.0863	0.1328	0.0465	0.0916	0.1794	0.0878	0.0855
s004	6	48	0.1217	0.1459	0.0242	0.1124	0.1784	0.0660	0.1168	0.1088	-0.0080	0.0838	0.1416	0.0578	0.1048	0.3637	0.2589	0.1394	0.1590	0.0196	0.1046	0.1020	-0.0026	0.1223	0.0893	-0.0330	0.0758	0.1249	0.0491	0.0916	0.1883	0.0967	0.0679
s004	6	49	0.0810	0.2448	0.1638	0.0998	0.1009	0.0011	0.1132	0.1000	-0.0132	0.0684	0.3732	0.3048	0.0853	0.6575	0.5722	0.1383	0.1697	0.0314	0.1088	0.1181	0.0093	0.1281	0.0985	-0.0296	0.0904	0.1543	0.0639	0.0982	0.1889	0.0907	0.0766
s004	6	50	0.1106	0.1425	0.0319	0.1051	0.1247	0.0196	0.1202	0.1093	-0.0109	0.0811	0.2123	0.1312	0.0668	0.3756	0.3088	0.1684	0.3320	0.1636	0.1151	0.1859	0.0708	0.1426	0.1299	-0.0127	0.0864	0.1677	0.0813	0.0932	0.1944	0.1012	0.0861
s004	7	1	0.1146	0.1816	0.0670	0.0929	0.1264	0.0335	0.0901	0.0288	-0.0613	0.0890	0.4096	0.3206	0.1032	0.4233	0.3201	0.1344	0.2115	0.0771	0.1064	0.1025	-0.0039	0.1212	0.1242	0.0030	0.0863	0.1330	0.0467	0.0919	0.1952	0.1033	0.0803
s004	7	2	0.1241	0.2198	0.0957	0.1027	0.1328	0.0301	0.1072	0.1014	-0.0058	0.0839	0.2156	0.1317	0.0977	0.5102	0.4125	0.1462	0.3014	0.1552	0.1130	0.1614	0.0484	0.1231	0.1112	-0.0119	0.0946	0.1455	0.0509	0.0934	0.1952	0.1018	0.0834
s004	7	3	0.0842	0.1372	0.0530	0.0990	0.1130	0.0140	0.1054	0.0969	-0.0085	0.0700	0.2056	0.1356	0.1014	0.4340	0.3326	0.1420	0.2312	0.0892	0.0967	0.0798	-0.0169	0.1155	0.0949	-0.0206	0.0969	0.1373	0.0404	0.0937	0.2153	0.1216	0.0623
s004	7	4	0.1016	0.1509	0.0493	0.1064	0.1180	0.0116	0.1120	0.1109	-0.0011	0.0795	0.1827	0.1032	0.0982	0.3880	0.2898	0.1611	0.2242	0.0631	0.0914	0.0877	-0.0037	0.1342	0.0975	-0.0367	0.0932	0.1433	0.0501	0.0821	0.2013	0.1192	0.0692
s004	7	5	0.0903	0.1552	0.0649	0.1093	0.1233	0.0140	0.1178	0.1056	-0.0122	0.0814	0.1740	0.0926	0.1119	0.4390	0.3271	0.1663	0.2769	0.1106	0.1164	0.1500	0.0336	0.1175	0.1255	0.0080	0.0974	0.1826	0.0852	0.0971	0.2007	0.1036	0.0816
s004	7	6	0.1019	0.1665	0.0646	0.1196	0.1363	0.0167	0.1170	0.1090	-0.0080	0.0890	0.1756	0.0866	0.1040	0.4047	0.3007	0.2162	0.3057	0.0895	0.0929	0.0782	-0.0147	0.1357	0.1183	-0.0174	0.0953	0.1592	0.0639	0.0729	0.2050	0.1321	0.0726
s004	7	7	0.0715	0.2192	0.1477	0.1114	0.1357	0.0243	0.1233	0.1320	0.0087	0.0905	0.2425	0.1520	0.1053	0.3896	0.2843	0.1555	0.2880	0.1325	0.1098	0.1223	0.0125	0.1091	0.1001	-0.0090	0.0859	0.1474	0.0615	0.1190	0.6121	0.4931	0.0528
s004	7	8	0.1291	0.1697	0.0406	0.1156	0.1415	0.0259	0.1235	0.1351	0.0116	0.1016	0.1992	0.0976	0.1059	0.4145	0.3086	0.1355	0.2063	0.0708	0.1095	0.1339	0.0244	0.1328	0.1027	-0.0301	0.0882	0.1610	0.0728	0.1027	0.2311	0.1284	0.0921
s004	7	9	0.1032	0.1541	0.0509	0.1109	0.1349	0.0240	0.1000	0.1014	0.0014	0.0842	0.2130	0.1288	0.0956	0.4354	0.3398	0.1452	0.2236	0.0784	0.0966	0.1059	0.0093	0.1259	0.1384	0.0125	0.0861	0.1542	0.0681	0.0940	0.2221	0.1281	0.0800
s004	7	10	0.0961	0.2438	0.1477	0.1054	0.0982	-0.0072	0.1307	0.1463	0.0156	0.0731	0.1953	0.1222	0.0966	0.4265	0.3299	0.1666	0.2780	0.1114	0.0995	0.1152	0.0157	0.1526	0.1244	-0.0282	0.0956	0.1632	0.0676	0.0998	0.2121	0.1123	0.0721
s004	7	11	0.1254	0.2705	0.1451	0.1244	0.1164	-0.0080	0.1292	0.0959	-0.0333	0.0874	0.1808	0.0934	0.0905	0.5672	0.4767	0.1434	0.2226	0.0792	0.1056	0.0692	-0.0364	0.1540	0.1025	-0.0515	0.0872	0.1371	0.0499	0.0934	0.2025	0.1091	0.0879
s004	7	12	0.1016	0.1783	0.0767	0.1278	0.1292	0.0014	0.1064	0.0430	-0.0634	0.0732	0.2883	0.2151	0.1032	0.4041	0.3009	0.1687	0.2553	0.0866	0.1307	0.1406	0.0099	0.1408	0.0547	-0.0861	0.0837	0.1495	0.0658	0.1098	0.2337	0.1239	0.0905
s004	7	13	0.1288	0.1989	0.0701	0.1486	0.1529	0.0043	0.1207	0.1138	-0.0069	0.0908	0.2130	0.1222	0.1272	0.5849	0.4577	0.1449	0.1808	0.0359	0.0951	0.0835	-0.0116	0.1413	0.0803	-0.0610	0.0983	0.1469	0.0486	0.0966	0.2065	0.1099	0.0726
s004	7	14	0.1085	0.1979	0.0894	0.1362	0.1402	0.0040	0.1183	0.0961	-0.0222	0.1085	0.2236	0.1151	0.1190	0.4173	0.2983	0.1595	0.1952	0.0357	0.1288	0.1254	-0.0034	0.1510	0.1001	-0.0509	0.0974	0.1512	0.0538	0.1288	0.2567	0.1279	0.0723
s004	7	15	0.1185	0.2118	0.0933	0.1346	0.1370	0.0024	0.1146	0.1571	0.0425	0.0832	0.1708	0.0876	0.1101	0.4008	0.2907	0.1658	0.2350	0.0692	0.1227	0.1373	0.0146	0.1391	0.0705	-0.0686	0.1059	0.1853	0.0794	0.1008	0.2527	0.1519	0.0797
s004	7	16	0.1312	0.1910	0.0598	0.1209	0.1135	-0.0074	0.0972	0.0961	-0.0011	0.0919	0.1827	0.0908	0.1074	0.5846	0.4772	0.1579	0.2582	0.1003	0.1040	0.1128	0.0088	0.1331	0.0613	-0.0718	0.0922	0.1571	0.0649	0.0874	0.1910	0.1036	0.0855
s004	7	17	0.1006	0.1158	0.0152	0.1396	0.1541	0.0145	0.1180	0.0520	-0.0660	0.0840	0.4257	0.3417	0.1161	0.3539	0.2378	0.1460	0.2078	0.0618	0.1125	0.1001	-0.0124	0.1666	0.0983	-0.0683	0.0765	0.1288	0.0523	0.0850	0.2108	0.1258	0.0602
s004	7	18	0.0916	0.1535	0.0619	0.1177	0.1415	0.0238	0.1135	0.1610	0.0475	0.0842	0.2365	0.1523	0.1122	0.5058	0.3936	0.1526	0.2009	0.0483	0.1035	0.1120	0.0085	0.1481	0.0948	-0.0533	0.0811	0.1384	0.0573	0.0763	0.1939	0.1176	0.0631
s004	7	19	0.1222	0.1551	0.0329	0.0998	0.1278	0.0280	0.1111	0.0752	-0.0359	0.0755	0.1879	0.1124	0.1154	0.3720	0.2566	0.1648	0.2298	0.0650	0.1096	0.1014	-0.0082	0.1271	0.0883	-0.0388	0.0840	0.1326	0.0486	0.0916	0.2034	0.1118	0.0655
s004	7	20	0.1066	0.2031	0.0965	0.1011	0.1244	0.0233	0.1164	0.1679	0.0515	0.0837	0.2940	0.2103	0.1029	0.3526	0.2497	0.1597	0.2273	0.0676	0.1109	0.1318	0.0209	0.1399	0.0858	-0.0541	0.0816	0.1362	0.0546	0.0792	0.1736	0.0944	0.0985
s004	7	21	0.0995	0.1609	0.0614	0.1201	0.1412	0.0211	0.1204	0.1114	-0.0090	0.0919	0.2262	0.1343	0.1317	0.4015	0.2698	0.1629	0.1959	0.0330	0.1251	0.1606	0.0355	0.1294	0.1262	-0.0032	0.0869	0.1587	0.0718	0.0768	0.1991	0.1223	0.0605
s004	7	22	0.1032	0.1733	0.0701	0.1198	0.1394	0.0196	0.0977	0.1014	0.0037	0.0729	0.1977	0.1248	0.1124	0.4141	0.3017	0.1299	0.2368	0.1069	0.1394	0.1173	-0.0221	0.1405	0.0956	-0.0449	0.0951	0.1645	0.0694	0.0737	0.2016	0.1279	0.0774
s004	7	23	0.1003	0.1915	0.0912	0.1214	0.1494	0.0280	0.1294	0.1098	-0.0196	0.1017	0.2563	0.1546	0.0731	0.4052	0.3321	0.1528	0.2238	0.0710	0.1214	0.1439	0.0225	0.1251	0.0763	-0.0488	0.0855	0.1612	0.0757	0.1027	0.2187	0.1160	0.0721
s004	7	24	0.0895	0.2198	0.1303	0.1225	0.1265	0.0040	0.1075	0.1056	-0.0019	0.0975	0.2345	0.1370	0.0948	0.3382	0.2434	0.1545	0.1994	0.0449	0.1109	0.1363	0.0254	0.1428	0.0589	-0.0839	0.0916	0.1610	0.0694	0.0839	0.1973	0.1134	0.0584
s004	7	25	0.0903	0.1807	0.0904	0.1235	0.1301	0.0066	0.1190	0.1304	0.0114	0.0787	0.3487	0.2700	0.1103	0.3537	0.2434	0.1874	0.2838	0.0964	0.1008	0.1101	0.0093	0.1212	0.1046	-0.0166	0.0813	0.1341	0.0528	0.0916	0.1915	0.0999	0.0715
s004	7	26	0.1188	0.1515	0.0327	0.1037	0.1504	0.0467	0.1141	0.0903	-0.0238	0.0932	0.8735	0.7803	0.1011	0.3810	0.2799	0.1673	0.5028	0.3355	0.0776	0.0975	0.0199	0.1574	0.0774	-0.0800	0.0811	0.1526	0.0715	0.0731	0.1751	0.1020	0.0747
s004	7	27	0.0966	0.1446	0.0480	0.1233	0.1262	0.0029	0.1088	0.0768	-0.0320	0.0967	0.2194	0.1227	0.0795	0.3804	0.3009	0.1647	0.3922	0.2275	0.1502	0.2846	0.1344	0.1233	0.0787	-0.0446	0.0874	0.1502	0.0628	0.0979	0.2255	0.1276	0.0792
s004	7	28	0.0932	0.1478	0.0546	0.1164	0.1273	0.0109	0.1117	0.0842	-0.0275	0.1091	0.2323	0.1232	0.0768	0.4455	0.3687	0.1362	0.2397	0.1035	0.1183	0.2503	0.1320	0.1313	0.1178	-0.0135	0.0911	0.1697	0.0786	0.0813	0.1828	0.1015	0.0871
s004	7	29	0.0859	0.5318	0.4459	0.1246	0.1808	0.0562	0.1244	0.1233	-0.0011	0.0763	0.1837	0.1074	0.1140	0.3629	0.2489	0.1421	0.1883	0.0462	0.1265	0.1210	-0.0055	0.1631	0.0808	-0.0823	0.0810	0.1312	0.0502	0.0810	0.2012	0.1202	0.0715
s004	7	30	0.1336	0.2663	0.1327	0.1082	0.1307	0.0225	0.1019	0.1008	-0.0011	0.0808	0.1787	0.0979	0.0890	0.4322	0.3432	0.1660	0.2658	0.0998	0.0977	0.0869	-0.0108	0.1651	0.1321	-0.0330	0.0690	0.1363	0.0673	0.0779	0.1868	0.1089	0.0676
s004	7	31	0.1135	0.1266	0.0131	0.1241	0.1901	0.0660	0.1175	0.2495	0.1320	0.0721	0.2835	0.2114	0.1072	0.3754	0.2682	0.1523	0.2112	0.0589	0.1153	0.1006	-0.0147	0.1386	0.1014	-0.0372	0.0890	0.1397	0.0507	0.0979	0.2113	0.1134	0.0750
s004	7	32	0.1185	0.1472	0.0287	0.1117	0.1896	0.0779	0.1283	0.1531	0.0248	0.0876	0.2494	0.1618	0.0953	0.3387	0.2434	0.1753	0.3012	0.1259	0.1391	0.2184	0.0793	0.1373	0.0898	-0.0475	0.0998	0.1602	0.0604	0.0898	0.1881	0.0983	0.0882
s004	7	33	0.1117	0.1570	0.0453	0.1175	0.1445	0.0270	0.1233	0.1624	0.0391	0.0874	0.1835	0.0961	0.0853	0.3551	0.2698	0.1753	0.2112	0.0359	0.1206	0.1273	0.0067	0.1537	0.1017	-0.0520	0.0898	0.1431	0.0533	0.0937	0.1955	0.1018	0.0789
s004	7	34	0.1164	0.1440	0.0276	0.1164	0.1790	0.0626	0.1285	0.1565	0.0280	0.0913	0.2188	0.1275	0.1119	0.3664	0.2545	0.1639	0.2254	0.0615	0.1254	0.1228	-0.0026	0.1529	0.1070	-0.0459	0.0800	0.1183	0.0383	0.0953	0.2121	0.1168	0.0858
s004	7	35	0.1154	0.1475	0.0321	0.1101	0.1592	0.0491	0.1183	0.1592	0.0409	0.1003	0.2135	0.1132	0.0979	0.3585	0.2606	0.2207	0.3239	0.1032	0.0990	0.1279	0.0289	0.1518	0.0919	-0.0599	0.0842	0.1470	0.0628	0.0961	0.2052	0.1091	0.0826
s004	7	36	0.1135	0.1836	0.0701	0.1159	0.1700	0.0541	0.1146	0.1487	0.0341	0.0916	0.2217	0.1301	0.1024	0.4266	0.3242	0.1515	0.2141	0.0626	0.0821	0.1213	0.0392	0.1438	0.1135	-0.0303	0.0797	0.1496	0.0699	0.0760	0.1989	0.1229	0.0589
s004	7	37	0.0650	0.1752	0.1102	0.1204	0.1529	0.0325	0.0921	0.1428	0.0507	0.0903	0.2795	0.1892	0.1080	0.3746	0.2666	0.1615	0.2156	0.0541	0.1167	0.1004	-0.0163	0.1658	0.1091	-0.0567	0.0832	0.1389	0.0557	0.0855	0.1978	0.1123	0.0631
s004	7	38	0.1359	0.1686	0.0327	0.1167	0.1502	0.0335	0.1249	0.1598	0.0349	0.0847	0.1934	0.1087	0.0787	0.3814	0.3027	0.1528	0.2241	0.0713	0.1177	0.1384	0.0207	0.1412	0.1064	-0.0348	0.0832	0.1592	0.0760	0.0797	0.1865	0.1068	0.0700
s004	7	39	0.0982	0.1789	0.0807	0.1032	0.1243	0.0211	0.1190	0.1465	0.0275	0.0723	0.2153	0.1430	0.1064	0.3492	0.2428	0.1919	0.3518	0.1599	0.1029	0.1041	0.0012	0.1301	0.1360	0.0059	0.0850	0.1526	0.0676	0.0755	0.1812	0.1057	0.0853
s004	7	40	0.1051	0.1834	0.0783	0.1188	0.1698	0.0510	0.1230	0.1069	-0.0161	0.0869	0.2054	0.1185	0.0919	0.3715	0.2796	0.2020	0.3290	0.1270	0.1045	0.0816	-0.0229	0.1102	0.0967	-0.0135	0.0954	0.1614	0.0660	0.0842	0.1918	0.1076	0.0776
s004	7	41	0.1299	0.1895	0.0596	0.1185	0.1602	0.0417	0.1346	0.1531	0.0185	0.0919	0.1724	0.0805	0.0971	0.3872	0.2901	0.1666	0.2202	0.0536	0.1038	0.1025	-0.0013	0.1205	0.0756	-0.0449	0.0922	0.1307	0.0385	0.1000	0.1952	0.0952	0.0847
s004	7	42	0.0855	0.1643	0.0788	0.1172	0.1257	0.0085	0.1124	0.1465	0.0341	0.0734	0.2370	0.1636	0.1061	0.4894	0.3833	0.1438	0.2980	0.1542	0.1024	0.1152	0.0128	0.1642	0.1230	-0.0412	0.0919	0.1777	0.0858	0.0813	0.2234	0.1421	0.0879
s004	7	43	0.1301	0.2021	0.0720	0.1373	0.1516	0.0143	0.1328	0.0956	-0.0372	0.0966	0.2193	0.1227	0.1111	0.5706	0.4595	0.1584	0.2912	0.1328	0.1412	0.1986	0.0574	0.1270	0.0711	-0.0559	0.1085	0.1631	0.0546	0.0808	0.1810	0.1002	0.0903
s004	7	44	0.1124	0.2778	0.1654	0.1280	0.1579	0.0299	0.1294	0.1051	-0.0243	0.0993	0.1977	0.0984	0.0995	0.4022	0.3027	0.1605	0.2563	0.0958	0.1180	0.1157	-0.0023	0.1428	0.1056	-0.0372	0.0792	0.1164	0.0372	0.1032	0.2226	0.1194	0.0882
s004	7	45	0.1014	0.1319	0.0305	0.1243	0.1425	0.0182	0.1225	0.0876	-0.0349	0.0991	0.1996	0.1005	0.1180	0.5973	0.4793	0.1500	0.2076	0.0576	0.1156	0.1104	-0.0052	0.1457	0.0879	-0.0578	0.0874	0.1433	0.0559	0.0869	0.1945	0.1076	0.0744
s004	7	46	0.1219	0.1553	0.0334	0.1053	0.1235	0.0182	0.1117	0.0945	-0.0172	0.0874	0.1637	0.0763	0.0908	0.3469	0.2561	0.1671	0.1917	0.0246	0.1111	0.0758	-0.0353	0.1491	0.1056	-0.0435	0.0948	0.1721	0.0773	0.0971	0.2126	0.1155	0.0734
s004	7	47	0.1064	0.1449	0.0385	0.1466	0.1373	-0.0093	0.1178	0.0811	-0.0367	0.1510	0.3603	0.2093	0.0950	0.4121	0.3171	0.1549	0.1724	0.0175	0.1169	0.1218	0.0049	0.1428	0.1043	-0.0385	0.0842	0.1525	0.0683	0.0995	0.2076	0.1081	0.0824
s004	7	48	0.1056	0.1565	0.0509	0.1367	0.1444	0.0077	0.1227	0.1124	-0.0103	0.0898	0.2294	0.1396	0.1088	0.5213	0.4125	0.1569	0.1860	0.0291	0.1148	0.1233	0.0085	0.1515	0.0879	-0.0636	0.0813	0.1341	0.0528	0.1103	0.2121	0.1018	0.0774
s004	7	49	0.1027	0.1678	0.0651	0.1423	0.1748	0.0325	0.1325	0.1769	0.0444	0.0892	0.1723	0.0831	0.1109	0.3739	0.2630	0.1447	0.1666	0.0219	0.1188	0.1424	0.0236	0.1790	0.1143	-0.0647	0.0978	0.1648	0.0670	0.0956	0.2216	0.1260	0.0839
s004	7	50	0.1180	0.1950	0.0770	0.1132	0.1444	0.0312	0.1235	0.1497	0.0262	0.0816	0.1977	0.1161	0.0961	0.3614	0.2653	0.1980	0.2492	0.0512	0.1194	0.1181	-0.0013	0.1344	0.0753	-0.0591	0.0829	0.1460	0.0631	0.0895	0.1960	0.1065	0.0927
s004	8	1	0.0985	0.1512	0.0527	0.0985	0.1355	0.0370	0.0900	0.0974	0.0074	0.0401	0.2599	0.2198	0.0660	0.3622	0.2962	0.1094	0.1654	0.0560	0.0943	0.0819	-0.0124	0.1305	0.1202	-0.0103	0.0750	0.1201	0.0451	0.0797	0.1881	0.1084	0.0779
s004	8	2	0.1000	0.1633	0.0633	0.1011	0.1106	0.0095	0.0964	0.0626	-0.0338	0.0684	0.2473	0.1789	0.0834	0.3482	0.2648	0.1346	0.1835	0.0489	0.1067	0.0843	-0.0224	0.1323	0.1561	0.0238	0.0850	0.1428	0.0578	0.1037	0.2136	0.1099	0.0663
s004	8	3	0.1040	0.1686	0.0646	0.0884	0.1328	0.0444	0.0977	0.1542	0.0565	0.0734	0.2560	0.1826	0.0882	0.3461	0.2579	0.1117	0.1537	0.0420	0.1196	0.1183	-0.0013	0.1112	0.1300	0.0188	0.0900	0.1525	0.0625	0.1035	0.2195	0.1160	0.0726
s004	8	4	0.0942	0.2480	0.1538	0.0784	0.1249	0.0465	0.1032	0.1209	0.0177	0.0715	0.2536	0.1821	0.0760	0.3753	0.2993	0.1080	0.1666	0.0586	0.1222	0.1265	0.0043	0.1130	0.1532	0.0402	0.0805	0.1396	0.0591	0.0874	0.2108	0.1234	0.0681
s004	8	5	0.0665	0.1522	0.0857	0.0752	0.1359	0.0607	0.0961	0.0942	-0.0019	0.0669	0.2308	0.1639	0.0708	0.4285	0.3577	0.1291	0.2305	0.1014	0.1014	0.1413	0.0399	0.1111	0.1713	0.0602	0.0966	0.1884	0.0918	0.0710	0.2522	0.1812	0.0256
s004	8	6	0.1040	0.2142	0.1102	0.0861	0.1212	0.0351	0.0940	0.1006	0.0066	0.0663	0.2019	0.1356	0.0911	0.3855	0.2944	0.1190	0.2233	0.1043	0.1235	0.1455	0.0220	0.1124	0.1236	0.0112	0.0845	0.1455	0.0610	0.0995	0.4448	0.3453	0.0739
s004	8	7	0.0934	0.2693	0.1759	0.0800	0.1138	0.0338	0.1069	1.1123	1.0054	0.0655	0.1576	0.0921	0.0787	0.4237	0.3450	0.1236	0.2258	0.1022	0.1127	0.1421	0.0294	0.1214	0.1061	-0.0153	0.0924	0.1444	0.0520	0.0919	0.2332	0.1413	0.0750
s004	8	8	0.1027	0.2169	0.1142	0.0919	0.1078	0.0159	0.1188	0.0742	-0.0446	0.0811	0.2460	0.1649	0.1127	0.3851	0.2724	0.1264	0.2296	0.1032	0.1151	0.1973	0.0822	0.1159	0.1226	0.0067	0.0887	0.1642	0.0755	0.0934	0.2068	0.1134	0.0744
s004	8	9	0.1048	0.1636	0.0588	0.1029	0.1330	0.0301	0.1095	0.1296	0.0201	0.0758	0.3059	0.2301	0.0795	0.3611	0.2816	0.1191	0.2975	0.1784	0.1264	0.2534	0.1270	0.1209	0.1439	0.0230	0.0839	0.1602	0.0763	0.1135	0.2211	0.1076	0.0750
s004	8	10	0.1059	0.1755	0.0696	0.1008	0.1246	0.0238	0.1080	0.0995	-0.0085	0.0682	0.2680	0.1998	0.0832	0.3604	0.2772	0.1159	0.1872	0.0713	0.1241	0.0983	-0.0258	0.1037	0.1122	0.0085	0.0821	0.1285	0.0464	0.0987	0.2108	0.1121	0.0731
s004	8	11	0.1088	0.1963	0.0875	0.1241	0.1336	0.0095	0.1065	0.0204	-0.0861	0.1125	0.4439	0.3314	0.1000	0.4049	0.3049	0.1494	0.3064	0.1570	0.1151	0.2044	0.0893	0.1027	0.1160	0.0133	0.0766	0.1410	0.0644	0.0919	0.2140	0.1221	0.0779
s004	8	12	0.0797	0.1717	0.0920	0.0797	0.1386	0.0589	0.1059	0.0531	-0.0528	0.0906	0.3057	0.2151	0.0995	0.4025	0.3030	0.1268	0.1997	0.0729	0.1088	0.0977	-0.0111	0.1181	0.1308	0.0127	0.0731	0.1483	0.0752	0.0700	0.2132	0.1432	0.0692
s004	8	13	0.1151	0.1298	0.0147	0.1209	0.1645	0.0436	0.1072	0.2228	0.1156	0.0721	0.3122	0.2401	0.1011	0.3548	0.2537	0.1083	0.1711	0.0628	0.0995	0.1220	0.0225	0.1138	0.0734	-0.0404	0.0700	0.1365	0.0665	0.0837	0.1947	0.1110	0.0710
s004	8	14	0.0628	0.2643	0.2015	0.0734	0.1457	0.0723	0.1016	0.1428	0.0412	0.0686	0.2061	0.1375	0.0792	0.4585	0.3793	0.1006	0.1611	0.0605	0.0916	0.1339	0.0423	0.1201	0.0837	-0.0364	0.0766	0.1439	0.0673	0.0829	0.1986	0.1157	0.0631
s004	8	15	0.0781	0.1751	0.0970	0.1206	0.1309	0.0103	0.1004	0.0969	-0.0035	0.0822	0.2231	0.1409	0.1119	0.3534	0.2415	0.1225	0.1983	0.0758	0.1167	0.1756	0.0589	0.1090	0.1101	0.0011	0.0755	0.1541	0.0786	0.0821	0.1931	0.1110	0.0689
s004	8	16	0.0898	0.1816	0.0918	0.1077	0.1162	0.0085	0.0940	0.0988	0.0048	0.0731	0.2040	0.1309	0.0919	0.3440	0.2521	0.1491	0.2109	0.0618	0.1130	0.1281	0.0151	0.1540	0.0806	-0.0734	0.0875	0.1701	0.0826	0.0898	0.2193	0.1295	0.0639
s004	8	17	0.1357	0.3343	0.1986	0.1066	0.1890	0.0824	0.1098	0.1299	0.0201	0.0676	0.2557	0.1881	0.0950	0.3878	0.2928	0.1360	0.1371	0.0011	0.1154	0.1232	0.0078	0.1344	0.0829	-0.0515	0.0785	0.1429	0.0644	0.0892	0.1923	0.1031	0.0911
s004	8	18	0.0966	0.1504	0.0538	0.1227	0.1407	0.0180	0.0922	0.0014	-0.0908	0.0948	0.3151	0.2203	0.0995	0.3614	0.2619	0.1222	0.1787	0.0565	0.1161	0.1484	0.0323	0.1019	0.0576	-0.0443	0.0832	0.1299	0.0467	0.1006	0.2219	0.1213	0.0792
s004	8	19	0.0942	0.1435	0.0493	0.0927	0.1445	0.0518	0.1059	0.0264	-0.0795	0.1331	0.3883	0.2552	0.0961	0.3593	0.2632	0.1072	0.1838	0.0766	0.1080	0.1102	0.0022	0.1157	0.0439	-0.0718	0.0948	0.1550	0.0602	0.0998	0.2055	0.1057	0.0813
s004	8	20	0.1130	0.1443	0.0313	0.1051	0.1524	0.0473	0.1077	0.1122	0.0045	0.0747	0.2027	0.1280	0.0887	0.3513	0.2626	0.1146	0.1706	0.0560	0.1080	0.0930	-0.0150	0.1455	0.1157	-0.0298	0.0795	0.1494	0.0699	0.0884	0.2015	0.1131	0.0697
s004	8	21	0.1219	0.1321	0.0102	0.1077	0.1916	0.0839	0.1159	0.1714	0.0555	0.0686	0.2602	0.1916	0.0950	0.3690	0.2740	0.1410	0.1621	0.0211	0.1085	0.1123	0.0038	0.1194	0.0980	-0.0214	0.0713	0.1428	0.0715	0.0887	0.2071	0.1184	0.0681
s004	8	22	0.1056	0.1425	0.0369	0.1209	0.1732	0.0523	0.1111	0.1370	0.0259	0.0644	0.2863	0.2219	0.0787	0.3796	0.3009	0.1133	0.1629	0.0496	0.0847	0.1539	0.0692	0.1162	0.0462	-0.0700	0.0676	0.1479	0.0803	0.0766	0.2018	0.1252	0.0837
s004	8	23	0.1077	0.1454	0.0377	0.1019	0.1779	0.0760	0.1074	0.1589	0.0515	0.0781	0.2538	0.1757	0.0958	0.7150	0.6192	0.1095	0.2375	0.1280	0.0731	0.1022	0.0291	0.1355	0.1054	-0.0301	0.0700	0.1510	0.0810	0.1051	0.2457	0.1406	0.0573
s004	8	24	0.1111	0.1353	0.0242	0.1209	0.1539	0.0330	0.1140	0.1370	0.0230	0.0750	0.2162	0.1412	0.0953	0.3799	0.2846	0.1204	0.1700	0.0496	0.1024	0.1373	0.0349	0.1067	0.0352	-0.0715	0.1001	0.5722	0.4721	0.1027	0.2319	0.1292	0.0694
s004	8	25	0.0863	0.1688	0.0825	0.0800	0.1083	0.0283	0.1030	0.1019	-0.0011	0.0761	0.2394	0.1633	0.0921	0.3991	0.3070	0.1180	0.2001	0.0821	0.1354	0.2009	0.0655	0.1209	0.0734	-0.0475	0.0642	0.1613	0.0971	0.0892	0.1918	0.1026	0.0655
s004	8	26	0.1344	0.1710	0.0366	0.1111	0.1439	0.0328	0.1351	0.1478	0.0127	0.0755	0.2399	0.1644	0.0927	0.3673	0.2746	0.1341	0.3769	0.2428	0.0974	0.1582	0.0608	0.1190	0.1233	0.0043	0.0715	0.1512	0.0797	0.0887	0.2079	0.1192	0.0737
s004	8	27	0.0821	0.1295	0.0474	0.0950	0.1256	0.0306	0.1095	0.1116	0.0021	0.0663	0.3035	0.2372	0.0813	0.3751	0.2938	0.1159	0.3397	0.2238	0.0953	0.1276	0.0323	0.1222	0.0908	-0.0314	0.0914	0.1603	0.0689	0.1040	0.2187	0.1147	0.0568
s004	8	28	0.1130	0.1457	0.0327	0.1378	0.1338	-0.0040	0.1060	0.0120	-0.0940	0.0913	0.3840	0.2927	0.0971	0.6028	0.5057	0.1577	0.2279	0.0702	0.0948	0.1324	0.0376	0.1135	0.0544	-0.0591	0.0850	0.1504	0.0654	0.0832	0.1960	0.1128	0.0652
s004	8	29	0.0876	0.1453	0.0577	0.1383	0.1893	0.0510	0.1161	0.1198	0.0037	0.0776	0.2053	0.1277	0.1114	0.4015	0.2901	0.1563	0.1885	0.0322	0.1122	0.1461	0.0339	0.1318	0.0959	-0.0359	0.0726	0.1491	0.0765	0.0821	0.2050	0.1229	0.0644
s004	8	30	0.0721	0.1726	0.1005	0.0900	0.1444	0.0544	0.0758	0.1170	0.0412	0.0700	0.2117	0.1417	0.1219	0.4033	0.2814	0.1850	0.2059	0.0209	0.1072	0.1595	0.0523	0.1056	0.0755	-0.0301	0.0740	0.1476	0.0736	0.0948	0.2069	0.1121	0.0647
s004	8	31	0.0913	0.1630	0.0717	0.1140	0.1642	0.0502	0.1043	0.0689	-0.0354	0.0903	0.2146	0.1243	0.0871	0.4812	0.3941	0.1505	0.2015	0.0510	0.1380	0.2495	0.1115	0.1555	0.1341	-0.0214	0.0661	0.1759	0.1098	0.1132	0.2063	0.0931	0.0752
s004	8	32	0.0821	0.1741	0.0920	0.1029	0.1454	0.0425	0.0987	0.1259	0.0272	0.0942	0.2325	0.1383	0.1064	0.4387	0.3323	0.1595	0.2503	0.0908	0.1090	0.1637	0.0547	0.1465	0.0906	-0.0559	0.0932	0.1605	0.0673	0.1074	0.2152	0.1078	0.0768
s004	8	33	0.0858	0.1282	0.0424	0.0921	0.1336	0.0415	0.1048	0.1117	0.0069	0.0795	0.1906	0.1111	0.1077	0.5200	0.4123	0.1220	0.1806	0.0586	0.1188	0.1606	0.0418	0.1223	0.0890	-0.0333	0.0780	0.1424	0.0644	0.0861	0.1979	0.1118	0.0726
s004	8	34	0.0787	0.2124	0.1337	0.1212	0.1455	0.0243	0.1029	0.1459	0.0430	0.0795	0.2191	0.1396	0.1048	0.3857	0.2809	0.1328	0.2115	0.0787	0.1148	0.1579	0.0431	0.1056	0.0671	-0.0385	0.0784	0.1407	0.0623	0.1003	0.1965	0.0962	0.0845
s004	8	35	0.0945	0.1673	0.0728	0.1048	0.1478	0.0430	0.1297	0.1233	-0.0064	0.0853	0.2151	0.1298	0.0869	0.3791	0.2922	0.1687	0.2199	0.0512	0.1293	0.1413	0.0120	0.1373	0.1101	-0.0272	0.0682	0.1323	0.0641	0.0924	0.1907	0.0983	0.0919
s004	8	36	0.1059	0.1425	0.0366	0.1035	0.1806	0.0771	0.1032	0.1222	0.0190	0.0847	0.2538	0.1691	0.1064	0.3893	0.2829	0.1381	0.1994	0.0613	0.1270	0.1241	-0.0029	0.1561	0.0872	-0.0689	0.0906	0.1463	0.0557	0.0924	0.1955	0.1031	0.0660
s004	8	37	0.1019	0.1383	0.0364	0.1111	0.1568	0.0457	0.1130	0.1310	0.0180	0.0842	0.2615	0.1773	0.0940	0.3308	0.2368	0.1284	0.1968	0.0684	0.1109	0.1659	0.0550	0.1362	0.0853	-0.0509	0.0652	0.1615	0.0963	0.0792	0.2071	0.1279	0.0776
s004	8	38	0.1330	0.2823	0.1493	0.1014	0.1260	0.0246	0.1172	0.1259	0.0087	0.0726	0.2301	0.1575	0.0869	0.4512	0.3643	0.1402	0.2263	0.0861	0.1280	0.2128	0.0848	0.1249	0.0455	-0.0794	0.1161	0.6547	0.5386	0.1011	0.3081	0.2070	0.1053
s004	8	39	0.0990	0.1401	0.0411	0.0929	0.1404	0.0475	0.1127	0.1331	0.0204	0.0729	0.3175	0.2446	0.1082	0.3867	0.2785	0.1521	0.1703	0.0182	0.1362	0.1777	0.0415	0.1558	0.0747	-0.0811	0.0774	0.1753	0.0979	0.0744	0.1783	0.1039	0.1119
s004	8	40	0.1109	0.1623	0.0514	0.1143	0.1497	0.0354	0.1201	0.2460	0.1259	0.0792	0.2637	0.1845	0.1085	0.4018	0.2933	0.1396	0.1523	0.0127	0.1064	0.1237	0.0173	0.1310	0.0985	-0.0325	0.0911	0.1618	0.0707	0.0913	0.2720	0.1807	0.0111
s004	8	41	0.1095	0.1472	0.0377	0.1019	0.1062	0.0043	0.1109	0.1165	0.0056	0.0760	0.1858	0.1098	0.1006	0.3408	0.2402	0.1143	0.1513	0.0370	0.1074	0.1218	0.0144	0.1634	0.1067	-0.0567	0.0837	0.1534	0.0697	0.1262	0.2364	0.1102	0.0813
s004	8	42	0.1365	0.1378	0.0013	0.1338	0.1494	0.0156	0.1141	0.0871	-0.0270	0.1239	0.2920	0.1681	0.1059	0.3554	0.2495	0.1275	0.1679	0.0404	0.1272	0.2075	0.0803	0.1410	0.1212	-0.0198	0.0602	0.1309	0.0707	0.0961	0.2079	0.1118	0.0779
s004	8	43	0.1378	0.2760	0.1382	0.0993	0.1305	0.0312	0.1191	0.0990	-0.0201	0.0795	0.1742	0.0947	0.1000	0.3331	0.2331	0.1275	0.1642	0.0367	0.1238	0.2382	0.1144	0.1719	0.1162	-0.0557	0.0721	0.1502	0.0781	0.0956	0.2124	0.1168	0.0803
s004	8	44	0.1386	0.2277	0.0891	0.1193	0.1291	0.0098	0.0980	0.0808	-0.0172	0.0858	0.2148	0.1290	0.1103	0.3714	0.2611	0.1136	0.2284	0.1148	0.1473	0.2313	0.0840	0.1634	0.1236	-0.0398	0.0744	0.1504	0.0760	0.0937	0.1802	0.0865	0.1019
s004	8	45	0.1069	0.1179	0.0110	0.1085	0.1526	0.0441	0.1225	0.1394	0.0169	0.0784	0.1853	0.1069	0.1003	0.3553	0.2550	0.1399	0.2452	0.1053	0.1077	0.1178	0.0101	0.1270	0.1027	-0.0243	0.0753	0.1363	0.0610	0.1180	0.2187	0.1007	0.0913
s004	8	46	0.0966	0.1340	0.0374	0.1235	0.1296	0.0061	0.1254	0.2049	0.0795	0.1037	0.2895	0.1858	0.0850	0.3854	0.3004	0.1376	0.1894	0.0518	0.1037	0.1323	0.0286	0.1631	0.1251	-0.0380	0.0695	0.1629	0.0934	0.1014	0.2251	0.1237	0.0721
s004	8	47	0.0995	0.1200	0.0205	0.1143	0.1481	0.0338	0.1037	0.2090	0.1053	0.0824	0.2505	0.1681	0.1024	0.3964	0.2940	0.1508	0.1952	0.0444	0.1272	0.1540	0.0268	0.1315	0.0893	-0.0422	0.0734	0.1225	0.0491	0.0887	0.2010	0.1123	0.0921
s004	8	48	0.0982	0.1208	0.0226	0.1035	0.1502	0.0467	0.1090	0.0929	-0.0161	0.0842	0.2386	0.1544	0.0905	0.3408	0.2503	0.1581	0.1988	0.0407	0.1167	0.1432	0.0265	0.1426	0.0903	-0.0523	0.0682	0.1315	0.0633	0.0895	0.1910	0.1015	0.0826
s004	8	49	0.1011	0.1177	0.0166	0.1209	0.1550	0.0341	0.1111	0.2096	0.0985	0.0829	0.2109	0.1280	0.1088	0.3918	0.2830	0.1396	0.1710	0.0314	0.1103	0.1115	0.0012	0.1357	0.1230	-0.0127	0.0692	0.1341	0.0649	0.0929	0.2105	0.1176	0.0818
s004	8	50	0.0969	0.1446	0.0477	0.1164	0.1328	0.0164	0.1127	0.1090	-0.0037	0.0808	0.1874	0.1066	0.0863	0.3588	0.2725	0.1270	0.1877	0.0607	0.1172	0.1236	0.0064	0.1363	0.1038	-0.0325	0.1186	0.1864	0.0678	0.1006	0.2132	0.1126	0.0795
s005	1	1	0.0729	0.2393	0.1664	0.1254	0.3416	0.2162	0.0853	0.8068	0.7215	0.1206	0.7183	0.5977	0.0660	0.8672	0.8012	0.1124	0.6804	0.5680	0.1000	1.3723	1.2723	0.1840	0.5625	0.3785	0.0747	0.3779	0.3032	0.0866	0.6034	0.5168	0.0797
s005	1	2	0.0721	0.9983	0.9262	0.1077	0.3803	0.2726	0.0752	0.2610	0.1858	0.1512	0.4964	0.3452	0.1114	1.1198	1.0084	0.1473	0.8163	0.6690	0.0971	0.3054	0.2083	0.1570	0.2756	0.1186	0.0982	0.5534	0.4552	0.0560	0.4995	0.4435	0.1074
s005	1	3	0.0631	1.2671	1.2040	0.1362	0.3254	0.1892	0.0792	0.2581	0.1789	0.1293	0.5125	0.3832	0.1045	0.7628	0.6583	0.1325	0.4542	0.3217	0.0884	0.5951	0.5067	0.1787	0.2854	0.1067	0.0483	1.0708	1.0225	0.0634	0.5000	0.4366	0.0871
s005	1	4	0.1040	0.6528	0.5488	0.1288	0.4310	0.3022	0.0977	0.2988	0.2011	0.1143	0.4703	0.3560	0.1066	0.7178	0.6112	0.1135	0.3721	0.2586	0.1082	0.2701	0.1619	0.1399	0.3305	0.1906	0.0803	0.4286	0.3483	0.0916	0.7449	0.6533	0.1388
s005	1	5	0.0837	0.6212	0.5375	0.1090	0.4267	0.3177	0.0924	0.2774	0.1850	0.0905	0.4518	0.3613	0.1027	0.7282	0.6255	0.1111	0.4226	0.3115	0.0882	0.1751	0.0869	0.1280	0.2405	0.1125	0.0869	0.4389	0.3520	0.1241	0.5227	0.3986	0.0958
s005	1	6	0.0950	0.4794	0.3844	0.1502	0.3160	0.1658	0.0787	0.3381	0.2594	0.1312	0.6753	0.5441	0.1349	0.8525	0.7176	0.1642	0.4107	0.2465	0.0871	0.1877	0.1006	0.1219	0.3196	0.1977	0.0758	0.9561	0.8803	0.0663	0.5499	0.4836	0.1085
s005	1	7	0.0961	0.4610	0.3649	0.1103	0.1995	0.0892	0.1278	0.2075	0.0797	0.1230	1.0050	0.8820	0.1367	0.7007	0.5640	0.1381	0.5456	0.4075	0.0998	0.2223	0.1225	0.1304	0.2862	0.1558	0.0536	0.3856	0.3320	0.0700	0.5396	0.4696	0.0826
s005	1	8	0.0876	0.4475	0.3599	0.1288	0.3188	0.1900	0.1053	0.3344	0.2291	0.1304	0.6360	0.5056	0.1206	2.7314	2.6108	0.1518	0.6989	0.5471	0.1069	0.1753	0.0684	0.1154	0.3627	0.2473	0.0541	0.2314	0.1773	0.0797	0.4306	0.3509	0.0845
s005	1	9	0.0584	0.4626	0.4042	0.1307	0.2627	0.1320	0.0760	0.2072	0.1312	0.1444	0.7632	0.6188	0.1035	0.6499	0.5464	0.1085	0.3117	0.2032	0.0898	0.1685	0.0787	0.1373	0.3735	0.2362	0.0370	0.2038	0.1668	0.0932	0.4757	0.3825	0.1185
s005	1	10	0.0774	0.2441	0.1667	0.1317	0.2753	0.1436	0.0929	0.2323	0.1394	0.1217	0.7547	0.6330	0.1143	0.6443	0.5300	0.1252	0.3516	0.2264	0.0795	0.1675	0.0880	0.1518	0.2954	0.1436	0.0771	0.6033	0.5262	0.0884	0.4063	0.3179	0.0966
s005	1	11	0.0647	0.2575	0.1928	0.1296	0.2903	0.1607	0.0879	0.2172	0.1293	0.1217	0.8637	0.7420	0.1283	0.6609	0.5326	0.1070	0.4564	0.3494	0.0966	0.1656	0.0690	0.1436	0.1743	0.0307	0.0964	0.2801	0.1837	0.0993	0.4354	0.3361	0.1024
s005	1	12	0.0940	0.3116	0.2176	0.1278	0.2611	0.1333	0.0861	0.2123	0.1262	0.1019	0.8635	0.7616	0.1520	1.7344	1.5824	0.1219	0.4940	0.3721	0.1103	0.1753	0.0650	0.1402	0.2735	0.1333	0.0671	0.4587	0.3916	0.1161	0.4242	0.3081	0.1061
s005	1	13	0.0731	0.2240	0.1509	0.1167	0.2437	0.1270	0.0876	0.1985	0.1109	0.1008	0.8494	0.7486	0.1201	0.7081	0.5880	0.1315	0.3408	0.2093	0.0882	0.1888	0.1006	0.1338	0.2159	0.0821	0.0710	0.2362	0.1652	0.1151	0.4562	0.3411	0.0911
s005	1	14	0.0650	0.4101	0.3451	0.1027	0.2260	0.1233	0.0697	0.1653	0.0956	0.1380	0.6887	0.5507	0.1127	0.5587	0.4460	0.1212	0.3347	0.2135	0.0760	0.1508	0.0748	0.1190	0.1771	0.0581	0.0921	0.2396	0.1475	0.0869	0.3984	0.3115	0.0800
s005	1	15	0.0684	0.5056	0.4372	0.1085	0.2626	0.1541	0.0504	0.3974	0.3470	0.1259	0.4433	0.3174	0.1198	0.6355	0.5157	0.1349	0.3439	0.2090	0.0879	0.1680	0.0801	0.1198	0.1547	0.0349	0.0858	0.2399	0.1541	0.0834	0.3767	0.2933	0.0834
s005	1	16	0.1045	0.4533	0.3488	0.1159	0.2386	0.1227	0.0826	0.2842	0.2016	0.1088	0.3785	0.2697	0.1040	0.5598	0.4558	0.1143	0.3270	0.2127	0.0824	0.1902	0.1078	0.1185	0.1692	0.0507	0.0795	0.2381	0.1586	0.0837	0.7932	0.7095	0.1267
s005	1	17	0.0760	0.5174	0.4414	0.1130	0.2207	0.1077	0.0800	0.2157	0.1357	0.1204	0.8498	0.7294	0.1111	0.6485	0.5374	0.1278	0.3527	0.2249	0.1029	0.1845	0.0816	0.1309	0.1753	0.0444	0.0723	0.2251	0.1528	0.0866	0.4604	0.3738	0.0927
s005	1	18	0.1188	0.3871	0.2683	0.1035	0.2790	0.1755	0.0813	0.3122	0.2309	0.1040	0.8078	0.7038	0.1016	0.8163	0.7147	0.1394	0.3416	0.2022	0.0953	0.1696	0.0743	0.1201	0.1817	0.0616	0.1019	0.2515	0.1496	0.0887	0.4646	0.3759	0.0993
s005	1	19	0.0810	0.3546	0.2736	0.0979	0.1913	0.0934	0.1095	0.2256	0.1161	0.1190	0.3375	0.2185	0.0853	0.6111	0.5258	0.1095	0.4170	0.3075	0.1301	0.1983	0.0682	0.1328	0.2210	0.0882	0.0483	0.2401	0.1918	0.0969	0.4512	0.3543	0.0797
s005	1	20	0.0866	0.3647	0.2781	0.1027	0.2207	0.1180	0.0742	0.2376	0.1634	0.1098	0.4069	0.2971	0.0956	0.5533	0.4577	0.1140	0.3557	0.2417	0.0940	0.1857	0.0917	0.1328	0.1262	-0.0066	0.0911	0.2624	0.1713	0.0829	0.3776	0.2947	0.0818
s005	1	21	0.0818	0.3512	0.2694	0.1016	0.2159	0.1143	0.0937	0.2273	0.1336	0.0908	0.3399	0.2491	0.1225	0.4796	0.3571	0.1186	0.3659	0.2473	0.1156	0.3075	0.1919	0.1111	0.1244	0.0133	0.0784	0.2547	0.1763	0.0905	0.3962	0.3057	0.0803
s005	1	22	0.0766	0.2095	0.1329	0.1101	0.2323	0.1222	0.0932	0.1735	0.0803	0.1212	0.5967	0.4755	0.1040	0.5455	0.4415	0.1228	0.3482	0.2254	0.0961	0.2142	0.1181	0.1193	0.1576	0.0383	0.0789	0.2597	0.1808	0.0942	0.4187	0.3245	0.0755
s005	1	23	0.0655	0.2895	0.2240	0.1154	0.2065	0.0911	0.0900	0.2233	0.1333	0.1077	0.3112	0.2035	0.0977	0.5480	0.4503	0.1365	0.3867	0.2502	0.0921	0.1777	0.0856	0.1468	0.1843	0.0375	0.0681	0.2541	0.1860	0.0818	0.9174	0.8356	0.1169
s005	1	24	0.0655	0.7713	0.7058	0.1373	0.2624	0.1251	0.0834	0.3101	0.2267	0.1085	0.3217	0.2132	0.1151	0.5540	0.4389	0.1194	0.3319	0.2125	0.1114	0.1946	0.0832	0.1185	0.1558	0.0373	0.0781	0.2562	0.1781	0.0766	0.4380	0.3614	0.1003
s005	1	25	0.0826	0.2295	0.1469	0.1069	0.2632	0.1563	0.1037	0.2607	0.1570	0.1473	0.3333	0.1860	0.1190	0.9538	0.8348	0.1141	0.3817	0.2676	0.0937	0.1843	0.0906	0.1106	0.1542	0.0436	0.0884	0.2370	0.1486	0.0974	0.3928	0.2954	0.0953
s005	1	26	0.0863	0.2409	0.1546	0.1275	0.2489	0.1214	0.0921	0.2518	0.1597	0.1024	0.3256	0.2232	0.1114	0.7155	0.6041	0.1284	0.3923	0.2639	0.0837	0.1912	0.1075	0.1388	0.1779	0.0391	0.0718	0.2380	0.1662	0.0853	0.3720	0.2867	0.1056
s005	1	27	0.1095	0.4084	0.2989	0.1167	0.2099	0.0932	0.0892	0.1993	0.1101	0.1098	0.3225	0.2127	0.1433	0.9052	0.7619	0.1357	0.3753	0.2396	0.1111	0.1896	0.0785	0.1219	0.1911	0.0692	0.0800	0.2407	0.1607	0.0913	0.3955	0.3042	0.0871
s005	1	28	0.0898	0.2306	0.1408	0.1122	0.2616	0.1494	0.0771	0.2017	0.1246	0.1085	0.5787	0.4702	0.1011	0.5917	0.4906	0.1547	0.3943	0.2396	0.1069	0.2062	0.0993	0.1219	0.1871	0.0652	0.0808	0.2679	0.1871	0.0784	0.3483	0.2699	0.1093
s005	1	29	0.0934	0.2232	0.1298	0.1373	0.2231	0.0858	0.0919	0.1851	0.0932	0.1190	0.4459	0.3269	0.1095	1.1253	1.0158	0.1008	0.4386	0.3378	0.0987	0.2123	0.1136	0.1140	0.1771	0.0631	0.0826	0.3058	0.2232	0.1465	0.4987	0.3522	0.0958
s005	1	30	0.1190	0.2854	0.1664	0.1003	0.2191	0.1188	0.0969	0.2302	0.1333	0.1433	0.4515	0.3082	0.1151	0.6963	0.5812	0.1225	0.4405	0.3180	0.1143	0.2076	0.0933	0.1380	0.1658	0.0278	0.0605	0.2304	0.1699	0.0982	0.4018	0.3036	0.0876
s005	1	31	0.0934	0.4282	0.3348	0.0871	0.3368	0.2497	0.1167	0.2001	0.0834	0.1193	0.4394	0.3201	0.1098	0.7991	0.6893	0.1500	0.3812	0.2312	0.0987	0.1687	0.0700	0.1317	0.1795	0.0478	0.0584	0.2257	0.1673	0.0900	0.3854	0.2954	0.0908
s005	1	32	0.0916	0.2229	0.1313	0.1449	0.2518	0.1069	0.1006	0.1917	0.0911	0.1140	0.3428	0.2288	0.1375	0.5936	0.4561	0.1347	0.3377	0.2030	0.0948	0.1725	0.0777	0.1190	0.1652	0.0462	0.0829	0.2544	0.1715	0.0845	0.3950	0.3105	0.0971
s005	1	33	0.0797	0.2158	0.1361	0.1333	0.2476	0.1143	0.0874	0.2120	0.1246	0.1164	0.2998	0.1834	0.1088	0.6580	0.5492	0.1452	0.3664	0.2212	0.1146	0.1981	0.0835	0.1262	0.2017	0.0755	0.0671	0.2394	0.1723	0.0898	0.3984	0.3086	0.0887
s005	1	34	0.0950	0.2213	0.1263	0.1040	0.2310	0.1270	0.0890	0.2009	0.1119	0.1299	0.4025	0.2726	0.1307	0.6871	0.5564	0.1542	0.4054	0.2512	0.0979	0.1856	0.0877	0.1296	0.2888	0.1592	0.0689	0.2388	0.1699	0.1011	0.3960	0.2949	0.0937
s005	1	35	0.0750	0.2248	0.1498	0.1267	0.2529	0.1262	0.0900	0.2196	0.1296	0.1415	0.2550	0.1135	0.1169	0.6725	0.5556	0.1212	0.3698	0.2486	0.0937	0.1827	0.0890	0.1233	0.1659	0.0426	0.0813	0.2388	0.1575	0.0953	0.4277	0.3324	0.0985
s005	1	36	0.0924	0.2135	0.1211	0.1185	0.2304	0.1119	0.0824	0.1888	0.1064	0.1225	0.3138	0.1913	0.1325	0.6461	0.5136	0.1613	0.3719	0.2106	0.0979	0.1735	0.0756	0.1383	0.1756	0.0373	0.0787	0.2510	0.1723	0.0903	0.3968	0.3065	0.1011
s005	1	37	0.1066	0.2472	0.1406	0.1394	0.2405	0.1011	0.0774	0.1864	0.1090	0.1032	0.3148	0.2116	0.1164	0.7004	0.5840	0.1201	0.3819	0.2618	0.0900	0.1788	0.0888	0.1288	0.1764	0.0476	0.0940	0.2391	0.1451	0.0903	0.4351	0.3448	0.0950
s005	1	38	0.0671	0.2306	0.1635	0.1233	0.2236	0.1003	0.0808	0.1597	0.0789	0.1227	0.5890	0.4663	0.1478	0.5591	0.4113	0.1502	0.3737	0.2235	0.1032	0.1941	0.0909	0.1243	0.1637	0.0394	0.0861	0.2460	0.1599	0.0847	0.3994	0.3147	0.0934
s005	1	39	0.0871	0.2039	0.1168	0.1533	0.2362	0.0829	0.0985	0.1993	0.1008	0.1230	0.3222	0.1992	0.1254	0.6435	0.5181	0.1331	0.3809	0.2478	0.0929	0.1917	0.0988	0.1370	0.1574	0.0204	0.0747	0.2438	0.1691	0.0942	0.4139	0.3197	0.0890
s005	1	40	0.0657	0.2540	0.1883	0.1233	0.2698	0.1465	0.0876	0.1853	0.0977	0.1146	0.3268	0.2122	0.1019	0.8287	0.7268	0.1400	0.3973	0.2573	0.0842	0.1867	0.1025	0.1209	0.1410	0.0201	0.0826	0.2512	0.1686	0.0803	0.4029	0.3226	0.0876
s005	1	41	0.0879	0.6620	0.5741	0.1309	0.1819	0.0510	0.0689	0.2434	0.1745	0.0755	0.2196	0.1441	0.1262	0.5369	0.4107	0.1301	0.3378	0.2077	0.1124	0.1932	0.0808	0.1222	0.1605	0.0383	0.0787	0.2676	0.1889	0.0781	0.3699	0.2918	0.0861
s005	1	42	0.0966	0.2221	0.1255	0.1016	0.3270	0.2254	0.0750	0.1769	0.1019	0.1285	0.3797	0.2512	0.1072	0.5387	0.4315	0.1610	0.3553	0.1943	0.0977	0.2147	0.1170	0.1198	0.1354	0.0156	0.0834	0.2694	0.1860	0.0956	0.4401	0.3445	0.0818
s005	1	43	0.1003	0.2554	0.1551	0.1433	0.2362	0.0929	0.0731	0.1573	0.0842	0.1320	0.2924	0.1604	0.1064	0.5609	0.4545	0.1360	0.3574	0.2214	0.0950	0.1785	0.0835	0.1412	0.1853	0.0441	0.0684	0.2207	0.1523	0.0818	0.4010	0.3192	0.0810
s005	1	44	0.0742	0.2253	0.1511	0.1526	0.2574	0.1048	0.0858	0.1690	0.0832	0.1101	0.2608	0.1507	0.0995	0.5807	0.4812	0.1618	0.3629	0.2011	0.0861	0.1696	0.0835	0.1386	0.1777	0.0391	0.0744	0.2467	0.1723	0.0797	0.3733	0.2936	0.0758
s005	1	45	0.0845	0.2338	0.1493	0.1309	0.1969	0.0660	0.0855	0.1747	0.0892	0.1019	0.3215	0.2196	0.1249	0.6256	0.5007	0.1732	0.3442	0.1710	0.1082	0.1991	0.0909	0.1233	0.1959	0.0726	0.0475	0.2399	0.1924	0.0908	0.4897	0.3989	0.1006
s005	1	46	0.0631	0.3945	0.3314	0.1140	0.1758	0.0618	0.0808	0.2012	0.1204	0.1307	0.3439	0.2132	0.1098	0.5089	0.3991	0.1397	0.3907	0.2510	0.1161	0.2619	0.1458	0.1552	0.2036	0.0484	0.0676	0.2225	0.1549	0.0747	0.3527	0.2780	0.0876
s005	1	47	0.0758	0.3697	0.2939	0.1233	0.2292	0.1059	0.0876	0.1771	0.0895	0.1264	0.2636	0.1372	0.1470	0.6722	0.5252	0.1209	0.3661	0.2452	0.0985	0.1949	0.0964	0.1565	0.1967	0.0402	0.0797	0.2415	0.1618	0.0863	0.4232	0.3369	0.0879
s005	1	48	0.0763	0.2654	0.1891	0.1370	0.2521	0.1151	0.0905	0.1861	0.0956	0.1159	0.2935	0.1776	0.1267	0.6131	0.4864	0.1350	0.3398	0.2048	0.1069	0.1933	0.0864	0.1267	0.1840	0.0573	0.0576	0.2555	0.1979	0.0821	1.3160	1.2339	0.1420
s005	1	49	0.0713	0.1945	0.1232	0.1386	0.2252	0.0866	0.0985	0.2036	0.1051	0.1531	0.5677	0.4146	0.1462	0.5308	0.3846	0.1460	0.3429	0.1969	0.1043	0.1667	0.0624	0.1320	0.2031	0.0711	0.0742	0.2304	0.1562	0.0887	0.3810	0.2923	0.1388
s005	1	50	0.0826	0.2950	0.2124	0.1325	0.2650	0.1325	0.0834	0.1911	0.1077	0.1154	0.2579	0.1425	0.1373	0.6960	0.5587	0.1576	0.3508	0.1932	0.1040	0.1883	0.0843	0.1351	0.1713	0.0362	0.0758	0.2397	0.1639	0.0934	0.4300	0.3366	0.1043
s005	2	1	0.1022	0.3085	0.2063	0.1468	0.3326	0.1858	0.0911	0.4244	0.3333	0.1014	0.7432	0.6418	0.0776	0.8913	0.8137	0.0919	0.3487	0.2568	0.0908	0.2574	0.1666	0.1198	0.2782	0.1584	0.1006	0.6927	0.5921	0.0998	0.4863	0.3865	0.0977
s005	2	2	0.0982	0.2583	0.1601	0.0903	0.2566	0.1663	0.0990	0.3270	0.2280	0.0898	0.6358	0.5460	0.0842	0.8269	0.7427	0.1331	0.3688	0.2357	0.1064	0.1983	0.0919	0.1296	0.1888	0.0592	0.1035	0.2930	0.1895	0.0903	0.4773	0.3870	0.1090
s005	2	3	0.0903	0.2963	0.2060	0.1241	0.3070	0.1829	0.0845	0.2848	0.2003	0.1022	0.3497	0.2475	0.0958	0.6247	0.5289	0.1056	0.3774	0.2718	0.0998	0.2208	0.1210	0.1460	0.2025	0.0565	0.1072	0.2806	0.1734	0.1061	0.4971	0.3910	0.1051
s005	2	4	0.0898	0.2489	0.1591	0.1185	0.2692	0.1507	0.1006	0.2529	0.1523	0.1037	0.3372	0.2335	0.1016	0.5450	0.4434	0.1378	0.6046	0.4668	0.0942	0.1853	0.0911	0.1204	0.1994	0.0790	0.0900	0.2745	0.1845	0.0898	0.6154	0.5256	0.1093
s005	2	5	0.0647	0.3050	0.2403	0.0993	0.2864	0.1871	0.1188	0.3067	0.1879	0.1051	0.3809	0.2758	0.0903	0.6392	0.5489	0.1241	0.4104	0.2863	0.0763	0.1949	0.1186	0.0874	0.1780	0.0906	0.0940	0.2365	0.1425	0.0742	0.4459	0.3717	0.0990
s005	2	6	0.0750	0.2834	0.2084	0.1217	0.2524	0.1307	0.0940	0.2389	0.1449	0.1159	0.3518	0.2359	0.0591	0.5094	0.4503	0.1547	0.4038	0.2491	0.0879	0.2260	0.1381	0.1818	0.2125	0.0307	0.0990	0.2658	0.1668	0.0845	0.5623	0.4778	0.1082
s005	2	7	0.0797	0.2427	0.1630	0.0971	0.3824	0.2853	0.0837	0.2149	0.1312	0.1177	0.4045	0.2868	0.0895	0.6614	0.5719	0.1371	0.4493	0.3122	0.1135	0.2387	0.1252	0.1581	0.1959	0.0378	0.0950	0.2744	0.1794	0.0887	0.4955	0.4068	0.1103
s005	2	8	0.1011	0.2546	0.1535	0.1285	0.2663	0.1378	0.0895	0.2402	0.1507	0.1143	0.3188	0.2045	0.1127	0.5645	0.4518	0.1003	0.3895	0.2892	0.1080	0.2002	0.0922	0.1473	0.2160	0.0687	0.0903	0.2434	0.1531	0.0832	0.4127	0.3295	0.0950
s005	2	9	0.0990	0.2351	0.1361	0.1378	0.2447	0.1069	0.0858	0.2054	0.1196	0.1167	0.3114	0.1947	0.1280	0.6493	0.5213	0.1233	0.3761	0.2528	0.0853	0.2057	0.1204	0.1124	0.2178	0.1054	0.0916	0.2444	0.1528	0.0708	0.4225	0.3517	0.1040
s005	2	10	0.0789	0.3124	0.2335	0.1278	0.2059	0.0781	0.0998	0.2088	0.1090	0.1623	0.3618	0.1995	0.1436	0.6855	0.5419	0.1407	0.3561	0.2154	0.1206	0.2239	0.1033	0.1285	0.2038	0.0753	0.0895	0.2336	0.1441	0.0774	0.4681	0.3907	0.0628
s005	2	11	0.0964	0.2913	0.1949	0.1093	0.2159	0.1066	0.0958	0.2135	0.1177	0.0932	0.3043	0.2111	0.1014	0.5728	0.4714	0.1267	0.3334	0.2067	0.0858	0.1917	0.1059	0.0900	0.1837	0.0937	0.0869	0.2682	0.1813	0.0900	0.5696	0.4796	0.0977
s005	2	12	0.1146	0.2578	0.1432	0.1275	0.2249	0.0974	0.0919	0.2270	0.1351	0.1270	0.3782	0.2512	0.0987	0.6055	0.5068	0.1333	0.3471	0.2138	0.0905	0.1798	0.0893	0.1380	0.2209	0.0829	0.0837	0.2439	0.1602	0.0715	0.4733	0.4018	0.1304
s005	2	13	0.0919	0.2581	0.1662	0.1330	0.2304	0.0974	0.0919	0.2365	0.1446	0.0905	0.3285	0.2380	0.0932	0.5398	0.4466	0.1244	0.3300	0.2056	0.0908	0.1986	0.1078	0.1235	0.1890	0.0655	0.0924	0.2323	0.1399	0.0789	0.3873	0.3084	0.1043
s005	2	14	0.0839	0.1955	0.1116	0.1117	0.2170	0.1053	0.0919	0.2094	0.1175	0.1172	0.3188	0.2016	0.0779	0.5147	0.4368	0.1030	0.3257	0.2227	0.0908	0.2118	0.1210	0.1172	0.2120	0.0948	0.0845	0.2357	0.1512	0.0771	0.4430	0.3659	0.0504
s005	2	15	0.1003	0.2480	0.1477	0.0987	0.2325	0.1338	0.0853	0.2302	0.1449	0.0908	0.3386	0.2478	0.1101	0.7897	0.6796	0.1454	0.7397	0.5943	0.0789	0.3962	0.3173	0.1045	0.2922	0.1877	0.1035	0.2534	0.1499	0.0752	0.3918	0.3166	0.1059
s005	2	16	0.0747	0.2116	0.1369	0.1093	0.2489	0.1396	0.0750	0.1832	0.1082	0.0890	0.2861	0.1971	0.0869	0.5037	0.4168	0.1119	0.3093	0.1974	0.0824	0.2654	0.1830	0.1742	0.2363	0.0621	0.0871	0.2357	0.1486	0.0781	0.4538	0.3757	0.1006
s005	2	17	0.0834	0.2242	0.1408	0.0956	0.2492	0.1536	0.0908	0.1848	0.0940	0.1132	0.3317	0.2185	0.0890	0.5445	0.4555	0.1249	0.3508	0.2259	0.1064	0.1986	0.0922	0.1465	0.2252	0.0787	0.0842	0.2346	0.1504	0.0729	0.9381	0.8652	0.1019
s005	2	18	0.0874	0.5581	0.4707	0.1235	0.2964	0.1729	0.0665	0.1919	0.1254	0.0979	0.3037	0.2058	0.1027	0.5036	0.4009	0.1059	0.9237	0.8178	0.1048	0.3614	0.2566	0.1256	0.2471	0.1215	0.0692	0.2228	0.1536	0.0927	0.4768	0.3841	0.1130
s005	2	19	0.0803	0.2766	0.1963	0.1307	0.2231	0.0924	0.0964	0.1975	0.1011	0.1035	0.3120	0.2085	0.1011	0.4796	0.3785	0.1183	0.3374	0.2191	0.0961	0.1959	0.0998	0.1351	0.1774	0.0423	0.0803	0.2299	0.1496	0.0755	0.3754	0.2999	0.0969
s005	2	20	0.0847	0.2459	0.1612	0.1161	0.2399	0.1238	0.1008	0.1998	0.0990	0.1056	0.3017	0.1961	0.1035	0.4733	0.3698	0.1336	0.3057	0.1721	0.0916	0.2004	0.1088	0.1328	0.1769	0.0441	0.0898	0.2323	0.1425	0.0731	0.4124	0.3393	0.1072
s005	2	21	0.0760	0.2860	0.2100	0.1154	0.2334	0.1180	0.0882	0.1983	0.1101	0.0911	0.3041	0.2130	0.1201	0.6145	0.4944	0.1341	0.3547	0.2206	0.0792	0.1727	0.0935	0.1312	0.1978	0.0666	0.0919	0.2494	0.1575	0.0821	0.4739	0.3918	0.1127
s005	2	22	0.1154	0.2309	0.1155	0.1022	0.2078	0.1056	0.0789	0.1877	0.1088	0.1227	0.3106	0.1879	0.1037	0.7820	0.6783	0.1471	0.3788	0.2317	0.0774	0.1701	0.0927	0.1262	0.1835	0.0573	0.0847	0.2449	0.1602	0.0781	0.4226	0.3445	0.1148
s005	2	23	0.1412	0.5903	0.4491	0.1468	0.2769	0.1301	0.1301	0.2307	0.1006	0.1336	0.2666	0.1330	0.0913	0.5556	0.4643	0.1346	0.3236	0.1890	0.0985	0.1886	0.0901	0.1481	0.1622	0.0141	0.0979	0.2536	0.1557	0.0779	0.3929	0.3150	0.0945
s005	2	24	0.0921	0.2300	0.1379	0.1259	0.2254	0.0995	0.0898	0.1811	0.0913	0.0982	0.2935	0.1953	0.1074	0.5535	0.4461	0.1273	0.3458	0.2185	0.0887	0.1651	0.0764	0.1502	0.2160	0.0658	0.0771	0.2489	0.1718	0.0710	0.4253	0.3543	0.1051
s005	2	25	0.0871	0.2361	0.1490	0.1154	0.2761	0.1607	0.0853	0.1904	0.1051	0.1283	0.3175	0.1892	0.0934	0.5350	0.4416	0.1408	0.3538	0.2130	0.0824	0.2166	0.1342	0.1412	0.1640	0.0228	0.0832	0.2294	0.1462	0.0826	0.4348	0.3522	0.1243
s005	2	26	0.0977	0.2359	0.1382	0.1278	0.2239	0.0961	0.1006	0.1743	0.0737	0.1111	0.2850	0.1739	0.1011	0.5228	0.4217	0.1257	0.3717	0.2460	0.1040	0.1951	0.0911	0.1462	0.1756	0.0294	0.0755	0.2357	0.1602	0.0789	0.4142	0.3353	0.1167
s005	2	27	0.0684	0.2420	0.1736	0.1019	0.2310	0.1291	0.0821	0.1560	0.0739	0.1206	0.2702	0.1496	0.1024	0.5255	0.4231	0.1392	0.3440	0.2048	0.1172	0.2070	0.0898	0.1357	0.1732	0.0375	0.0869	0.2297	0.1428	0.0869	0.4185	0.3316	0.0990
s005	2	28	0.0839	0.2870	0.2031	0.1114	0.2157	0.1043	0.0708	0.1497	0.0789	0.1307	0.2555	0.1248	0.1090	0.5754	0.4664	0.1280	0.5605	0.4325	0.0995	0.3302	0.2307	0.1446	0.2006	0.0560	0.0676	0.4552	0.3876	0.1259	0.8620	0.7361	0.1114
s005	2	29	0.0731	0.1939	0.1208	0.1254	0.1917	0.0663	0.0961	0.1658	0.0697	0.1262	0.3360	0.2098	0.1117	0.5382	0.4265	0.1177	0.3280	0.2103	0.0921	0.1587	0.0666	0.1452	0.1878	0.0426	0.0927	0.2331	0.1404	0.0890	0.4523	0.3633	0.0940
s005	2	30	0.0768	0.2153	0.1385	0.1103	0.2251	0.1148	0.0908	0.1660	0.0752	0.1299	0.2983	0.1684	0.1309	0.5738	0.4429	0.1212	0.3439	0.2227	0.0900	0.1785	0.0885	0.1489	0.1981	0.0492	0.0805	0.2270	0.1465	0.1006	0.4084	0.3078	0.1117
s005	2	31	0.0948	0.2581	0.1633	0.1214	0.2600	0.1386	0.0993	0.1748	0.0755	0.1127	0.4726	0.3599	0.0829	0.5442	0.4613	0.1130	0.3392	0.2262	0.1051	0.1619	0.0568	0.1468	0.1880	0.0412	0.0855	0.2188	0.1333	0.0977	0.3781	0.2804	0.1000
s005	2	32	0.0800	0.1947	0.1147	0.1267	0.2212	0.0945	0.0913	0.1528	0.0615	0.1135	0.3681	0.2546	0.0853	0.5042	0.4189	0.1082	0.3154	0.2072	0.0892	0.1569	0.0677	0.1568	0.2104	0.0536	0.0895	0.2373	0.1478	0.0771	0.4892	0.4121	0.1053
s005	2	33	0.0787	0.3130	0.2343	0.0597	0.2650	0.2053	0.1082	0.2022	0.0940	0.1148	0.2834	0.1686	0.1161	0.6002	0.4841	0.1465	0.3985	0.2520	0.0911	0.1466	0.0555	0.1618	0.2629	0.1011	0.0496	0.2620	0.2124	0.0789	0.4393	0.3604	0.1185
s005	2	34	0.0871	0.2667	0.1796	0.1193	0.2180	0.0987	0.0905	0.1607	0.0702	0.1270	0.4386	0.3116	0.1103	0.6788	0.5685	0.1106	0.3597	0.2491	0.1016	0.2318	0.1302	0.1745	0.2564	0.0819	0.0441	0.3059	0.2618	0.0818	0.4522	0.3704	0.0995
s005	2	35	0.0847	0.4686	0.3839	0.0990	0.1885	0.0895	0.0969	0.1832	0.0863	0.0985	0.3217	0.2232	0.1196	0.6683	0.5487	0.1154	0.3574	0.2420	0.1045	0.2400	0.1355	0.1254	0.1933	0.0679	0.0829	0.2436	0.1607	0.0847	0.4546	0.3699	0.0584
s005	2	36	0.0842	0.2897	0.2055	0.1045	0.2151	0.1106	0.0855	0.1684	0.0829	0.1103	0.3734	0.2631	0.1183	0.7216	0.6033	0.1172	0.3869	0.2697	0.0871	0.1869	0.0998	0.1565	0.1922	0.0357	0.0905	0.2570	0.1665	0.0876	0.4730	0.3854	0.0905
s005	2	37	0.0916	0.2744	0.1828	0.1180	0.2481	0.1301	0.0803	0.1782	0.0979	0.1225	0.3104	0.1879	0.0940	0.6524	0.5584	0.1188	0.3605	0.2417	0.1022	0.1712	0.0690	0.1599	0.1927	0.0328	0.0998	0.2457	0.1459	0.0795	0.4372	0.3577	0.1037
s005	2	38	0.0879	0.2979	0.2100	0.1138	0.2294	0.1156	0.0842	0.1526	0.0684	0.1687	0.3152	0.1465	0.1190	0.6007	0.4817	0.1536	0.3985	0.2449	0.1016	0.3012	0.1996	0.1742	0.2859	0.1117	0.0742	0.2185	0.1443	0.0884	0.4372	0.3488	0.1029
s005	2	39	0.0771	0.3211	0.2440	0.1172	0.2070	0.0898	0.0927	0.1521	0.0594	0.1349	0.3117	0.1768	0.1383	0.5801	0.4418	0.1526	0.4329	0.2803	0.0884	0.1735	0.0851	0.1589	0.2175	0.0586	0.0705	0.2299	0.1594	0.0789	0.5303	0.4514	0.0578
s005	2	40	0.0705	0.2343	0.1638	0.1222	0.2376	0.1154	0.0887	0.1600	0.0713	0.0908	0.2935	0.2027	0.1114	0.6472	0.5358	0.1275	0.5405	0.4130	0.1101	0.1983	0.0882	0.1658	1.0232	0.8574	0.0913	0.2151	0.1238	0.0993	0.4652	0.3659	0.1109
s005	2	41	0.0797	0.2176	0.1379	0.1241	0.2453	0.1212	0.0964	0.1608	0.0644	0.1380	0.2802	0.1422	0.1227	0.7028	0.5801	0.1397	0.3749	0.2352	0.1037	0.1758	0.0721	0.1441	0.1946	0.0505	0.0977	0.2603	0.1626	0.0942	0.4659	0.3717	0.0979
s005	2	42	0.0795	0.8500	0.7705	0.1296	0.2434	0.1138	0.0808	0.3294	0.2486	0.0755	0.3315	0.2560	0.0913	0.6083	0.5170	0.1024	0.3323	0.2299	0.0797	0.1603	0.0806	0.1433	0.1948	0.0515	0.0977	0.2510	0.1533	0.0890	0.3847	0.2957	0.1016
s005	2	43	0.0913	0.2203	0.1290	0.1143	0.2260	0.1117	0.1037	0.1512	0.0475	0.1317	0.2890	0.1573	0.1146	0.5495	0.4349	0.1362	0.3268	0.1906	0.1164	0.2023	0.0859	0.1431	0.1809	0.0378	0.0966	0.2457	0.1491	0.0956	0.4198	0.3242	0.1119
s005	2	44	0.0977	0.2969	0.1992	0.1212	0.2463	0.1251	0.0884	0.1721	0.0837	0.1320	0.2890	0.1570	0.1251	0.6279	0.5028	0.1494	0.3584	0.2090	0.1132	0.1827	0.0695	0.1425	0.1887	0.0462	0.0985	0.2589	0.1604	0.0916	0.4034	0.3118	0.0969
s005	2	45	0.0774	0.2164	0.1390	0.1370	0.2220	0.0850	0.0919	0.1695	0.0776	0.1119	0.2650	0.1531	0.1085	0.4825	0.3740	0.1811	0.3949	0.2138	0.0927	0.1596	0.0669	0.1610	0.1970	0.0360	0.0905	0.2420	0.1515	0.0985	0.4195	0.3210	0.1006
s005	2	46	0.1259	0.3902	0.2643	0.1146	0.4276	0.3130	0.1288	0.2183	0.0895	0.1473	0.3869	0.2396	0.0927	0.5013	0.4086	0.1186	0.3239	0.2053	0.0987	0.2030	0.1043	0.1536	0.1808	0.0272	0.0919	0.2286	0.1367	0.0948	0.4040	0.3092	0.1085
s005	2	47	0.0958	0.2235	0.1277	0.1235	0.2840	0.1605	0.0876	0.2035	0.1159	0.1045	0.2905	0.1860	0.0636	0.6025	0.5389	0.1570	0.3729	0.2159	0.1111	0.1777	0.0666	0.1650	0.1970	0.0320	0.1008	0.2483	0.1475	0.0995	0.3770	0.2775	0.1080
s005	2	48	0.1045	0.2583	0.1538	0.1190	0.2291	0.1101	0.0855	0.1499	0.0644	0.1415	1.1656	1.0241	0.1874	1.0567	0.8693	0.1067	0.3812	0.2745	0.0874	0.1237	0.0363	0.1621	0.2271	0.0650	0.0937	0.2454	0.1517	0.0752	0.4100	0.3348	0.0974
s005	2	49	0.0752	0.2182	0.1430	0.1196	0.2503	0.1307	0.0879	0.1642	0.0763	0.1138	0.3835	0.2697	0.1098	0.5419	0.4321	0.1396	0.3576	0.2180	0.1095	0.1808	0.0713	0.1636	0.2009	0.0373	0.0879	0.2483	0.1604	0.0829	0.4105	0.3276	0.1040
s005	2	50	0.0861	0.2415	0.1554	0.1299	0.3015	0.1716	0.0890	0.1777	0.0887	0.1259	0.2879	0.1620	0.1061	0.5120	0.4059	0.1407	0.3788	0.2381	0.1095	0.1772	0.0677	0.1679	0.2025	0.0346	0.0958	0.2531	0.1573	0.0913	0.4530	0.3617	0.0826
s005	3	1	0.0929	0.2757	0.1828	0.1409	0.2840	0.1431	0.1225	0.2793	0.1568	0.1309	0.4098	0.2789	0.1111	0.4957	0.3846	0.0905	0.3603	0.2698	0.0895	0.1912	0.1017	0.1093	0.2339	0.1246	0.0990	0.3251	0.2261	0.0631	0.5781	0.5150	0.0990
s005	3	2	0.0858	0.6547	0.5689	0.1161	0.2644	0.1483	0.1032	0.2858	0.1826	0.1156	0.5067	0.3911	0.0876	0.5179	0.4303	0.1207	0.3255	0.2048	0.1080	0.2319	0.1239	0.1256	0.2048	0.0792	0.0766	0.2988	0.2222	0.1000	0.3601	0.2601	0.0787
s005	3	3	0.0668	0.3591	0.2923	0.1275	0.2099	0.0824	0.1037	0.1771	0.0734	0.1280	0.3130	0.1850	0.1204	0.5037	0.3833	0.1328	0.4619	0.3291	0.0871	0.1600	0.0729	0.1544	0.3421	0.1877	0.0934	0.2705	0.1771	0.0832	0.3417	0.2585	0.0961
s005	3	4	0.0626	0.3378	0.2752	0.1212	0.2302	0.1090	0.0847	0.2169	0.1322	0.1270	0.3371	0.2101	0.1000	0.4437	0.3437	0.1281	0.3353	0.2072	0.0966	0.1616	0.0650	0.1357	0.1928	0.0571	0.0731	0.2391	0.1660	0.0795	0.3823	0.3028	0.0816
s005	3	5	0.0613	0.2789	0.2176	0.1169	0.2412	0.1243	0.0774	0.1803	0.1029	0.0971	0.2633	0.1662	0.0993	0.4601	0.3608	0.1153	0.3256	0.2103	0.0937	0.1661	0.0724	0.1241	0.1930	0.0689	0.0718	0.2383	0.1665	0.0850	0.3583	0.2733	0.0905
s005	3	6	0.0597	0.3386	0.2789	0.0882	0.1843	0.0961	0.0816	0.1743	0.0927	0.1264	0.3106	0.1842	0.0971	0.4964	0.3993	0.1331	0.4202	0.2871	0.0839	0.1853	0.1014	0.1130	0.2421	0.1291	0.0676	0.2415	0.1739	0.0768	0.5670	0.4902	0.1357
s005	3	7	0.1045	0.2535	0.1490	0.1159	0.2157	0.0998	0.0805	0.2040	0.1235	0.0977	0.6832	0.5855	0.0948	0.3912	0.2964	0.1162	0.3086	0.1924	0.1072	0.1548	0.0476	0.1375	0.1998	0.0623	0.0890	0.2523	0.1633	0.0826	0.3617	0.2791	0.0818
s005	3	8	0.0555	0.3972	0.3417	0.1193	0.1874	0.0681	0.0890	0.2215	0.1325	0.0987	0.3259	0.2272	0.1037	0.4070	0.3033	0.1125	0.3366	0.2241	0.0834	0.1735	0.0901	0.1156	0.1481	0.0325	0.0934	0.2628	0.1694	0.0750	0.4881	0.4131	0.1022
s005	3	9	0.0684	0.4262	0.3578	0.1275	0.2384	0.1109	0.0921	0.1771	0.0850	0.1130	0.9511	0.8381	0.1183	0.7451	0.6268	0.1460	0.3128	0.1668	0.0924	0.1558	0.0634	0.1423	0.1761	0.0338	0.0847	0.2491	0.1644	0.0866	0.3583	0.2717	0.0795
s005	3	10	0.0795	0.3423	0.2628	0.1127	0.2196	0.1069	0.0913	0.1808	0.0895	0.1132	0.3153	0.2021	0.1180	0.4627	0.3447	0.1267	0.3824	0.2557	0.0842	0.1730	0.0888	0.1425	0.2278	0.0853	0.0710	0.2238	0.1528	0.0747	0.3683	0.2936	0.0995
s005	3	11	0.0573	0.3161	0.2588	0.1180	0.2062	0.0882	0.0921	0.1811	0.0890	0.1085	0.2845	0.1760	0.1016	0.4075	0.3059	0.1304	0.2988	0.1684	0.0887	0.1635	0.0748	0.1225	0.1719	0.0494	0.0739	0.2306	0.1567	0.0890	0.4108	0.3218	0.0781
s005	3	12	0.0779	0.2887	0.2108	0.1061	0.2088	0.1027	0.0924	0.1436	0.0512	0.1222	0.2913	0.1691	0.0969	0.4005	0.3036	0.1342	0.3229	0.1887	0.0884	0.1843	0.0959	0.1048	0.1561	0.0513	0.0895	0.2468	0.1573	0.0855	0.3604	0.2749	0.0731
s005	3	13	0.1101	0.3478	0.2377	0.0876	0.3790	0.2914	0.0821	0.2246	0.1425	0.1146	0.5566	0.4420	0.0842	0.5395	0.4553	0.0729	0.3577	0.2848	0.0876	0.1779	0.0903	0.1183	0.1886	0.0703	0.0837	0.2579	0.1742	0.0956	0.4552	0.3596	0.0979
s005	3	14	0.0671	0.2483	0.1812	0.1148	0.2552	0.1404	0.0729	0.1901	0.1172	0.0718	0.9505	0.8787	0.1233	0.6625	0.5392	0.1423	0.3632	0.2209	0.0779	0.1706	0.0927	0.1124	0.2077	0.0953	0.0739	0.2201	0.1462	0.0586	0.3010	0.2424	0.0934
s005	3	15	0.0663	0.5106	0.4443	0.0850	0.2270	0.1420	0.0760	0.1940	0.1180	0.1061	0.2942	0.1881	0.0866	0.4513	0.3647	0.1180	0.4049	0.2869	0.0787	0.1440	0.0653	0.1309	0.2442	0.1133	0.0684	0.2539	0.1855	0.0829	0.5551	0.4722	0.0615
s005	3	16	0.0689	0.3409	0.2720	0.1106	0.2331	0.1225	0.0866	0.1700	0.0834	0.0956	0.3840	0.2884	0.0668	0.4438	0.3770	0.1022	0.3476	0.2454	0.0805	0.1917	0.1112	0.1140	0.2043	0.0903	0.0729	0.2460	0.1731	0.0679	0.3615	0.2936	0.0726
s005	3	17	0.0821	0.2599	0.1778	0.1056	0.2590	0.1534	0.0774	0.1851	0.1077	0.0948	0.3880	0.2932	0.0824	0.4638	0.3814	0.1235	0.3740	0.2505	0.0689	0.1888	0.1199	0.1365	0.2962	0.1597	0.0116	0.9294	0.9178	0.0613	0.3950	0.3337	0.0681
s005	3	18	0.0700	0.2723	0.2023	0.1011	0.2194	0.1183	0.0763	0.1782	0.1019	0.0961	0.3426	0.2465	0.0383	0.4044	0.3661	0.1115	0.3540	0.2425	0.0760	0.1700	0.0940	0.1293	0.2178	0.0885	0.0876	0.2604	0.1728	0.0700	0.3815	0.3115	0.1093
s005	3	19	0.0821	0.3034	0.2213	0.0982	0.2397	0.1415	0.0800	0.1954	0.1154	0.1074	0.3214	0.2140	0.1156	0.5810	0.4654	0.1114	0.3735	0.2621	0.0752	0.1700	0.0948	0.1394	0.1970	0.0576	0.0832	0.2471	0.1639	0.0684	0.3681	0.2997	0.0871
s005	3	20	0.0829	0.2525	0.1696	0.1027	0.2547	0.1520	0.0961	0.1869	0.0908	0.0974	0.3681	0.2707	0.0573	0.6601	0.6028	0.1186	0.3728	0.2542	0.0911	0.1332	0.0421	0.1515	0.2753	0.1238	0.0391	0.2114	0.1723	0.0826	0.3749	0.2923	0.0774
s005	3	21	0.0647	0.2536	0.1889	0.1029	0.2642	0.1613	0.0713	0.1867	0.1154	0.0977	0.3209	0.2232	0.0924	0.4744	0.3820	0.1413	0.4736	0.3323	0.0832	0.1427	0.0595	0.1404	0.2513	0.1109	0.0731	0.2420	0.1689	0.0686	0.3662	0.2976	0.0795
s005	3	22	0.0818	0.2422	0.1604	0.1198	0.2542	0.1344	0.0890	0.1759	0.0869	0.0937	0.3148	0.2211	0.1138	0.4641	0.3503	0.0971	0.4109	0.3138	0.0850	0.1711	0.0861	0.1528	0.2112	0.0584	0.0763	0.2410	0.1647	0.1011	0.3807	0.2796	0.0839
s005	3	23	0.0715	0.2390	0.1675	0.1217	0.2621	0.1404	0.0824	0.1653	0.0829	0.1032	0.3003	0.1971	0.1109	0.4789	0.3680	0.1442	0.4274	0.2832	0.0715	0.2550	0.1835	0.1296	0.2455	0.1159	0.0460	0.2574	0.2114	0.1064	0.3960	0.2896	0.0855
s005	3	24	0.0924	0.2383	0.1459	0.1048	0.2191	0.1143	0.0953	0.1924	0.0971	0.1074	0.2515	0.1441	0.1256	0.4746	0.3490	0.1507	0.3845	0.2338	0.0866	0.1762	0.0896	0.1344	0.2055	0.0711	0.0818	0.2876	0.2058	0.0832	0.5167	0.4335	0.1175
s005	3	25	0.0808	0.2019	0.1211	0.1029	0.2475	0.1446	0.1003	0.1782	0.0779	0.1285	0.2937	0.1652	0.0937	0.6039	0.5102	0.1167	0.4009	0.2842	0.0958	0.1780	0.0822	0.1172	0.2088	0.0916	0.0750	0.2331	0.1581	0.0890	0.3797	0.2907	0.0816
s005	3	26	0.0816	0.2269	0.1453	0.1283	0.2962	0.1679	0.0911	0.1648	0.0737	0.1214	0.2481	0.1267	0.1201	0.4786	0.3585	0.1373	0.3719	0.2346	0.0876	0.1550	0.0674	0.1499	0.2318	0.0819	0.0673	0.2388	0.1715	0.0890	0.3781	0.2891	0.0871
s005	3	27	0.0969	0.1995	0.1026	0.1278	0.2606	0.1328	0.0847	0.1523	0.0676	0.1143	0.2576	0.1433	0.1222	0.5585	0.4363	0.1333	0.4062	0.2729	0.0948	0.1479	0.0531	0.1499	0.2323	0.0824	0.0919	0.2642	0.1723	0.0813	0.3556	0.2743	0.0964
s005	3	28	0.0869	0.2159	0.1290	0.1156	0.3099	0.1943	0.0961	0.2872	0.1911	0.1051	0.3202	0.2151	0.1280	0.5411	0.4131	0.1400	0.3852	0.2452	0.0842	0.1674	0.0832	0.1394	0.2004	0.0610	0.0861	0.2431	0.1570	0.0882	0.3731	0.2849	0.0927
s005	3	29	0.0779	0.2005	0.1226	0.1301	0.2848	0.1547	0.0861	0.1774	0.0913	0.1172	0.2549	0.1377	0.1241	0.4881	0.3640	0.1357	0.3545	0.2188	0.0850	0.1695	0.0845	0.1367	0.1872	0.0505	0.1016	0.2850	0.1834	0.0489	0.4541	0.4052	0.1095
s005	3	30	0.1074	0.2269	0.1195	0.1164	0.2362	0.1198	0.0871	0.1681	0.0810	0.1069	0.2700	0.1631	0.0866	0.4142	0.3276	0.1370	0.3489	0.2119	0.0966	0.1714	0.0748	0.1452	0.1938	0.0486	0.0839	0.2554	0.1715	0.0911	0.3404	0.2493	0.0942
s005	3	31	0.0681	0.2158	0.1477	0.1212	0.2241	0.1029	0.1035	0.1629	0.0594	0.1169	0.2681	0.1512	0.1122	0.4744	0.3622	0.1370	0.3481	0.2111	0.0950	0.1872	0.0922	0.1304	0.2107	0.0803	0.0913	0.2341	0.1428	0.0924	0.3976	0.3052	0.1151
s005	3	32	0.0824	0.3491	0.2667	0.1085	0.2737	0.1652	0.0871	0.1819	0.0948	0.1230	0.2230	0.1000	0.1193	0.4782	0.3589	0.1555	0.3474	0.1919	0.0871	0.2083	0.1212	0.0990	0.1740	0.0750	0.0919	0.2508	0.1589	0.0874	0.3778	0.2904	0.0766
s005	3	33	0.0639	0.2636	0.1997	0.1111	0.2988	0.1877	0.0679	0.2133	0.1454	0.1111	0.3056	0.1945	0.0913	0.9279	0.8366	0.1032	0.4416	0.3384	0.1069	0.2389	0.1320	0.1090	0.2191	0.1101	0.0515	0.2652	0.2137	0.0874	0.3765	0.2891	0.1317
s005	3	34	0.0705	0.2021	0.1316	0.1019	0.2173	0.1154	0.0855	0.1433	0.0578	0.1198	0.2860	0.1662	0.1233	0.5010	0.3777	0.1117	0.4141	0.3024	0.1014	0.1854	0.0840	0.1161	0.1914	0.0753	0.0797	0.2586	0.1789	0.0919	0.3720	0.2801	0.0792
s005	3	35	0.0702	0.2116	0.1414	0.1080	0.2315	0.1235	0.1032	0.2022	0.0990	0.0985	0.2552	0.1567	0.1122	0.4529	0.3407	0.1355	0.3298	0.1943	0.0850	0.1859	0.1009	0.1193	0.2006	0.0813	0.0913	0.2721	0.1808	0.0884	0.3456	0.2572	0.0774
s005	3	36	0.0742	0.2992	0.2250	0.1233	0.2347	0.1114	0.0800	0.1682	0.0882	0.1024	0.2399	0.1375	0.1061	0.7221	0.6160	0.1265	0.4208	0.2943	0.0795	0.2039	0.1244	0.1320	0.2234	0.0914	0.0747	0.2299	0.1552	0.0945	0.3549	0.2604	0.0626
s005	3	37	0.0673	0.2884	0.2211	0.1154	0.2468	0.1314	0.0821	0.1734	0.0913	0.0948	0.2571	0.1623	0.0853	0.4216	0.3363	0.1219	0.3634	0.2415	0.0937	0.1801	0.0864	0.1254	0.1933	0.0679	0.0919	0.2618	0.1699	0.0816	0.3633	0.2817	0.0839
s005	3	38	0.0781	0.2651	0.1870	0.1093	0.2624	0.1531	0.0927	0.1912	0.0985	0.0921	0.2766	0.1845	0.1022	0.5003	0.3981	0.1357	0.3914	0.2557	0.0913	0.1653	0.0740	0.1278	0.2179	0.0901	0.1000	0.2771	0.1771	0.0731	0.3712	0.2981	0.0789
s005	3	39	0.0644	0.7201	0.6557	0.1093	0.2777	0.1684	0.0718	0.9812	0.9094	0.0512	0.4505	0.3993	0.0987	0.8421	0.7434	0.1276	0.3614	0.2338	0.0734	0.1318	0.0584	0.1312	0.2041	0.0729	0.0887	0.2560	0.1673	0.0758	0.3660	0.2902	0.0784
s005	3	40	0.0876	0.1999	0.1123	0.1040	0.2703	0.1663	0.0781	0.1644	0.0863	0.1082	0.2729	0.1647	0.1048	0.4632	0.3584	0.1330	0.3687	0.2357	0.0948	0.1733	0.0785	0.1183	0.1986	0.0803	0.0855	0.2634	0.1779	0.0900	0.3754	0.2854	0.0905
s005	3	41	0.0837	0.2288	0.1451	0.1175	0.2790	0.1615	0.0879	0.2101	0.1222	0.0966	0.2605	0.1639	0.1217	0.4683	0.3466	0.1278	0.3535	0.2257	0.0908	0.1748	0.0840	0.1069	0.2059	0.0990	0.0818	0.2449	0.1631	0.0971	0.3609	0.2638	0.0919
s005	3	42	0.0700	0.2539	0.1839	0.1238	0.2389	0.1151	0.0863	0.2003	0.1140	0.1101	0.3085	0.1984	0.1241	0.6103	0.4862	0.1349	0.4096	0.2747	0.0879	0.1698	0.0819	0.1169	0.2207	0.1038	0.0832	0.2444	0.1612	0.0884	0.3897	0.3013	0.0850
s005	3	43	0.0713	0.2261	0.1548	0.1035	0.2510	0.1475	0.0781	0.2109	0.1328	0.1420	0.2766	0.1346	0.1425	0.5284	0.3859	0.1349	0.3803	0.2454	0.0882	0.1970	0.1088	0.1222	0.2125	0.0903	0.0837	0.2426	0.1589	0.0866	0.4232	0.3366	0.0937
s005	3	44	0.0710	0.1950	0.1240	0.1219	0.2832	0.1613	0.0779	0.1708	0.0929	0.1101	0.2484	0.1383	0.1053	0.4680	0.3627	0.1399	0.3355	0.1956	0.0953	0.1973	0.1020	0.1172	0.2798	0.1626	0.0768	0.2520	0.1752	0.0842	0.3662	0.2820	0.0829
s005	3	45	0.0692	0.2261	0.1569	0.1196	0.2724	0.1528	0.0784	0.2038	0.1254	0.1151	0.2389	0.1238	0.1256	0.4796	0.3540	0.1309	0.3423	0.2114	0.0987	0.1790	0.0803	0.1481	0.2717	0.1236	0.0333	0.2542	0.2209	0.1074	0.4152	0.3078	0.0861
s005	3	46	0.0774	0.2441	0.1667	0.1066	0.2552	0.1486	0.0792	0.1821	0.1029	0.1322	0.2560	0.1238	0.1185	0.4664	0.3479	0.1320	0.3492	0.2172	0.0969	0.1915	0.0946	0.1365	0.2266	0.0901	0.0837	0.2544	0.1707	0.0826	0.3422	0.2596	0.0979
s005	3	47	0.0673	0.2596	0.1923	0.1272	0.2552	0.1280	0.0826	0.1784	0.0958	0.0974	0.2151	0.1177	0.1106	0.4733	0.3627	0.1476	0.3677	0.2201	0.0969	0.1799	0.0830	0.1415	0.2516	0.1101	0.0884	0.2610	0.1726	0.0927	0.3813	0.2886	0.0882
s005	3	48	0.0834	0.2198	0.1364	0.1365	0.2500	0.1135	0.0789	0.1745	0.0956	0.1198	0.2486	0.1288	0.1006	0.4345	0.3339	0.1299	0.3445	0.2146	0.0829	0.1965	0.1136	0.1288	0.2115	0.0827	0.0940	0.2663	0.1723	0.0905	0.4026	0.3121	0.0892
s005	3	49	0.0789	0.2092	0.1303	0.1217	0.2352	0.1135	0.0845	0.1848	0.1003	0.1309	0.2586	0.1277	0.1272	0.4613	0.3341	0.1394	0.3643	0.2249	0.1022	0.1836	0.0814	0.1470	0.2223	0.0753	0.0927	0.2487	0.1560	0.0847	0.3635	0.2788	0.0808
s005	3	50	0.0940	0.1953	0.1013	0.1251	0.2713	0.1462	0.0895	0.1840	0.0945	0.1544	0.6706	0.5162	0.1283	0.5310	0.4027	0.1502	0.3766	0.2264	0.0874	0.1503	0.0629	0.1135	0.2946	0.1811	0.0138	0.2919	0.2781	0.1576	0.4224	0.2648	0.0921
s005	4	1	0.0655	0.2575	0.1920	0.0982	0.1874	0.0892	0.1119	0.2265	0.1146	0.1130	1.0450	0.9320	0.1059	0.6195	0.5136	0.1148	0.3531	0.2383	0.0853	0.1482	0.0629	0.1272	0.2067	0.0795	0.0779	0.2412	0.1633	0.0647	0.6742	0.6095	0.1093
s005	4	2	0.0415	0.3275	0.2860	0.0942	0.1842	0.0900	0.0737	0.2497	0.1760	0.0855	0.4409	0.3554	0.0892	1.0081	0.9189	0.1122	0.3896	0.2774	0.1045	0.2091	0.1046	0.0961	0.1577	0.0616	0.0800	0.2156	0.1356	0.0774	0.4061	0.3287	0.0618
s005	4	3	0.0671	0.3621	0.2950	0.1095	0.2106	0.1011	0.1159	0.2426	0.1267	0.1230	0.4571	0.3341	0.1156	0.6463	0.5307	0.0921	0.4811	0.3890	0.0835	0.0439	-0.0396	0.0489	0.6469	0.5980	0.0747	0.2652	0.1905	0.1114	0.4375	0.3261	0.0979
s005	4	4	0.0594	0.3433	0.2839	0.1011	0.1893	0.0882	0.0821	0.1589	0.0768	0.1222	0.3557	0.2335	0.0961	0.4221	0.3260	0.1256	0.3431	0.2175	0.0934	0.1537	0.0603	0.1489	0.1973	0.0484	0.0771	0.2294	0.1523	0.0737	0.8900	0.8163	0.0842
s005	4	5	0.0715	0.4277	0.3562	0.1119	0.2220	0.1101	0.0742	0.1724	0.0982	0.1235	0.4117	0.2882	0.0855	0.4018	0.3163	0.1046	0.3368	0.2322	0.0927	0.1883	0.0956	0.1444	0.2083	0.0639	0.0771	0.2824	0.2053	0.0763	0.3934	0.3171	0.0916
s005	4	6	0.0850	0.3150	0.2300	0.1074	0.2325	0.1251	0.1032	0.1602	0.0570	0.1154	0.2848	0.1694	0.0824	0.4081	0.3257	0.1254	0.3542	0.2288	0.1072	0.1519	0.0447	0.1483	0.2122	0.0639	0.0898	0.2233	0.1335	0.0742	0.3512	0.2770	0.0842
s005	4	7	0.0626	0.2436	0.1810	0.1011	0.2191	0.1180	0.0956	0.1774	0.0818	0.1024	0.3093	0.2069	0.1048	0.4482	0.3434	0.1191	0.3242	0.2051	0.1219	0.1864	0.0645	0.1291	0.2038	0.0747	0.0705	0.2193	0.1488	0.0686	0.3575	0.2889	0.0805
s005	4	8	0.0549	0.4992	0.4443	0.0792	0.1903	0.1111	0.1109	0.1877	0.0768	0.1177	0.3027	0.1850	0.1088	0.4474	0.3386	0.1286	0.3379	0.2093	0.0985	0.1725	0.0740	0.1283	0.1957	0.0674	0.0821	0.2491	0.1670	0.0705	0.3258	0.2553	0.0937
s005	4	9	0.0533	0.6306	0.5773	0.0948	0.2379	0.1431	0.0723	0.1861	0.1138	0.0990	0.2784	0.1794	0.1035	0.4184	0.3149	0.1294	0.3062	0.1768	0.0956	0.1836	0.0880	0.1293	0.1613	0.0320	0.1085	0.2576	0.1491	0.1032	0.4047	0.3015	0.1037
s005	4	10	0.0660	0.2646	0.1986	0.0913	0.2280	0.1367	0.0737	0.1796	0.1059	0.1404	0.3019	0.1615	0.1024	0.3973	0.2949	0.1481	0.3168	0.1687	0.0882	0.1746	0.0864	0.1251	0.1761	0.0510	0.0916	0.2542	0.1626	0.0776	0.4277	0.3501	0.0892
s005	4	11	0.0966	0.4752	0.3786	0.0863	0.1943	0.1080	0.0847	0.2101	0.1254	0.1420	0.3331	0.1911	0.0993	0.4274	0.3281	0.1225	0.3117	0.1892	0.1209	0.2197	0.0988	0.1235	0.1848	0.0613	0.0710	0.2288	0.1578	0.0742	0.3580	0.2838	0.0839
s005	4	12	0.0755	0.3066	0.2311	0.1000	0.2074	0.1074	0.1183	0.1582	0.0399	0.1671	0.3526	0.1855	0.1045	0.4374	0.3329	0.1156	0.3217	0.2061	0.0903	0.1566	0.0663	0.1433	0.1793	0.0360	0.0734	0.2122	0.1388	0.0771	0.3369	0.2598	0.0921
s005	4	13	0.0760	0.3546	0.2786	0.1024	0.1995	0.0971	0.0789	0.1497	0.0708	0.1388	0.3101	0.1713	0.1027	0.4640	0.3613	0.1317	0.3339	0.2022	0.0855	0.1579	0.0724	0.1291	0.1880	0.0589	0.0803	0.2244	0.1441	0.0890	0.3301	0.2411	0.0874
s005	4	14	0.0697	0.4528	0.3831	0.0942	0.2114	0.1172	0.0837	0.1827	0.0990	0.1375	0.3217	0.1842	0.1322	0.4519	0.3197	0.1206	0.2977	0.1771	0.0919	0.1772	0.0853	0.1259	0.1729	0.0470	0.0784	0.2449	0.1665	0.1080	0.4309	0.3229	0.1064
s005	4	15	0.1338	0.2868	0.1530	0.1037	0.2080	0.1043	0.0900	0.1784	0.0884	0.1330	0.3372	0.2042	0.0985	0.4147	0.3162	0.1256	0.3114	0.1858	0.0977	0.1585	0.0608	0.1196	0.1743	0.0547	0.0760	0.2140	0.1380	0.0837	0.3385	0.2548	0.0945
s005	4	16	0.0900	0.2686	0.1786	0.1198	0.2183	0.0985	0.0905	0.1710	0.0805	0.1206	0.2781	0.1575	0.1241	0.4224	0.2983	0.1363	0.3271	0.1908	0.0855	0.1650	0.0795	0.1330	0.2165	0.0835	0.0752	0.2232	0.1480	0.0821	0.3443	0.2622	0.1048
s005	4	17	0.0708	0.2797	0.2089	0.1196	0.2043	0.0847	0.0808	0.1753	0.0945	0.1602	0.3542	0.1940	0.1061	0.4796	0.3735	0.1415	0.3408	0.1993	0.0969	0.1572	0.0603	0.1359	0.2051	0.0692	0.0858	0.2301	0.1443	0.0803	0.3209	0.2406	0.0702
s005	4	18	0.0750	0.2454	0.1704	0.1072	0.1975	0.0903	0.0821	0.1806	0.0985	0.1159	0.2980	0.1821	0.1280	0.4695	0.3415	0.1603	0.7754	0.6151	0.1154	0.3928	0.2774	0.1299	0.4701	0.3402	0.1082	0.2449	0.1367	0.0789	0.3662	0.2873	0.0700
s005	4	19	0.0723	0.3050	0.2327	0.0998	0.1975	0.0977	0.0718	0.4471	0.3753	0.0644	0.8563	0.7919	0.1270	0.4098	0.2828	0.1207	0.3044	0.1837	0.0845	0.1719	0.0874	0.1380	0.1816	0.0436	0.0771	0.2236	0.1465	0.0655	0.2992	0.2337	0.0929
s005	4	20	0.0737	0.2465	0.1728	0.0958	0.2130	0.1172	0.0697	0.1695	0.0998	0.1101	0.2808	0.1707	0.0842	0.4149	0.3307	0.1094	0.3216	0.2122	0.0842	0.1912	0.1070	0.1135	0.1590	0.0455	0.0903	0.2302	0.1399	0.0747	0.4454	0.3707	0.0565
s005	4	21	0.0784	0.2580	0.1796	0.1035	0.2189	0.1154	0.0747	0.1729	0.0982	0.1027	0.2729	0.1702	0.0821	0.4264	0.3443	0.1283	0.2935	0.1652	0.0945	0.1959	0.1014	0.1183	0.1661	0.0478	0.0708	0.2178	0.1470	0.0977	0.7599	0.6622	0.1130
s005	4	22	0.0729	0.3167	0.2438	0.0892	0.2167	0.1275	0.0776	0.1745	0.0969	0.0945	0.4494	0.3549	0.1043	0.8320	0.7277	0.0660	0.4221	0.3561	0.0803	0.2203	0.1400	0.1138	0.1542	0.0404	0.0911	0.2318	0.1407	0.0821	0.3549	0.2728	0.0853
s005	4	23	0.0734	0.2269	0.1535	0.0916	0.2151	0.1235	0.1000	0.1744	0.0744	0.1109	0.2824	0.1715	0.1159	0.4054	0.2895	0.1207	0.3086	0.1879	0.0879	0.1753	0.0874	0.1227	0.1959	0.0732	0.0832	0.2423	0.1591	0.0787	0.3765	0.2978	0.0979
s005	4	24	0.0874	0.2491	0.1617	0.1169	0.2375	0.1206	0.0679	0.1664	0.0985	0.1420	0.2803	0.1383	0.1143	0.4757	0.3614	0.1309	0.2908	0.1599	0.0858	0.1975	0.1117	0.1201	0.1843	0.0642	0.0800	0.2154	0.1354	0.0781	0.3208	0.2427	0.0934
s005	4	25	0.0705	0.2074	0.1369	0.1135	0.2175	0.1040	0.0826	0.1702	0.0876	0.1045	0.2971	0.1926	0.1077	0.4535	0.3458	0.1236	0.3020	0.1784	0.0892	0.1640	0.0748	0.1309	0.1890	0.0581	0.0723	0.2114	0.1391	0.0805	0.3337	0.2532	0.0884
s005	4	26	0.0742	0.2061	0.1319	0.1180	0.2344	0.1164	0.0774	0.1727	0.0953	0.1119	0.2987	0.1868	0.1101	0.4203	0.3102	0.1452	0.3028	0.1576	0.0950	0.1603	0.0653	0.1307	0.2070	0.0763	0.0858	0.2206	0.1348	0.0879	0.3567	0.2688	0.0874
s005	4	27	0.0700	0.2874	0.2174	0.1051	0.1988	0.0937	0.0763	0.1534	0.0771	0.1262	0.2576	0.1314	0.1143	0.4728	0.3585	0.1676	0.3740	0.2064	0.0956	0.1812	0.0856	0.1196	0.1772	0.0576	0.0792	0.2104	0.1312	0.0863	0.3445	0.2582	0.0903
s005	4	28	0.0787	0.2863	0.2076	0.0940	0.1977	0.1037	0.0834	0.1370	0.0536	0.1193	0.2877	0.1684	0.0964	0.4483	0.3519	0.1331	0.3287	0.1956	0.0974	0.1629	0.0655	0.1388	0.2017	0.0629	0.0686	0.2195	0.1509	0.0731	0.3564	0.2833	0.0839
s005	4	29	0.0718	0.2517	0.1799	0.0869	0.1988	0.1119	0.0694	0.1328	0.0634	0.0995	0.2845	0.1850	0.1014	0.4095	0.3081	0.1360	0.2965	0.1605	0.0942	0.1510	0.0568	0.1314	0.1945	0.0631	0.0755	0.2098	0.1343	0.0800	0.3177	0.2377	0.1085
s005	4	30	0.0697	0.3042	0.2345	0.0969	0.1933	0.0964	0.0805	0.1499	0.0694	0.1283	0.2990	0.1707	0.0958	0.4007	0.3049	0.1223	0.2891	0.1668	0.0800	0.2131	0.1331	0.1494	0.2078	0.0584	0.0887	0.2088	0.1201	0.0818	0.3435	0.2617	0.0787
s005	4	31	0.0642	0.2380	0.1738	0.1151	0.2033	0.0882	0.1051	0.2015	0.0964	0.1336	0.3057	0.1721	0.1148	0.4321	0.3173	0.1597	0.2943	0.1346	0.1262	0.1669	0.0407	0.1225	0.1743	0.0518	0.0934	0.1926	0.0992	0.0945	0.4060	0.3115	0.0758
s005	4	32	0.0816	0.2496	0.1680	0.1095	0.1887	0.0792	0.1000	0.1845	0.0845	0.1230	0.3177	0.1947	0.0927	0.4564	0.3637	0.1386	0.3199	0.1813	0.1140	0.1629	0.0489	0.1354	0.1637	0.0283	0.0890	0.2046	0.1156	0.0905	0.4047	0.3142	0.0816
s005	4	33	0.0668	0.3106	0.2438	0.0913	0.1768	0.0855	0.0921	0.1853	0.0932	0.0966	0.3101	0.2135	0.0869	0.4625	0.3756	0.1452	0.2875	0.1423	0.1035	0.1778	0.0743	0.1494	0.1621	0.0127	0.0787	0.1988	0.1201	0.0900	0.3823	0.2923	0.0905
s005	4	34	0.0818	0.2522	0.1704	0.1219	0.1750	0.0531	0.1037	0.1515	0.0478	0.1473	0.2935	0.1462	0.0958	0.4244	0.3286	0.1452	0.3226	0.1774	0.1106	0.1991	0.0885	0.1127	0.1473	0.0346	0.0942	0.2129	0.1187	0.0787	0.3551	0.2764	0.0937
s005	4	35	0.0842	0.3066	0.2224	0.1114	0.1618	0.0504	0.0911	0.1698	0.0787	0.1024	0.2961	0.1937	0.1077	0.4313	0.3236	0.1632	0.3065	0.1433	0.1043	0.1743	0.0700	0.1518	0.3675	0.2157	0.0557	0.3953	0.3396	0.0721	0.4111	0.3390	0.0958
s005	4	36	0.0737	0.2264	0.1527	0.0898	0.1785	0.0887	0.1019	0.1690	0.0671	0.1098	0.2652	0.1554	0.1114	0.4057	0.2943	0.1421	0.2772	0.1351	0.0977	0.1754	0.0777	0.1296	0.1547	0.0251	0.0855	0.2172	0.1317	0.0905	0.4020	0.3115	0.0813
s005	4	37	0.0824	0.2301	0.1477	0.1093	0.2072	0.0979	0.1027	0.1864	0.0837	0.1270	0.2629	0.1359	0.1119	0.4107	0.2988	0.1510	0.2714	0.1204	0.0853	0.1403	0.0550	0.1222	0.1589	0.0367	0.0974	0.2032	0.1058	0.0993	0.3882	0.2889	0.0858
s005	4	38	0.0750	0.2124	0.1374	0.1301	0.2307	0.1006	0.0837	0.1803	0.0966	0.1143	0.2528	0.1385	0.1132	0.4466	0.3334	0.1394	0.2846	0.1452	0.1045	0.1603	0.0558	0.1433	0.1705	0.0272	0.1088	0.2151	0.1063	0.1000	0.3801	0.2801	0.0998
s005	4	39	0.0810	0.2005	0.1195	0.1122	0.2154	0.1032	0.1175	0.2036	0.0861	0.1325	0.2555	0.1230	0.1095	0.4316	0.3221	0.1280	0.2605	0.1325	0.0948	0.2023	0.1075	0.1415	0.1648	0.0233	0.1066	0.2209	0.1143	0.1008	0.4356	0.3348	0.0898
s005	4	40	0.0755	0.3158	0.2403	0.0932	0.1684	0.0752	0.0916	0.1835	0.0919	0.0958	0.2921	0.1963	0.0977	0.4155	0.3178	0.1342	0.3160	0.1818	0.0644	0.3347	0.2703	0.0990	0.1252	0.0262	0.0684	0.2412	0.1728	0.0671	0.3686	0.3015	0.0818
s005	4	41	0.0866	0.2396	0.1530	0.1059	0.2400	0.1341	0.0813	0.1671	0.0858	0.1008	0.3335	0.2327	0.1114	0.4675	0.3561	0.1650	0.5809	0.4159	0.0774	0.2147	0.1373	0.1140	0.1610	0.0470	0.1249	0.2495	0.1246	0.0763	0.3446	0.2683	0.0934
s005	4	42	0.0708	0.2003	0.1295	0.1080	0.2566	0.1486	0.0845	0.1690	0.0845	0.1167	0.2808	0.1641	0.1101	0.4474	0.3373	0.1434	0.3070	0.1636	0.0866	0.1337	0.0471	0.1465	0.1785	0.0320	0.0869	0.2220	0.1351	0.0676	0.3662	0.2986	0.0847
s005	4	43	0.0874	0.2248	0.1374	0.0945	0.2093	0.1148	0.0816	0.1719	0.0903	0.1198	0.3159	0.1961	0.1008	0.4054	0.3046	0.1637	0.3239	0.1602	0.0845	0.2078	0.1233	0.1351	0.1444	0.0093	0.0961	0.2236	0.1275	0.0734	0.3562	0.2828	0.0871
s005	4	44	0.0750	0.2488	0.1738	0.1024	0.1869	0.0845	0.0874	0.1779	0.0905	0.1138	0.3175	0.2037	0.1296	0.4741	0.3445	0.1415	0.3896	0.2481	0.0763	0.1867	0.1104	0.1217	0.1917	0.0700	0.0697	0.2032	0.1335	0.0784	0.3535	0.2751	0.0837
s005	4	45	0.0842	0.2245	0.1403	0.1159	0.1951	0.0792	0.0752	0.1853	0.1101	0.0932	0.7471	0.6539	0.1533	1.2319	1.0786	0.1605	0.8474	0.6869	0.0890	0.1983	0.1093	0.1024	0.1518	0.0494	0.0863	0.2238	0.1375	0.0911	0.4201	0.3290	0.0760
s005	4	46	0.0855	0.1971	0.1116	0.1000	0.2293	0.1293	0.0855	0.1816	0.0961	0.0927	0.3526	0.2599	0.1251	0.4603	0.3352	0.1341	0.2772	0.1431	0.0982	0.1635	0.0653	0.1299	0.1677	0.0378	0.0866	0.2030	0.1164	0.0890	0.4304	0.3414	0.0668
s005	4	47	0.0858	0.2554	0.1696	0.0985	0.1743	0.0758	0.1000	0.1766	0.0766	0.1059	0.2814	0.1755	0.1117	0.4308	0.3191	0.1590	0.2572	0.0982	0.0969	0.1627	0.0658	0.1243	0.1471	0.0228	0.0987	0.2259	0.1272	0.0784	0.3873	0.3089	0.0884
s005	4	48	0.0929	0.2184	0.1255	0.0987	0.1797	0.0810	0.0892	0.1483	0.0591	0.1101	0.2761	0.1660	0.1032	0.3819	0.2787	0.1529	0.2991	0.1462	0.0916	0.2265	0.1349	0.1415	0.1445	0.0030	0.0871	0.2016	0.1145	0.0905	0.3527	0.2622	0.0974
s005	4	49	0.0723	0.2256	0.1533	0.0971	0.1726	0.0755	0.0940	0.1869	0.0929	0.1064	0.3043	0.1979	0.1325	0.4580	0.3255	0.1439	0.2772	0.1333	0.0858	0.1775	0.0917	0.1433	0.1658	0.0225	0.0921	0.2502	0.1581	0.0927	0.4441	0.3514	0.0929
s005	4	50	0.0789	0.1989	0.1200	0.1127	0.2051	0.0924	0.0742	0.1566	0.0824	0.1156	0.2557	0.1401	0.1003	0.6361	0.5358	0.1798	0.3952	0.2154	0.0779	0.1949	0.1170	0.1346	0.1927	0.0581	0.1098	0.2412	0.1314	0.0847	0.3857	0.3010	0.0824
s005	5	1	0.0684	0.2565	0.1881	0.1053	0.1869	0.0816	0.0803	0.2540	0.1737	0.0942	0.3921	0.2979	0.0755	0.4205	0.3450	0.0962	0.3219	0.2257	0.0813	0.2265	0.1452	0.1214	0.1505	0.0291	0.0774	0.2597	0.1823	0.0818	0.4324	0.3506	0.0800
s005	5	2	0.0665	0.2245	0.1580	0.1156	0.2370	0.1214	0.0847	0.1995	0.1148	0.0742	0.3001	0.2259	0.0987	0.4107	0.3120	0.1167	0.3046	0.1879	0.0934	0.2080	0.1146	0.1127	0.1682	0.0555	0.0816	0.2225	0.1409	0.0792	0.3564	0.2772	0.0845
s005	5	3	0.0639	0.4019	0.3380	0.0995	0.1929	0.0934	0.1006	0.2225	0.1219	0.1161	0.2800	0.1639	0.1185	0.9617	0.8432	0.0900	0.3558	0.2658	0.0758	0.1305	0.0547	0.1288	0.2210	0.0922	0.0565	0.1932	0.1367	0.0821	0.3783	0.2962	0.0898
s005	5	4	0.0591	0.3031	0.2440	0.0900	0.1890	0.0990	0.0979	0.1803	0.0824	0.1064	0.2750	0.1686	0.1124	0.4073	0.2949	0.1106	0.3246	0.2140	0.0937	0.1627	0.0690	0.1333	0.1790	0.0457	0.1040	0.2278	0.1238	0.0919	0.3586	0.2667	0.1117
s005	5	5	0.0792	0.2256	0.1464	0.1074	0.2164	0.1090	0.0869	0.1679	0.0810	0.1122	0.2985	0.1863	0.0900	0.3648	0.2748	0.1256	0.2943	0.1687	0.0905	0.1769	0.0864	0.1349	0.1706	0.0357	0.0808	0.2035	0.1227	0.0789	0.3553	0.2764	0.0792
s005	5	6	0.0515	0.2694	0.2179	0.0977	0.1993	0.1016	0.0718	0.1531	0.0813	0.0979	0.2929	0.1950	0.0750	0.3701	0.2951	0.1127	0.2985	0.1858	0.0847	0.1663	0.0816	0.1227	0.1449	0.0222	0.0898	0.2091	0.1193	0.0737	0.3470	0.2733	0.0676
s005	5	7	0.0536	0.2443	0.1907	0.1082	0.2317	0.1235	0.0737	0.1455	0.0718	0.0876	0.2776	0.1900	0.0971	0.4139	0.3168	0.1061	0.3143	0.2082	0.0829	0.1561	0.0732	0.1204	0.1624	0.0420	0.0890	0.2035	0.1145	0.0715	0.6345	0.5630	0.1072
s005	5	8	0.0578	0.3153	0.2575	0.0839	0.1953	0.1114	0.0768	0.1470	0.0702	0.1003	0.2718	0.1715	0.1114	0.4223	0.3109	0.1165	0.3123	0.1958	0.0839	0.1447	0.0608	0.1296	0.1682	0.0386	0.0905	0.2227	0.1322	0.0813	0.3564	0.2751	0.0961
s005	5	9	0.0570	0.2208	0.1638	0.0942	0.2193	0.1251	0.0755	0.1576	0.0821	0.0995	0.2797	0.1802	0.0940	0.4149	0.3209	0.1156	0.3178	0.2022	0.0642	0.1337	0.0695	0.1151	0.1574	0.0423	0.0818	0.2035	0.1217	0.0850	0.3403	0.2553	0.0905
s005	5	10	0.0594	0.2237	0.1643	0.0985	0.2220	0.1235	0.0829	0.2083	0.1254	0.1552	0.3734	0.2182	0.1014	0.4347	0.3333	0.1156	0.3011	0.1855	0.0795	0.1730	0.0935	0.1238	0.1526	0.0288	0.0948	0.2133	0.1185	0.0797	0.3490	0.2693	0.0837
s005	5	11	0.0737	0.2813	0.2076	0.0871	0.1980	0.1109	0.0998	0.2017	0.1019	0.1006	0.4167	0.3161	0.0797	0.4648	0.3851	0.1151	0.2555	0.1404	0.0929	0.1619	0.0690	0.1227	0.1903	0.0676	0.0847	0.1990	0.1143	0.0855	0.3617	0.2762	0.0924
s005	5	12	0.0776	0.2425	0.1649	0.1095	0.2148	0.1053	0.1029	0.1853	0.0824	0.1177	0.3119	0.1942	0.0998	0.4348	0.3350	0.1114	0.2822	0.1708	0.0993	0.1846	0.0853	0.1280	0.1655	0.0375	0.0987	0.2145	0.1158	0.0953	0.3905	0.2952	0.0916
s005	5	13	0.0729	0.2971	0.2242	0.1154	0.2144	0.0990	0.0924	0.1605	0.0681	0.0874	0.2782	0.1908	0.0884	0.4859	0.3975	0.1186	0.3144	0.1958	0.0890	0.1770	0.0880	0.1212	0.1835	0.0623	0.0715	0.2027	0.1312	0.0913	0.3609	0.2696	0.0905
s005	5	14	0.0813	0.2863	0.2050	0.1114	0.1790	0.0676	0.0752	0.1560	0.0808	0.0993	0.3043	0.2050	0.0937	0.4324	0.3387	0.1004	0.2899	0.1895	0.0750	0.1880	0.1130	0.1164	0.1835	0.0671	0.1000	0.2341	0.1341	0.0702	0.3211	0.2509	0.0969
s005	5	15	0.0718	0.2485	0.1767	0.1074	0.1950	0.0876	0.0776	0.1634	0.0858	0.0964	0.2909	0.1945	0.0781	0.4455	0.3674	0.1268	0.2786	0.1518	0.0913	0.1885	0.0972	0.1159	0.1482	0.0323	0.0964	0.2194	0.1230	0.1053	0.4044	0.2991	0.0855
s005	5	16	0.0787	0.7969	0.7182	0.0845	0.2970	0.2125	0.0805	0.2162	0.1357	0.0982	0.3779	0.2797	0.0895	0.4703	0.3808	0.1218	0.2746	0.1528	0.0916	0.1701	0.0785	0.1154	0.1701	0.0547	0.0948	0.2233	0.1285	0.0966	0.4287	0.3321	0.0697
s005	5	17	0.0810	0.3079	0.2269	0.1003	0.2167	0.1164	0.0660	0.1439	0.0779	0.0882	0.2761	0.1879	0.0964	0.4625	0.3661	0.1165	0.2941	0.1776	0.0913	0.1745	0.0832	0.1230	0.1698	0.0468	0.0813	0.2032	0.1219	0.0826	0.3493	0.2667	0.0784
s005	5	18	0.0876	0.7277	0.6401	0.0990	0.2239	0.1249	0.0913	0.2291	0.1378	0.0953	0.4249	0.3296	0.0916	0.6461	0.5545	0.1331	0.5049	0.3718	0.0863	0.1753	0.0890	0.1140	0.1790	0.0650	0.0911	0.2172	0.1261	0.0953	0.3762	0.2809	0.0850
s005	5	19	0.0792	0.3340	0.2548	0.0979	0.1721	0.0742	0.0744	0.1855	0.1111	0.0942	0.3372	0.2430	0.1035	0.4789	0.3754	0.1230	0.2851	0.1621	0.0882	0.1830	0.0948	0.1124	0.2336	0.1212	0.1106	0.2410	0.1304	0.1037	0.4010	0.2973	0.0515
s005	5	20	0.0795	0.2605	0.1810	0.1095	0.1903	0.0808	0.0813	0.5252	0.4439	0.1259	0.4061	0.2802	0.1206	0.4949	0.3743	0.0932	0.5257	0.4325	0.1074	0.1991	0.0917	0.1378	0.1759	0.0381	0.0784	0.2090	0.1306	0.0940	0.3596	0.2656	0.0874
s005	5	21	0.0895	0.2800	0.1905	0.0792	0.1734	0.0942	0.0919	0.2199	0.1280	0.0993	0.4062	0.3069	0.0853	0.4276	0.3423	0.1064	0.2901	0.1837	0.0832	0.1667	0.0835	0.1367	0.1774	0.0407	0.0858	0.2069	0.1211	0.0771	0.3343	0.2572	0.0882
s005	5	22	0.0964	0.7658	0.6694	0.0884	0.2787	0.1903	0.0892	0.1795	0.0903	0.0847	0.3491	0.2644	0.0908	0.4685	0.3777	0.1048	0.3838	0.2790	0.1101	0.2390	0.1289	0.1127	0.1919	0.0792	0.0731	0.2161	0.1430	0.0768	0.3696	0.2928	0.0758
s005	5	23	0.0816	0.2620	0.1804	0.0971	0.1905	0.0934	0.1000	0.1795	0.0795	0.0942	0.3056	0.2114	0.0916	0.4532	0.3616	0.1407	0.3120	0.1713	0.0869	0.1812	0.0943	0.1024	0.1513	0.0489	0.0861	0.1993	0.1132	0.0816	0.3691	0.2875	0.0803
s005	5	24	0.0771	0.2876	0.2105	0.1111	0.2286	0.1175	0.0723	0.1618	0.0895	0.1059	0.3033	0.1974	0.0726	0.4535	0.3809	0.1413	0.3575	0.2162	0.0710	0.1711	0.1001	0.1154	0.1543	0.0389	0.0916	0.2043	0.1127	0.0803	0.3531	0.2728	0.0850
s005	5	25	0.0742	0.2586	0.1844	0.0985	0.2139	0.1154	0.0863	0.1375	0.0512	0.1024	0.2895	0.1871	0.1029	0.4978	0.3949	0.1061	0.3186	0.2125	0.0747	0.1680	0.0933	0.1227	0.1787	0.0560	0.0758	0.2138	0.1380	0.0853	0.3348	0.2495	0.0932
s005	5	26	0.0795	0.2475	0.1680	0.0921	0.2159	0.1238	0.0826	0.1539	0.0713	0.1188	0.2679	0.1491	0.0993	0.4400	0.3407	0.1077	0.2843	0.1766	0.1003	0.1883	0.0880	0.1241	0.1759	0.0518	0.0795	0.2196	0.1401	0.0855	0.3345	0.2490	0.0892
s005	5	27	0.0718	0.2675	0.1957	0.0956	0.1766	0.0810	0.0921	0.1396	0.0475	0.1122	0.2618	0.1496	0.1396	0.4865	0.3469	0.1376	0.2841	0.1465	0.0908	0.1643	0.0735	0.1167	0.1432	0.0265	0.0927	0.1998	0.1071	0.0932	0.3359	0.2427	0.0818
s005	5	28	0.1135	0.2013	0.0878	0.1122	0.2104	0.0982	0.0879	0.1742	0.0863	0.1278	0.2447	0.1169	0.1267	0.4614	0.3347	0.1289	0.2844	0.1555	0.0898	0.1551	0.0653	0.1433	0.2022	0.0589	0.0839	0.2053	0.1214	0.0940	0.3607	0.2667	0.0853
s005	5	29	0.0832	0.1966	0.1134	0.1143	0.1990	0.0847	0.1016	0.1771	0.0755	0.0964	0.2716	0.1752	0.1336	0.4744	0.3408	0.1254	0.2666	0.1412	0.0887	0.1777	0.0890	0.1167	0.1413	0.0246	0.0969	0.2257	0.1288	0.0869	0.3486	0.2617	0.0971
s005	5	30	0.0876	0.1741	0.0865	0.0966	0.1893	0.0927	0.0937	0.1953	0.1016	0.1122	0.2835	0.1713	0.0950	0.4484	0.3534	0.1177	0.2761	0.1584	0.0884	0.1571	0.0687	0.1291	0.1519	0.0228	0.0618	0.2167	0.1549	0.0903	0.3501	0.2598	0.0776
s005	5	31	0.0834	0.3187	0.2353	0.1032	0.2011	0.0979	0.0987	0.1784	0.0797	0.1085	0.2436	0.1351	0.1074	0.4339	0.3265	0.1094	0.2533	0.1439	0.1106	0.2173	0.1067	0.1293	0.1663	0.0370	0.0876	0.2090	0.1214	0.0898	0.3325	0.2427	0.0808
s005	5	32	0.0721	0.3058	0.2337	0.0929	0.1863	0.0934	0.0776	0.1418	0.0642	0.0932	0.2510	0.1578	0.1048	0.4374	0.3326	0.1189	0.2741	0.1552	0.0779	0.1490	0.0711	0.1037	0.1626	0.0589	0.0882	0.2265	0.1383	0.0884	0.3585	0.2701	0.0826
s005	5	33	0.0998	0.3304	0.2306	0.1130	0.2215	0.1085	0.0937	0.1932	0.0995	0.0995	0.2676	0.1681	0.0979	0.4149	0.3170	0.1212	0.2524	0.1312	0.0882	0.1630	0.0748	0.1161	0.1336	0.0175	0.1024	0.2336	0.1312	0.0966	0.3459	0.2493	0.0913
s005	5	34	0.0803	0.2109	0.1306	0.1000	0.1966	0.0966	0.0803	0.1447	0.0644	0.0924	0.2520	0.1596	0.1088	0.4105	0.3017	0.1019	0.2428	0.1409	0.0924	0.1798	0.0874	0.1093	0.1281	0.0188	0.0882	0.2075	0.1193	0.0903	0.3483	0.2580	0.0911
s005	5	35	0.0768	0.4187	0.3419	0.0251	0.9537	0.9286	0.0903	0.2152	0.1249	0.0890	0.2888	0.1998	0.0839	0.4421	0.3582	0.1207	0.3057	0.1850	0.0950	0.1595	0.0645	0.1143	0.1445	0.0302	0.0998	0.2207	0.1209	0.0892	0.3865	0.2973	0.0834
s005	5	36	0.0760	0.5105	0.4345	0.0892	0.1879	0.0987	0.0803	0.1856	0.1053	0.0942	0.3156	0.2214	0.1069	0.4606	0.3537	0.0972	0.2809	0.1837	0.1016	0.2007	0.0991	0.1059	0.1313	0.0254	0.0887	0.2188	0.1301	0.0908	0.3654	0.2746	0.0784
s005	5	37	0.0739	0.2770	0.2031	0.0853	0.2046	0.1193	0.0937	0.1618	0.0681	0.0945	0.3956	0.3011	0.1066	0.4838	0.3772	0.1246	0.3006	0.1760	0.0913	0.2925	0.2012	0.1256	0.1536	0.0280	0.0934	0.2467	0.1533	0.0816	0.3343	0.2527	0.0913
s005	5	38	0.0948	0.2784	0.1836	0.0908	0.2059	0.1151	0.0911	0.1716	0.0805	0.1011	0.2853	0.1842	0.1370	0.4748	0.3378	0.1196	0.3379	0.2183	0.0969	0.1767	0.0798	0.1190	0.1555	0.0365	0.0898	0.2431	0.1533	0.0887	0.3580	0.2693	0.0979
s005	5	39	0.0747	0.3032	0.2285	0.0945	0.1647	0.0702	0.1214	0.2109	0.0895	0.1085	0.3186	0.2101	0.1338	0.5455	0.4117	0.1317	0.3516	0.2199	0.0916	0.1841	0.0925	0.1161	0.1705	0.0544	0.0950	0.2180	0.1230	0.0834	0.3543	0.2709	0.0956
s005	5	40	0.0853	0.8091	0.7238	0.0818	0.1729	0.0911	0.0916	0.2645	0.1729	0.1003	0.2832	0.1829	0.1059	0.4578	0.3519	0.1244	0.3466	0.2222	0.1167	0.1994	0.0827	0.1301	0.2217	0.0916	0.0335	0.2222	0.1887	0.1146	0.3710	0.2564	0.0884
s005	5	41	0.0750	0.3230	0.2480	0.0987	0.1766	0.0779	0.0832	0.1476	0.0644	0.0932	0.2916	0.1984	0.1032	0.4970	0.3938	0.1149	0.3165	0.2016	0.1101	0.1844	0.0743	0.1272	0.1790	0.0518	0.0723	0.2261	0.1538	0.0855	0.3569	0.2714	0.0818
s005	5	42	0.0710	0.3976	0.3266	0.1043	0.1906	0.0863	0.0929	0.1742	0.0813	0.0950	0.2494	0.1544	0.1082	0.4566	0.3484	0.1473	0.2869	0.1396	0.0993	0.2060	0.1067	0.1193	0.1727	0.0534	0.0919	0.2172	0.1253	0.0866	0.3565	0.2699	0.0908
s005	5	43	0.0763	0.2485	0.1722	0.1011	0.1890	0.0879	0.1130	0.1888	0.0758	0.0990	0.2639	0.1649	0.1167	0.4567	0.3400	0.1265	0.3139	0.1874	0.1085	0.2004	0.0919	0.1235	0.1347	0.0112	0.0971	0.2591	0.1620	0.0489	0.4064	0.3575	0.0929
s005	5	44	0.0768	0.2712	0.1944	0.0916	0.2048	0.1132	0.0887	0.1365	0.0478	0.1103	0.2277	0.1174	0.1169	0.4513	0.3344	0.1336	0.2606	0.1270	0.1032	0.1730	0.0698	0.1328	0.1593	0.0265	0.0760	0.2085	0.1325	0.0971	0.3564	0.2593	0.0916
s005	5	45	0.0847	0.2535	0.1688	0.0961	0.1811	0.0850	0.1082	0.1549	0.0467	0.1106	0.2602	0.1496	0.1264	0.4495	0.3231	0.1436	0.2389	0.0953	0.1214	0.2141	0.0927	0.1296	0.1365	0.0069	0.0937	0.2299	0.1362	0.1024	0.3438	0.2414	0.0905
s005	5	46	0.0565	0.3158	0.2593	0.1309	0.2003	0.0694	0.0853	0.2014	0.1161	0.1146	0.2782	0.1636	0.1138	0.3868	0.2730	0.1270	0.2619	0.1349	0.0998	0.1614	0.0616	0.1259	0.1487	0.0228	0.0813	0.2220	0.1407	0.0956	0.3472	0.2516	0.0908
s005	5	47	0.0890	0.2259	0.1369	0.1029	0.1868	0.0839	0.1011	0.1568	0.0557	0.1594	0.2444	0.0850	0.1146	0.4200	0.3054	0.1371	0.2580	0.1209	0.0985	0.1925	0.0940	0.1323	0.1199	-0.0124	0.1038	0.2445	0.1407	0.0929	0.3377	0.2448	0.0874
s005	5	48	0.1077	0.5897	0.4820	0.0900	0.2816	0.1916	0.0921	0.1468	0.0547	0.1169	0.2354	0.1185	0.1000	0.5041	0.4041	0.1520	0.3011	0.1491	0.0850	0.1674	0.0824	0.1209	0.1555	0.0346	0.0900	0.2309	0.1409	0.0855	0.3419	0.2564	0.0853
s005	5	49	0.0784	0.4079	0.3295	0.1064	0.1645	0.0581	0.0750	0.1571	0.0821	0.1003	0.2494	0.1491	0.1011	0.4131	0.3120	0.1177	0.2560	0.1383	0.0834	0.1376	0.0542	0.1262	0.1537	0.0275	0.0869	0.2225	0.1356	0.1019	0.3696	0.2677	0.0903
s005	5	50	0.1175	0.5001	0.3826	0.0876	0.1686	0.0810	0.0694	0.2602	0.1908	0.0829	0.5830	0.5001	0.1151	0.4044	0.2893	0.0938	0.2527	0.1589	0.1066	0.1737	0.0671	0.1093	0.1244	0.0151	0.0958	0.2140	0.1182	0.0874	0.3446	0.2572	0.0784
s005	6	1	0.0911	0.2119	0.1208	0.1357	0.2276	0.0919	0.1167	0.2402	0.1235	0.1045	0.3330	0.2285	0.1080	0.4929	0.3849	0.1333	0.3020	0.1687	0.1225	0.2173	0.0948	0.1183	0.1632	0.0449	0.1006	0.2447	0.1441	0.0905	0.3545	0.2640	0.1074
s005	6	2	0.0808	0.2647	0.1839	0.1212	0.2178	0.0966	0.1169	0.2346	0.1177	0.0795	0.3318	0.2523	0.1415	0.4928	0.3513	0.1188	0.3302	0.2114	0.1035	0.2247	0.1212	0.0879	0.1843	0.0964	0.0826	0.2444	0.1618	0.0993	0.4130	0.3137	0.1288
s005	6	3	0.0971	0.2517	0.1546	0.1169	0.2634	0.1465	0.1080	0.1803	0.0723	0.1085	0.2980	0.1895	0.1262	0.4777	0.3515	0.1233	0.3302	0.2069	0.1000	0.2112	0.1112	0.1845	0.1679	-0.0166	0.1003	0.2684	0.1681	0.0874	0.4074	0.3200	0.1093
s005	6	4	0.0562	0.1857	0.1295	0.1212	0.2511	0.1299	0.0850	0.1571	0.0721	0.0993	0.2999	0.2006	0.0966	0.4495	0.3529	0.1283	0.2806	0.1523	0.0993	0.2733	0.1740	0.0998	0.1714	0.0716	0.0779	0.2465	0.1686	0.0832	0.4000	0.3168	0.1154
s005	6	5	0.0974	0.2596	0.1622	0.1180	0.3028	0.1848	0.1069	0.1629	0.0560	0.1190	0.2971	0.1781	0.1309	0.4806	0.3497	0.1679	0.3194	0.1515	0.0982	0.2498	0.1516	0.1061	0.1246	0.0185	0.0599	0.3140	0.2541	0.0692	0.4393	0.3701	0.1061
s005	6	6	0.0676	0.2383	0.1707	0.1056	0.3154	0.2098	0.1528	0.3463	0.1935	0.1201	0.3125	0.1924	0.0879	0.4392	0.3513	0.1523	0.3640	0.2117	0.1106	0.2104	0.0998	0.1167	0.1410	0.0243	0.0929	0.6755	0.5826	0.1066	0.4250	0.3184	0.0890
s005	6	7	0.0752	0.2546	0.1794	0.1140	0.2133	0.0993	0.0927	0.1611	0.0684	0.1011	0.3426	0.2415	0.0982	0.4514	0.3532	0.1434	0.3026	0.1592	0.1088	0.2021	0.0933	0.1299	0.1696	0.0397	0.0966	0.2412	0.1446	0.0958	0.4654	0.3696	0.1098
s005	6	8	0.0818	0.2351	0.1533	0.1357	0.2508	0.1151	0.0729	0.1613	0.0884	0.0993	0.3057	0.2064	0.1156	0.4212	0.3056	0.1492	0.2989	0.1497	0.0892	0.1985	0.1093	0.1124	0.1689	0.0565	0.0839	0.2438	0.1599	0.0816	0.4478	0.3662	0.1045
s005	6	9	0.0739	0.2691	0.1952	0.1283	0.2254	0.0971	0.1008	0.1990	0.0982	0.1111	0.2689	0.1578	0.1212	0.4480	0.3268	0.1299	0.2740	0.1441	0.0993	0.1889	0.0896	0.1470	0.1872	0.0402	0.0985	0.2312	0.1327	0.1011	0.4572	0.3561	0.1214
s005	6	10	0.0744	0.2224	0.1480	0.1402	0.2397	0.0995	0.0969	0.1956	0.0987	0.1148	0.2642	0.1494	0.1090	0.4780	0.3690	0.1302	0.2751	0.1449	0.1059	0.2105	0.1046	0.1045	0.1621	0.0576	0.0887	0.2296	0.1409	0.0839	0.4606	0.3767	0.0985
s005	6	11	0.0837	0.2718	0.1881	0.1164	0.1996	0.0832	0.0934	0.1787	0.0853	0.1066	0.2705	0.1639	0.1085	0.4263	0.3178	0.1381	0.2959	0.1578	0.1135	0.1875	0.0740	0.1457	0.1634	0.0177	0.0821	0.2423	0.1602	0.0871	0.4480	0.3609	0.0932
s005	6	12	0.0681	0.2652	0.1971	0.1314	0.1966	0.0652	0.0964	0.1809	0.0845	0.1061	0.2768	0.1707	0.1117	0.4530	0.3413	0.1442	0.3107	0.1665	0.0829	0.2178	0.1349	0.0734	0.1131	0.0397	0.0396	0.2850	0.2454	0.0958	0.4314	0.3356	0.0781
s005	6	13	0.0723	0.2403	0.1680	0.1291	0.2120	0.0829	0.0839	0.1541	0.0702	0.1151	0.2605	0.1454	0.1159	0.5010	0.3851	0.1529	0.3105	0.1576	0.0948	0.1435	0.0487	0.1665	0.1985	0.0320	0.0813	0.2235	0.1422	0.0969	0.3987	0.3018	0.0911
s005	6	14	0.0755	0.2551	0.1796	0.1241	0.2154	0.0913	0.0898	0.1764	0.0866	0.1037	0.2388	0.1351	0.1230	0.4902	0.3672	0.1402	0.2719	0.1317	0.1101	0.1941	0.0840	0.1312	0.1769	0.0457	0.0929	0.2106	0.1177	0.1037	0.3941	0.2904	0.0863
s005	6	15	0.1051	0.2708	0.1657	0.1367	0.1998	0.0631	0.1003	0.1798	0.0795	0.1085	0.2650	0.1565	0.1045	0.4450	0.3405	0.1400	0.2831	0.1431	0.1003	0.1505	0.0502	0.1887	0.2035	0.0148	0.0919	0.2151	0.1232	0.0826	0.3857	0.3031	0.0903
s005	6	16	0.0821	0.2549	0.1728	0.1085	0.1864	0.0779	0.0752	0.1657	0.0905	0.1156	0.2813	0.1657	0.1016	0.4461	0.3445	0.1314	0.3085	0.1771	0.0821	0.1545	0.0724	0.1375	0.1766	0.0391	0.0919	0.2402	0.1483	0.0705	0.4016	0.3311	0.0855
s005	6	17	0.1198	0.2699	0.1501	0.1088	0.2315	0.1227	0.0826	0.1541	0.0715	0.1019	0.2586	0.1567	0.1095	0.4442	0.3347	0.1486	0.2917	0.1431	0.0971	0.1819	0.0848	0.1579	0.1389	-0.0190	0.1006	0.2397	0.1391	0.0800	0.3765	0.2965	0.0774
s005	6	18	0.0903	0.2301	0.1398	0.1262	0.2099	0.0837	0.0995	0.1790	0.0795	0.1169	0.2504	0.1335	0.1035	0.5596	0.4561	0.1407	0.2919	0.1512	0.1011	0.1957	0.0946	0.1566	0.1497	-0.0069	0.0877	0.2083	0.1206	0.0979	0.3833	0.2854	0.0898
s005	6	19	0.0905	0.2129	0.1224	0.1346	0.2267	0.0921	0.1098	0.4542	0.3444	0.1154	1.0933	0.9779	0.1048	0.4569	0.3521	0.1028	0.2828	0.1800	0.0903	0.1300	0.0397	0.1475	0.1729	0.0254	0.0974	0.2354	0.1380	0.0805	0.3815	0.3010	0.0905
s005	6	20	0.0771	0.2319	0.1548	0.1122	0.2154	0.1032	0.0689	0.2452	0.1763	0.1267	0.2528	0.1261	0.1040	0.4279	0.3239	0.1254	0.3067	0.1813	0.0937	0.1664	0.0727	0.1365	0.1598	0.0233	0.1006	0.2410	0.1404	0.0882	0.4222	0.3340	0.0869
s005	6	21	0.0747	0.2148	0.1401	0.1441	0.2061	0.0620	0.0792	0.1821	0.1029	0.1095	0.3312	0.2217	0.1132	0.5134	0.4002	0.1541	0.2750	0.1209	0.0985	0.1767	0.0782	0.1249	0.1400	0.0151	0.0921	0.2430	0.1509	0.0739	0.3910	0.3171	0.0971
s005	6	22	0.0845	0.2016	0.1171	0.1415	0.1959	0.0544	0.0839	0.1610	0.0771	0.1040	0.2309	0.1269	0.1212	0.4933	0.3721	0.1458	0.2527	0.1069	0.0887	0.1569	0.0682	0.1322	0.1507	0.0185	0.0908	0.2243	0.1335	0.0956	0.4032	0.3076	0.0895
s005	6	23	0.0797	0.2256	0.1459	0.1317	0.2286	0.0969	0.0890	0.1545	0.0655	0.1185	0.3676	0.2491	0.1465	0.6166	0.4701	0.1729	0.2959	0.1230	0.0969	0.1537	0.0568	0.1196	0.1508	0.0312	0.0969	0.2159	0.1190	0.0890	0.3897	0.3007	0.0826
s005	6	24	0.0863	0.2865	0.2002	0.1159	0.2661	0.1502	0.1048	0.2294	0.1246	0.0916	0.4655	0.3739	0.1080	0.5016	0.3936	0.1473	0.2576	0.1103	0.1016	0.1888	0.0872	0.1185	0.1444	0.0259	0.1069	0.2425	0.1356	0.0898	0.3744	0.2846	0.0810
s005	6	25	0.0940	0.2203	0.1263	0.1396	0.3059	0.1663	0.0705	0.3355	0.2650	0.0866	0.2935	0.2069	0.1088	0.6414	0.5326	0.1450	0.4656	0.3206	0.1011	0.2213	0.1202	0.1209	0.1487	0.0278	0.0795	0.2386	0.1591	0.0787	0.3578	0.2791	0.0821
s005	6	26	0.0834	0.8663	0.7829	0.1159	0.2524	0.1365	0.0858	0.2244	0.1386	0.0945	0.5624	0.4679	0.0905	0.5083	0.4178	0.1331	0.2677	0.1346	0.0929	0.1809	0.0880	0.1301	0.1587	0.0286	0.0821	0.2412	0.1591	0.0755	0.3725	0.2970	0.0863
s005	6	27	0.0781	0.2577	0.1796	0.1172	0.2093	0.0921	0.0792	0.2009	0.1217	0.0898	0.2967	0.2069	0.1000	0.4566	0.3566	0.1410	0.2814	0.1404	0.0869	0.2205	0.1336	0.1296	0.1222	-0.0074	0.1030	0.2336	0.1306	0.1048	0.3747	0.2699	0.0795
s005	6	28	0.0940	0.3583	0.2643	0.1093	0.2051	0.0958	0.1006	0.2152	0.1146	0.0895	0.2747	0.1852	0.1114	0.6767	0.5653	0.1405	0.6232	0.4827	0.1056	0.1983	0.0927	0.1243	0.1595	0.0352	0.0882	0.2816	0.1934	0.0766	0.4792	0.4026	0.0987
s005	6	29	0.0882	0.2586	0.1704	0.1378	0.2423	0.1045	0.0731	0.1563	0.0832	0.0903	0.2874	0.1971	0.1314	0.6199	0.4885	0.0890	0.3402	0.2512	0.0985	0.2097	0.1112	0.1233	0.1284	0.0051	0.0956	0.2618	0.1662	0.0964	0.3884	0.2920	0.0853
s005	6	30	0.0879	0.2562	0.1683	0.1183	0.1951	0.0768	0.0953	0.2199	0.1246	0.0882	0.2626	0.1744	0.1011	0.4830	0.3819	0.1459	0.2639	0.1180	0.0982	0.2075	0.1093	0.1037	0.1336	0.0299	0.0913	0.2143	0.1230	0.0890	0.3749	0.2859	0.0784
s005	6	31	0.0800	0.2509	0.1709	0.1148	0.1974	0.0826	0.1143	0.1893	0.0750	0.0845	0.2457	0.1612	0.1154	0.4891	0.3737	0.1552	0.2896	0.1344	0.0866	0.1479	0.0613	0.1663	0.1738	0.0075	0.1006	0.2352	0.1346	0.0858	0.3918	0.3060	0.0768
s005	6	32	0.0734	0.3340	0.2606	0.1135	0.1901	0.0766	0.0916	0.1732	0.0816	0.0927	0.2558	0.1631	0.1111	0.4838	0.3727	0.1669	1.0499	0.8830	0.0784	0.3258	0.2474	0.1135	0.2658	0.1523	0.0879	0.2138	0.1259	0.0821	0.3311	0.2490	0.0771
s005	6	33	0.0919	0.1707	0.0788	0.1314	0.2098	0.0784	0.0853	0.1582	0.0729	0.0958	0.2520	0.1562	0.1143	0.4350	0.3207	0.1579	0.2374	0.0795	0.1222	0.2170	0.0948	0.1151	0.1191	0.0040	0.1146	0.3312	0.2166	0.0615	0.4393	0.3778	0.1095
s005	6	34	0.0726	0.2227	0.1501	0.1119	0.1943	0.0824	0.0776	0.1819	0.1043	0.1243	0.2415	0.1172	0.1151	0.4184	0.3033	0.1457	0.8347	0.6890	0.0942	0.2313	0.1371	0.1513	0.1331	-0.0182	0.0929	0.2275	0.1346	0.0921	0.3456	0.2535	0.0842
s005	6	35	0.0834	0.2311	0.1477	0.1227	0.2119	0.0892	0.0845	0.1655	0.0810	0.1051	0.2550	0.1499	0.1151	0.4772	0.3621	0.1597	0.3510	0.1913	0.0869	0.2155	0.1286	0.1568	0.1307	-0.0261	0.1027	0.2589	0.1562	0.1006	0.3697	0.2691	0.0842
s005	6	36	0.0847	0.2110	0.1263	0.1328	0.2165	0.0837	0.0771	0.1856	0.1085	0.1275	0.2666	0.1391	0.1056	0.4495	0.3439	0.1420	0.2998	0.1578	0.0961	0.1991	0.1030	0.1217	0.1318	0.0101	0.1003	0.2278	0.1275	0.0932	0.3638	0.2706	0.0863
s005	6	37	0.0863	0.2161	0.1298	0.1367	0.2098	0.0731	0.0995	0.1771	0.0776	0.1415	0.2613	0.1198	0.1196	0.4561	0.3365	0.1518	0.3273	0.1755	0.0863	0.1735	0.0872	0.1338	0.1497	0.0159	0.0998	0.2441	0.1443	0.0869	0.3538	0.2669	0.0937
s005	6	38	0.0850	0.2047	0.1197	0.1301	0.2431	0.1130	0.0911	0.1777	0.0866	0.1270	0.2827	0.1557	0.1132	0.4146	0.3014	0.1653	0.2925	0.1272	0.0990	0.1593	0.0603	0.1280	0.1526	0.0246	0.0816	0.2476	0.1660	0.0993	0.3599	0.2606	0.0905
s005	6	39	0.0805	0.1778	0.0973	0.1341	0.2101	0.0760	0.0950	0.1890	0.0940	0.0921	0.2544	0.1623	0.1309	0.5044	0.3735	0.1565	0.2909	0.1344	0.0953	0.2007	0.1054	0.1394	0.1421	0.0027	0.1040	0.2468	0.1428	0.0929	0.3770	0.2841	0.0866
s005	6	40	0.0789	0.1722	0.0933	0.1378	0.2138	0.0760	0.1045	0.1774	0.0729	0.1138	0.2323	0.1185	0.1251	0.4534	0.3283	0.1544	0.2930	0.1386	0.0982	0.1846	0.0864	0.1338	0.1370	0.0032	0.0942	0.2251	0.1309	0.0932	0.3905	0.2973	0.0937
s005	6	41	0.0779	0.2056	0.1277	0.1380	0.2124	0.0744	0.1156	0.2215	0.1059	0.0948	0.2560	0.1612	0.1314	0.4601	0.3287	0.1515	0.3043	0.1528	0.0987	0.1809	0.0822	0.1542	0.1336	-0.0206	0.1009	0.2408	0.1399	0.0929	0.3862	0.2933	0.0850
s005	6	42	0.0895	0.2087	0.1192	0.1367	0.2267	0.0900	0.0853	0.2049	0.1196	0.1336	0.2838	0.1502	0.1285	0.4540	0.3255	0.1853	0.3136	0.1283	0.0945	0.2292	0.1347	0.0956	0.1083	0.0127	0.1214	0.2314	0.1100	0.0874	0.3512	0.2638	0.0921
s005	6	43	0.0766	0.2153	0.1387	0.1270	0.2621	0.1351	0.0742	0.1647	0.0905	0.1225	0.3990	0.2765	0.1061	0.4403	0.3342	0.1582	0.2741	0.1159	0.0929	0.1629	0.0700	0.1436	0.1674	0.0238	0.0890	0.2384	0.1494	0.0961	0.3852	0.2891	0.1156
s005	6	44	0.0882	0.2206	0.1324	0.1349	0.2431	0.1082	0.0895	0.1785	0.0890	0.1169	0.5008	0.3839	0.1048	0.4939	0.3891	0.1405	0.3123	0.1718	0.0871	0.1281	0.0410	0.1378	0.1856	0.0478	0.0993	0.2413	0.1420	0.0879	0.3810	0.2931	0.0816
s005	6	45	0.0842	0.2491	0.1649	0.1161	0.2022	0.0861	0.0953	0.1761	0.0808	0.0890	0.2925	0.2035	0.1444	0.4651	0.3207	0.1442	0.2994	0.1552	0.1119	0.1917	0.0798	0.1119	0.1360	0.0241	0.0890	0.2289	0.1399	0.0863	0.3680	0.2817	0.1016
s005	6	46	0.1201	0.2707	0.1506	0.1233	0.2233	0.1000	0.1238	0.1824	0.0586	0.1193	0.2731	0.1538	0.1016	0.4448	0.3432	0.1365	0.2661	0.1296	0.1161	0.1930	0.0769	0.1425	0.1484	0.0059	0.0932	0.2365	0.1433	0.0900	0.3424	0.2524	0.0948
s005	6	47	0.0945	0.2153	0.1208	0.1288	0.2120	0.0832	0.0842	0.1737	0.0895	0.1230	0.2618	0.1388	0.1172	0.4323	0.3151	0.1299	0.2854	0.1555	0.1048	0.1930	0.0882	0.1365	0.1209	-0.0156	0.0840	0.2257	0.1417	0.0866	0.3538	0.2672	0.0797
s005	6	48	0.0813	0.2897	0.2084	0.1288	0.2323	0.1035	0.1048	0.1890	0.0842	0.1077	0.2476	0.1399	0.1164	0.4126	0.2962	0.1550	0.2360	0.0810	0.0964	0.2086	0.1122	0.1259	0.1225	-0.0034	0.1064	0.2584	0.1520	0.0842	0.3641	0.2799	0.0879
s005	6	49	0.0708	0.2905	0.2197	0.1103	0.2103	0.1000	0.0847	0.1557	0.0710	0.0971	0.2610	0.1639	0.0945	0.4147	0.3202	0.1431	0.2796	0.1365	0.0884	0.1785	0.0901	0.1592	0.1423	-0.0169	0.0930	0.2453	0.1523	0.0945	0.3469	0.2524	0.0842
s005	6	50	0.0797	0.1973	0.1176	0.1285	0.2135	0.0850	0.0969	0.1919	0.0950	0.1175	0.2545	0.1370	0.1138	0.4305	0.3167	0.1502	0.2376	0.0874	0.0937	0.1719	0.0782	0.1391	0.1756	0.0365	0.1011	0.2359	0.1348	0.0890	0.3628	0.2738	0.0832
s005	7	1	0.0668	0.3259	0.2591	0.1077	0.1893	0.0816	0.0985	0.1632	0.0647	0.0990	0.3354	0.2364	0.0932	0.4881	0.3949	0.1138	0.2743	0.1605	0.0829	0.1664	0.0835	0.1320	0.1635	0.0315	0.1088	0.2471	0.1383	0.0842	0.4150	0.3308	0.0744
s005	7	2	0.0702	0.3103	0.2401	0.1124	0.2146	0.1022	0.0866	0.1713	0.0847	0.0818	0.3043	0.2225	0.0895	0.4551	0.3656	0.1144	0.2704	0.1560	0.0752	0.1500	0.0748	0.1175	0.1754	0.0579	0.0898	0.2352	0.1454	0.0937	0.4551	0.3614	0.0940
s005	7	3	0.0805	0.2388	0.1583	0.1061	0.1882	0.0821	0.0813	0.1634	0.0821	0.0853	0.2827	0.1974	0.0974	0.5007	0.4033	0.0370	0.8704	0.8334	0.0874	0.1738	0.0864	0.1190	0.1631	0.0441	0.0821	0.2534	0.1713	0.1019	0.4066	0.3047	0.1019
s005	7	4	0.0771	0.2077	0.1306	0.1109	0.2136	0.1027	0.0808	0.1368	0.0560	0.0961	0.2621	0.1660	0.0847	0.6635	0.5788	0.1275	0.3064	0.1789	0.0961	0.1690	0.0729	0.1204	0.1748	0.0544	0.0615	0.1892	0.1277	0.0913	0.3973	0.3060	0.1095
s005	7	5	0.0739	0.2359	0.1620	0.1154	0.2020	0.0866	0.0795	0.1355	0.0560	0.1059	0.2626	0.1567	0.0987	0.4363	0.3376	0.1328	0.2901	0.1573	0.0708	0.1582	0.0874	0.1351	0.1650	0.0299	0.0795	0.2215	0.1420	0.0837	0.4668	0.3831	0.0824
s005	7	6	0.0618	0.2034	0.1416	0.1264	0.2299	0.1035	0.0747	0.1513	0.0766	0.1003	0.2420	0.1417	0.0998	0.4329	0.3331	0.1595	0.3192	0.1597	0.0758	0.1387	0.0629	0.1399	0.1619	0.0220	0.0742	0.2191	0.1449	0.0824	0.4272	0.3448	0.0966
s005	7	7	0.0692	0.2934	0.2242	0.1080	0.1814	0.0734	0.0734	0.1566	0.0832	0.0842	0.3243	0.2401	0.1869	0.5370	0.3501	0.1074	0.3228	0.2154	0.0821	0.1809	0.0988	0.1037	0.1420	0.0383	0.0795	0.2146	0.1351	0.0969	0.7795	0.6826	0.1317
s005	7	8	0.0750	0.4214	0.3464	0.1074	0.1687	0.0613	0.0774	0.1645	0.0871	0.1647	0.3555	0.1908	0.1022	0.5028	0.4006	0.1064	0.2484	0.1420	0.0874	0.1408	0.0534	0.1278	0.1672	0.0394	0.0750	0.2286	0.1536	0.0895	0.3905	0.3010	0.0803
s005	7	9	0.1127	0.2074	0.0947	0.1420	0.1697	0.0277	0.0887	0.1339	0.0452	0.1634	0.2935	0.1301	0.1346	0.4620	0.3274	0.1038	0.2421	0.1383	0.1183	0.1736	0.0553	0.1304	0.1363	0.0059	0.1085	0.2009	0.0924	0.1016	0.4163	0.3147	0.0961
s005	7	10	0.1006	0.3217	0.2211	0.1275	0.2640	0.1365	0.1074	0.2140	0.1066	0.1069	0.7030	0.5961	0.0985	0.5070	0.4085	0.1339	0.2553	0.1214	0.1045	0.1669	0.0624	0.1396	0.1539	0.0143	0.0810	0.2005	0.1195	0.0987	0.3862	0.2875	0.0829
s005	7	11	0.0800	0.2011	0.1211	0.1291	0.2125	0.0834	0.0879	0.1964	0.1085	0.1074	0.3037	0.1963	0.0987	0.4418	0.3431	0.1320	0.2228	0.0908	0.0787	0.1643	0.0856	0.1122	0.1236	0.0114	0.0929	0.2309	0.1380	0.0855	0.3498	0.2643	0.1037
s005	7	12	0.0697	0.2195	0.1498	0.1098	0.2394	0.1296	0.0734	0.2001	0.1267	0.0958	0.2956	0.1998	0.0958	0.4378	0.3420	0.1446	0.2431	0.0985	0.0832	0.1991	0.1159	0.1206	0.1444	0.0238	0.0985	0.2450	0.1465	0.0921	0.3709	0.2788	0.1080
s005	7	13	0.0642	0.2077	0.1435	0.1103	0.2032	0.0929	0.0758	0.1743	0.0985	0.0911	0.2682	0.1771	0.0987	0.4371	0.3384	0.1246	0.2436	0.1190	0.1177	0.2004	0.0827	0.1196	0.1474	0.0278	0.0908	0.2037	0.1129	0.0884	0.3569	0.2685	0.0784
s005	7	14	0.0650	0.2380	0.1730	0.1122	0.2326	0.1204	0.0816	0.1584	0.0768	0.0863	0.2993	0.2130	0.0869	0.4298	0.3429	0.1586	0.2808	0.1222	0.1249	0.2503	0.1254	0.1243	0.1471	0.0228	0.0895	0.2370	0.1475	0.0892	0.3604	0.2712	0.0874
s005	7	15	0.0834	0.2591	0.1757	0.1185	0.2024	0.0839	0.0824	0.1561	0.0737	0.0948	0.2595	0.1647	0.0942	0.4439	0.3497	0.1217	0.2328	0.1111	0.0887	0.1970	0.1083	0.1122	0.1210	0.0088	0.0921	0.2090	0.1169	0.0974	0.3897	0.2923	0.0810
s005	7	16	0.0832	0.2169	0.1337	0.0990	0.1848	0.0858	0.0824	0.1587	0.0763	0.0781	0.2488	0.1707	0.1161	0.4458	0.3297	0.1386	0.2603	0.1217	0.0797	0.1801	0.1004	0.0874	0.1286	0.0412	0.0813	0.2093	0.1280	0.0681	0.3622	0.2941	0.0737
s005	7	17	0.0789	0.2055	0.1266	0.1106	0.1829	0.0723	0.0763	0.1521	0.0758	0.1043	0.2463	0.1420	0.0945	0.4352	0.3407	0.1199	0.2490	0.1291	0.0871	0.1748	0.0877	0.1243	0.1581	0.0338	0.0755	0.1958	0.1203	0.0747	0.3475	0.2728	0.0763
s005	7	18	0.0834	0.2142	0.1308	0.1111	0.2019	0.0908	0.0829	0.1579	0.0750	0.1029	0.2380	0.1351	0.1016	0.4321	0.3305	0.1273	0.2788	0.1515	0.0734	0.1854	0.1120	0.1468	0.1344	-0.0124	0.0874	0.2114	0.1240	0.0755	0.3514	0.2759	0.0734
s005	7	19	0.0842	0.1855	0.1013	0.1117	0.1956	0.0839	0.0964	0.1780	0.0816	0.1064	0.2581	0.1517	0.0974	0.3833	0.2859	0.1239	0.2633	0.1394	0.0927	0.1648	0.0721	0.1190	0.1236	0.0046	0.0855	0.2185	0.1330	0.0974	0.3770	0.2796	0.0715
s005	7	20	0.0715	0.1817	0.1102	0.1180	0.2112	0.0932	0.1056	0.1874	0.0818	0.1135	0.2315	0.1180	0.0853	0.4274	0.3421	0.1218	0.2393	0.1175	0.1024	0.2914	0.1890	0.1006	0.1363	0.0357	0.0813	0.2138	0.1325	0.0810	0.3464	0.2654	0.0842
s005	7	21	0.0821	0.1739	0.0918	0.1188	0.1996	0.0808	0.0808	0.1637	0.0829	0.1188	0.1974	0.0786	0.1072	0.4227	0.3155	0.1241	0.2236	0.0995	0.0832	0.1881	0.1049	0.1293	0.1310	0.0017	0.0971	0.1961	0.0990	0.0940	0.3512	0.2572	0.0850
s005	7	22	0.0676	0.1836	0.1160	0.1399	0.2033	0.0634	0.0869	0.1701	0.0832	0.1143	0.2354	0.1211	0.1066	0.3986	0.2920	0.1325	0.2325	0.1000	0.0887	0.1690	0.0803	0.1085	0.1350	0.0265	0.0979	0.2016	0.1037	0.0871	0.3609	0.2738	0.0839
s005	7	23	0.0927	0.1694	0.0767	0.1183	0.2125	0.0942	0.0895	0.1727	0.0832	0.1278	0.2294	0.1016	0.1283	0.4108	0.2825	0.1212	0.2719	0.1507	0.0766	0.1757	0.0991	0.1061	0.1389	0.0328	0.0858	0.2024	0.1166	0.0890	0.3599	0.2709	0.0813
s005	7	24	0.0818	0.1994	0.1176	0.1367	0.1821	0.0454	0.1024	0.1768	0.0744	0.1156	0.2212	0.1056	0.1169	0.4181	0.3012	0.1676	0.2558	0.0882	0.0694	0.1867	0.1173	0.1101	0.1112	0.0011	0.0898	0.2122	0.1224	0.1016	0.3633	0.2617	0.0903
s005	7	25	0.0927	0.2829	0.1902	0.1441	0.3159	0.1718	0.0998	0.2133	0.1135	0.0908	0.2758	0.1850	0.1122	0.4097	0.2975	0.1383	0.2674	0.1291	0.0919	0.1799	0.0880	0.1349	0.1429	0.0080	0.0855	0.1995	0.1140	0.0858	0.3554	0.2696	0.0768
s005	7	26	0.0808	0.3473	0.2665	0.1307	0.2326	0.1019	0.0821	0.1840	0.1019	0.1014	0.2922	0.1908	0.1029	0.3941	0.2912	0.1547	0.2495	0.0948	0.0763	0.1888	0.1125	0.1164	0.1460	0.0296	0.0824	0.1946	0.1122	0.1048	0.3670	0.2622	0.0816
s005	7	27	0.0887	0.4129	0.3242	0.1212	0.2017	0.0805	0.0766	0.1724	0.0958	0.0940	0.2547	0.1607	0.0948	0.3561	0.2613	0.1455	0.2532	0.1077	0.0710	0.1371	0.0661	0.1370	0.1542	0.0172	0.0908	0.2278	0.1370	0.0890	0.3618	0.2728	0.0892
s005	7	28	0.0839	0.2195	0.1356	0.1201	0.2365	0.1164	0.0869	0.1582	0.0713	0.1045	0.2612	0.1567	0.0993	0.3767	0.2774	0.1397	0.2640	0.1243	0.0723	0.1827	0.1104	0.1151	0.1323	0.0172	0.0937	0.2132	0.1195	0.1098	0.3736	0.2638	0.0800
s005	7	29	0.0834	0.3277	0.2443	0.1367	0.2056	0.0689	0.0884	0.1592	0.0708	0.0948	0.2299	0.1351	0.1011	0.4021	0.3010	0.1769	0.2835	0.1066	0.0800	0.1920	0.1120	0.1322	0.1352	0.0030	0.0977	0.2004	0.1027	0.0990	0.3491	0.2501	0.0953
s005	7	30	0.0858	0.2486	0.1628	0.1230	0.1890	0.0660	0.0874	0.1550	0.0676	0.1048	0.2336	0.1288	0.1132	0.3804	0.2672	0.1460	0.2643	0.1183	0.0834	0.1896	0.1062	0.1420	0.1487	0.0067	0.0876	0.2005	0.1129	0.0839	0.3279	0.2440	0.0855
s005	7	31	0.0776	0.1884	0.1108	0.1520	0.1980	0.0460	0.0892	0.1594	0.0702	0.1243	0.2306	0.1063	0.1180	0.3978	0.2798	0.1331	0.2545	0.1214	0.0771	0.1587	0.0816	0.1531	0.1494	-0.0037	0.0792	0.2101	0.1309	0.1264	0.3580	0.2316	0.0837
s005	7	32	0.0842	0.1849	0.1007	0.1481	0.2057	0.0576	0.0755	0.1515	0.0760	0.0950	0.2103	0.1153	0.1217	0.4065	0.2848	0.1468	0.2661	0.1193	0.0837	0.1495	0.0658	0.1307	0.1350	0.0043	0.0950	0.2056	0.1106	0.0937	0.3240	0.2303	0.0987
s005	7	33	0.0763	0.1580	0.0817	0.1394	0.1946	0.0552	0.0686	0.1676	0.0990	0.1167	0.1945	0.0778	0.1233	0.3844	0.2611	0.1426	0.2450	0.1024	0.0850	0.1619	0.0769	0.1301	0.1217	-0.0084	0.0992	0.2145	0.1153	0.0882	0.3055	0.2173	0.0890
s005	7	34	0.1003	0.2211	0.1208	0.1130	0.1508	0.0378	0.0866	0.1756	0.0890	0.0837	0.8165	0.7328	0.1024	0.4239	0.3215	0.1446	0.3001	0.1555	0.0845	0.1516	0.0671	0.1259	0.1386	0.0127	0.0845	0.1996	0.1151	0.1008	0.3699	0.2691	0.0797
s005	7	35	0.0964	0.2037	0.1073	0.1299	0.2022	0.0723	0.0879	0.1473	0.0594	0.0987	0.2380	0.1393	0.1077	0.3836	0.2759	0.1371	0.2522	0.1151	0.0969	0.1479	0.0510	0.1431	0.1543	0.0112	0.0882	0.2191	0.1309	0.0871	0.3324	0.2453	0.1016
s005	7	36	0.0853	0.3800	0.2947	0.1457	0.2194	0.0737	0.0789	0.1586	0.0797	0.1204	0.2473	0.1269	0.1124	0.5569	0.4445	0.1320	0.4838	0.3518	0.0948	0.1403	0.0455	0.1328	0.1688	0.0360	0.0721	0.2196	0.1475	0.1024	0.3860	0.2836	0.0966
s005	7	37	0.0850	0.1810	0.0960	0.1293	0.2328	0.1035	0.0792	0.1703	0.0911	0.1373	0.2721	0.1348	0.1288	0.4379	0.3091	0.1285	0.2684	0.1399	0.0784	0.2434	0.1650	0.1598	0.0645	-0.0953	0.0829	0.3798	0.2969	0.0969	0.3976	0.3007	0.0784
s005	7	38	0.0842	0.2187	0.1345	0.1370	0.1877	0.0507	0.0816	0.1320	0.0504	0.1241	0.2927	0.1686	0.0800	0.4053	0.3253	0.1771	0.3645	0.1874	0.0847	0.1357	0.0510	0.1325	0.1698	0.0373	0.0876	0.2129	0.1253	0.0964	0.3979	0.3015	0.0969
s005	7	39	0.0813	0.1776	0.0963	0.1283	0.1996	0.0713	0.0816	0.1655	0.0839	0.1351	0.2383	0.1032	0.1288	0.5029	0.3741	0.1692	0.3241	0.1549	0.1072	0.1627	0.0555	0.1283	0.1695	0.0412	0.0969	0.2238	0.1269	0.0887	0.3699	0.2812	0.0961
s005	7	40	0.0913	0.1923	0.1010	0.1333	0.1882	0.0549	0.0813	0.1848	0.1035	0.1275	0.2616	0.1341	0.1330	0.4508	0.3178	0.1581	0.2859	0.1278	0.0879	0.1801	0.0922	0.1378	0.1365	-0.0013	0.0882	0.2099	0.1217	0.0911	0.3517	0.2606	0.0985
s005	7	41	0.0892	0.2092	0.1200	0.1317	0.2069	0.0752	0.1066	0.1887	0.0821	0.1227	0.2364	0.1137	0.1270	0.4324	0.3054	0.1821	0.2742	0.0921	0.0771	0.1756	0.0985	0.1367	0.1420	0.0053	0.0987	0.2222	0.1235	0.0892	0.3601	0.2709	0.0861
s005	7	42	0.0805	0.1958	0.1153	0.1330	0.2035	0.0705	0.1019	0.1940	0.0921	0.1460	0.2713	0.1253	0.1190	0.4450	0.3260	0.1533	0.2552	0.1019	0.0824	0.1585	0.0761	0.1560	0.1534	-0.0026	0.0919	0.2397	0.1478	0.1095	0.3738	0.2643	0.0863
s005	7	43	0.0829	0.2116	0.1287	0.1217	0.2012	0.0795	0.0892	0.1534	0.0642	0.1425	0.3064	0.1639	0.1146	0.4063	0.2917	0.1291	0.2716	0.1425	0.0813	0.1492	0.0679	0.1346	0.1650	0.0304	0.0744	0.2483	0.1739	0.1006	0.3530	0.2524	0.0818
s005	7	44	0.0966	0.2206	0.1240	0.1336	0.1930	0.0594	0.0993	0.1714	0.0721	0.1014	0.2468	0.1454	0.1069	0.4083	0.3014	0.1512	0.2520	0.1008	0.1000	0.1740	0.0740	0.1470	0.1560	0.0090	0.1016	0.2433	0.1417	0.0966	0.3599	0.2633	0.0993
s005	7	45	0.0768	0.2031	0.1263	0.1462	0.1914	0.0452	0.1193	0.1626	0.0433	0.1333	0.2782	0.1449	0.1454	0.4677	0.3223	0.1363	0.9902	0.8539	0.0839	0.2241	0.1402	0.1336	0.1545	0.0209	0.0911	0.2265	0.1354	0.0869	0.3325	0.2456	0.0932
s005	7	46	0.0948	0.1757	0.0809	0.1599	0.2135	0.0536	0.0987	0.2167	0.1180	0.1235	0.2963	0.1728	0.1249	0.4551	0.3302	0.1457	0.2611	0.1154	0.0792	0.1347	0.0555	0.2061	0.2091	0.0030	0.0993	0.2281	0.1288	0.0998	0.4628	0.3630	0.1003
s005	7	47	0.0839	0.1490	0.0651	0.1655	0.2302	0.0647	0.0908	0.1782	0.0874	0.1330	0.2504	0.1174	0.1267	0.4418	0.3151	0.1737	0.2922	0.1185	0.0863	0.1761	0.0898	0.1497	0.1558	0.0061	0.0966	0.2293	0.1327	0.1056	0.3860	0.2804	0.0964
s005	7	48	0.1027	0.1892	0.0865	0.1399	0.2112	0.0713	0.0958	0.1816	0.0858	0.1483	0.2810	0.1327	0.1198	0.3991	0.2793	0.1751	0.2561	0.0810	0.0921	0.2231	0.1310	0.1729	0.1825	0.0096	0.1122	0.2521	0.1399	0.0942	0.3408	0.2466	0.0985
s005	7	49	0.0979	0.1841	0.0862	0.1499	0.2204	0.0705	0.0987	0.1840	0.0853	0.1280	0.2386	0.1106	0.1227	0.3933	0.2706	0.1631	0.2745	0.1114	0.0905	0.1816	0.0911	0.1322	0.1478	0.0156	0.0956	0.2468	0.1512	0.0916	0.3477	0.2561	0.0971
s005	7	50	0.1151	0.2111	0.0960	0.1444	0.1909	0.0465	0.1103	0.1642	0.0539	0.1190	0.2520	0.1330	0.1262	0.4089	0.2827	0.1579	0.2550	0.0971	0.0892	0.1624	0.0732	0.1367	0.1589	0.0222	0.0892	0.2351	0.1459	0.0940	0.3393	0.2453	0.0927
s005	8	1	0.0713	0.2420	0.1707	0.1175	0.1967	0.0792	0.0853	0.1508	0.0655	0.1219	0.3095	0.1876	0.0940	0.4161	0.3221	0.1168	0.2847	0.1679	0.0882	0.2192	0.1310	0.1072	0.1616	0.0544	0.0839	0.2800	0.1961	0.0061	0.4200	0.4139	0.1111
s005	8	2	0.0892	0.2343	0.1451	0.1325	0.2537	0.1212	0.0779	0.1402	0.0623	0.1188	0.2969	0.1781	0.0874	0.3926	0.3052	0.1252	0.2648	0.1396	0.0882	0.1878	0.0996	0.1135	0.1489	0.0354	0.0876	0.2048	0.1172	0.0866	0.3575	0.2709	0.1180
s005	8	3	0.0850	0.1797	0.0947	0.1122	0.2194	0.1072	0.0752	0.1705	0.0953	0.1109	0.2888	0.1779	0.1059	0.4384	0.3325	0.1241	0.2859	0.1618	0.0924	0.1809	0.0885	0.1124	0.1602	0.0478	0.0845	0.2164	0.1319	0.0810	0.3775	0.2965	0.1032
s005	8	4	0.0679	0.1985	0.1306	0.0921	0.2146	0.1225	0.0945	0.1861	0.0916	0.1029	0.2631	0.1602	0.1156	0.4371	0.3215	0.1359	0.2594	0.1235	0.0908	0.1957	0.1049	0.1011	0.1495	0.0484	0.0969	0.2212	0.1243	0.0964	0.8051	0.7087	0.1483
s005	8	5	0.0945	0.2295	0.1350	0.1322	0.1887	0.0565	0.1241	0.1959	0.0718	0.1006	0.3067	0.2061	0.0969	0.4366	0.3397	0.1644	0.2853	0.1209	0.0890	0.1548	0.0658	0.1177	0.1637	0.0460	0.0900	0.2449	0.1549	0.0839	0.3635	0.2796	0.0921
s005	8	6	0.0705	0.1844	0.1139	0.1143	0.2597	0.1454	0.0934	0.1905	0.0971	0.1204	0.5656	0.4452	0.0755	0.3482	0.2727	0.1146	0.3036	0.1890	0.0898	0.2152	0.1254	0.1077	0.1384	0.0307	0.0924	0.2048	0.1124	0.0921	0.3831	0.2910	0.0834
s005	8	7	0.0913	0.1693	0.0780	0.1201	0.2399	0.1198	0.0876	0.3140	0.2264	0.0979	0.9323	0.8344	0.0708	0.4350	0.3642	0.1210	0.2957	0.1747	0.1095	0.1830	0.0735	0.1214	0.1547	0.0333	0.0816	0.2035	0.1219	0.0942	0.3741	0.2799	0.1154
s005	8	8	0.1074	0.1931	0.0857	0.1336	0.1943	0.0607	0.0940	0.1816	0.0876	0.1183	0.2626	0.1443	0.0977	0.4111	0.3134	0.1426	0.2851	0.1425	0.0956	0.1662	0.0706	0.1330	0.1697	0.0367	0.0826	0.2185	0.1359	0.0934	0.3593	0.2659	0.0932
s005	8	9	0.0774	0.1763	0.0989	0.1059	0.2421	0.1362	0.0998	0.1777	0.0779	0.1370	0.2420	0.1050	0.0921	0.4133	0.3212	0.1526	0.2437	0.0911	0.0853	0.2052	0.1199	0.1037	0.1381	0.0344	0.1085	0.3924	0.2839	0.1119	0.4084	0.2965	0.0998
s005	8	10	0.0808	0.1997	0.1189	0.1111	0.2386	0.1275	0.0803	0.1714	0.0911	0.1452	0.2463	0.1011	0.1008	0.3759	0.2751	0.1431	0.2590	0.1159	0.0932	0.1564	0.0632	0.1396	0.1882	0.0486	0.1098	0.2462	0.1364	0.0871	0.3498	0.2627	0.1059
s005	8	11	0.0903	0.2148	0.1245	0.1109	0.2350	0.1241	0.1066	0.1818	0.0752	0.1238	0.2410	0.1172	0.0892	0.4207	0.3315	0.1549	0.2771	0.1222	0.0795	0.1672	0.0877	0.1380	0.1481	0.0101	0.0995	0.2256	0.1261	0.0940	0.4248	0.3308	0.1000
s005	8	12	0.0810	0.1699	0.0889	0.1172	0.1980	0.0808	0.0895	0.1832	0.0937	0.0956	0.2051	0.1095	0.1022	0.4670	0.3648	0.1568	0.2793	0.1225	0.0853	0.1456	0.0603	0.1420	0.1613	0.0193	0.0977	0.2341	0.1364	0.1080	0.4132	0.3052	0.0821
s005	8	13	0.0824	0.1934	0.1110	0.1103	0.2019	0.0916	0.0832	0.1579	0.0747	0.1140	0.2314	0.1174	0.1193	0.4561	0.3368	0.1544	0.2626	0.1082	0.1029	0.1653	0.0624	0.1423	0.1479	0.0056	0.0932	0.2439	0.1507	0.0903	0.3876	0.2973	0.0797
s005	8	14	0.0834	0.2332	0.1498	0.1307	0.1563	0.0256	0.0924	0.2046	0.1122	0.0887	0.2138	0.1251	0.1109	0.4247	0.3138	0.1391	0.2545	0.1154	0.0890	0.1767	0.0877	0.1230	0.1595	0.0365	0.0871	0.2124	0.1253	0.0961	0.3831	0.2870	0.0919
s005	8	15	0.0924	0.1697	0.0773	0.0993	0.2136	0.1143	0.0869	0.1534	0.0665	0.1016	0.2040	0.1024	0.1088	0.4189	0.3101	0.1631	0.2795	0.1164	0.1008	0.1621	0.0613	0.1409	0.2505	0.1096	0.0109	0.2814	0.2705	0.0924	0.4116	0.3192	0.0874
s005	8	16	0.0795	0.2114	0.1319	0.1204	0.1872	0.0668	0.0887	0.1887	0.1000	0.1254	0.1956	0.0702	0.1285	0.4310	0.3025	0.1597	0.2780	0.1183	0.0924	0.1785	0.0861	0.1243	0.1315	0.0072	0.1011	0.2119	0.1108	0.0982	0.3776	0.2794	0.0900
s005	8	17	0.0805	0.1783	0.0978	0.1399	0.1932	0.0533	0.0803	0.1547	0.0744	0.1045	0.2132	0.1087	0.1098	0.4023	0.2925	0.1547	0.2861	0.1314	0.0842	0.1690	0.0848	0.1383	0.1603	0.0220	0.0932	0.2035	0.1103	0.1014	0.3533	0.2519	0.1198
s005	8	18	0.0832	0.1739	0.0907	0.1209	0.1811	0.0602	0.0924	0.1711	0.0787	0.1322	0.2082	0.0760	0.1124	0.4180	0.3056	0.1484	0.2524	0.1040	0.0942	0.1648	0.0706	0.1272	0.1518	0.0246	0.0956	0.2159	0.1203	0.1000	0.3738	0.2738	0.0919
s005	8	19	0.0847	0.2179	0.1332	0.1088	0.1745	0.0657	0.0932	0.1547	0.0615	0.1391	0.2209	0.0818	0.1190	0.4199	0.3009	0.1471	0.2453	0.0982	0.0874	0.1846	0.0972	0.1330	0.1502	0.0172	0.1080	0.1967	0.0887	0.0829	0.5588	0.4759	0.1024
s005	8	20	0.0805	0.2021	0.1216	0.1304	0.1983	0.0679	0.0895	0.1595	0.0700	0.1394	0.2170	0.0776	0.1214	0.4294	0.3080	0.1507	0.2579	0.1072	0.0863	0.1690	0.0827	0.1357	0.1403	0.0046	0.0969	0.2220	0.1251	0.0964	0.4140	0.3176	0.0903
s005	8	21	0.0797	0.1847	0.1050	0.1209	0.2421	0.1212	0.0832	0.1914	0.1082	0.1212	0.1993	0.0781	0.1035	0.4355	0.3320	0.1367	0.2642	0.1275	0.0898	0.1736	0.0838	0.1499	0.1621	0.0122	0.0977	0.2304	0.1327	0.0837	0.3739	0.2902	0.0964
s005	8	22	0.0913	0.2161	0.1248	0.1285	0.1948	0.0663	0.0908	0.1869	0.0961	0.1241	0.2750	0.1509	0.0734	0.4454	0.3720	0.1566	0.2556	0.0990	0.0832	0.1630	0.0798	0.1586	0.1560	-0.0026	0.1006	0.2449	0.1443	0.0866	0.3831	0.2965	0.0774
s005	8	23	0.0816	0.1604	0.0788	0.1161	0.2251	0.1090	0.0715	0.1452	0.0737	0.1312	0.2397	0.1085	0.1082	0.4466	0.3384	0.1378	0.2790	0.1412	0.0866	0.1978	0.1112	0.1291	0.1302	0.0011	0.0953	0.2270	0.1317	0.0863	0.3765	0.2902	0.0916
s005	8	24	0.0750	0.1549	0.0799	0.1251	0.2112	0.0861	0.0905	0.1618	0.0713	0.1296	0.2642	0.1346	0.1154	0.4264	0.3110	0.1397	0.2938	0.1541	0.0887	0.1780	0.0893	0.1428	0.1650	0.0222	0.1022	0.2386	0.1364	0.0869	0.4021	0.3152	0.0911
s005	8	25	0.0792	0.1646	0.0854	0.1338	0.2048	0.0710	0.0993	0.1970	0.0977	0.1233	0.2064	0.0831	0.1314	0.4519	0.3205	0.1439	0.2693	0.1254	0.0911	0.1712	0.0801	0.1507	0.1563	0.0056	0.1080	0.2547	0.1467	0.0898	0.3678	0.2780	0.0966
s005	8	26	0.0837	0.1720	0.0883	0.1264	0.2064	0.0800	0.0789	0.1789	0.1000	0.1243	0.2111	0.0868	0.1198	0.4188	0.2990	0.1581	0.2795	0.1214	0.0929	0.1959	0.1030	0.1249	0.1408	0.0159	0.0839	0.2269	0.1430	0.0858	0.3567	0.2709	0.0874
s005	8	27	0.0879	0.1306	0.0427	0.1312	0.2276	0.0964	0.0808	0.1745	0.0937	0.1243	0.2006	0.0763	0.1138	0.4438	0.3300	0.1471	0.2305	0.0834	0.0813	0.1571	0.0758	0.1380	0.1671	0.0291	0.1114	0.2328	0.1214	0.0721	0.5137	0.4416	0.1135
s005	8	28	0.0779	0.2063	0.1284	0.1222	0.2080	0.0858	0.0776	0.1499	0.0723	0.1175	0.2080	0.0905	0.1098	0.3991	0.2893	0.1360	0.2598	0.1238	0.0884	0.1539	0.0655	0.1320	0.1724	0.0404	0.1022	0.2510	0.1488	0.0905	0.3791	0.2886	0.0715
s005	8	29	0.0863	0.1878	0.1015	0.1204	0.2083	0.0879	0.0808	0.1761	0.0953	0.0942	0.2515	0.1573	0.1051	0.5010	0.3959	0.1929	0.3436	0.1507	0.0705	0.1545	0.0840	0.1441	0.8020	0.6579	0.0869	0.2468	0.1599	0.0650	0.3441	0.2791	0.0839
s005	8	30	0.0905	0.1881	0.0976	0.1367	0.1824	0.0457	0.0789	0.1547	0.0758	0.1177	0.1874	0.0697	0.1198	0.4231	0.3033	0.1225	0.2545	0.1320	0.1064	0.2361	0.1297	0.1420	0.1608	0.0188	0.0985	0.2421	0.1436	0.0953	0.3952	0.2999	0.0723
s005	8	31	0.0795	0.1979	0.1184	0.1256	0.2462	0.1206	0.1090	0.2404	0.1314	0.1436	0.2439	0.1003	0.1164	0.4384	0.3220	0.1510	0.2917	0.1407	0.1132	0.1735	0.0603	0.1354	0.1674	0.0320	0.0903	0.2357	0.1454	0.0929	0.3857	0.2928	0.0850
s005	8	32	0.0937	0.1878	0.0941	0.1433	0.1956	0.0523	0.0987	0.1708	0.0721	0.1320	0.2333	0.1013	0.0982	0.3769	0.2787	0.1226	0.2675	0.1449	0.0950	0.1906	0.0956	0.1209	0.1355	0.0146	0.1111	0.2636	0.1525	0.0813	0.3498	0.2685	0.0832
s005	8	33	0.0887	0.1662	0.0775	0.1454	0.2214	0.0760	0.0887	0.1647	0.0760	0.1491	0.1760	0.0269	0.1219	0.4218	0.2999	0.1665	0.2512	0.0847	0.1006	0.2567	0.1561	0.1534	0.1294	-0.0240	0.1075	0.2466	0.1391	0.0892	0.3556	0.2664	0.0874
s005	8	34	0.0789	0.1472	0.0683	0.1309	0.1961	0.0652	0.0966	0.1758	0.0792	0.1557	0.2204	0.0647	0.1161	0.4144	0.2983	0.1710	0.2742	0.1032	0.0919	0.1725	0.0806	0.1462	0.1705	0.0243	0.1212	0.2534	0.1322	0.0895	0.3718	0.2823	0.0934
s005	8	35	0.0824	0.1536	0.0712	0.1404	0.1940	0.0536	0.0882	0.1743	0.0861	0.1325	0.2383	0.1058	0.1212	0.4422	0.3210	0.1413	0.2822	0.1409	0.0853	0.1551	0.0698	0.1349	0.1743	0.0394	0.1029	0.2391	0.1362	0.0919	0.3422	0.2503	0.0847
s005	8	36	0.0861	0.1552	0.0691	0.1454	0.1987	0.0533	0.0821	0.2246	0.1425	0.2159	0.1736	-0.0423	0.0082	0.6036	0.5954	0.1318	0.2962	0.1644	0.0916	0.2015	0.1099	0.1375	0.1465	0.0090	0.1027	0.2550	0.1523	0.0905	0.3836	0.2931	0.0710
s005	8	37	0.0948	0.1678	0.0730	0.1317	0.1964	0.0647	0.0755	0.1626	0.0871	0.1278	0.2241	0.0963	0.0956	0.4195	0.3239	0.1666	0.2901	0.1235	0.0895	0.1619	0.0724	0.1694	0.2051	0.0357	0.0892	0.2317	0.1425	0.0850	0.3525	0.2675	0.0990
s005	8	38	0.0874	0.1631	0.0757	0.1304	0.2283	0.0979	0.0758	0.1376	0.0618	0.1578	0.4908	0.3330	0.1241	0.4759	0.3518	0.1215	0.2830	0.1615	0.0919	0.1411	0.0492	0.1515	0.2619	0.1104	0.0167	0.2698	0.2531	0.1045	0.4187	0.3142	0.0956
s005	8	39	0.0834	0.2002	0.1168	0.1227	0.1779	0.0552	0.0837	0.1735	0.0898	0.1074	0.2380	0.1306	0.1127	0.4242	0.3115	0.1421	0.2775	0.1354	0.0927	0.1646	0.0719	0.1444	0.1666	0.0222	0.0995	0.2436	0.1441	0.0705	0.3667	0.2962	0.0905
s005	8	40	0.0845	0.1813	0.0968	0.1359	0.1921	0.0562	0.0842	0.1623	0.0781	0.1217	0.2069	0.0852	0.1262	0.4358	0.3096	0.1352	0.2701	0.1349	0.0958	0.1774	0.0816	0.1618	0.1449	-0.0169	0.1075	0.2687	0.1612	0.0916	0.3865	0.2949	0.0927
s005	8	41	0.0879	0.1612	0.0733	0.1454	0.1956	0.0502	0.0879	0.1748	0.0869	0.1225	0.2320	0.1095	0.1135	0.3960	0.2825	0.1251	0.3518	0.2267	0.0869	0.1762	0.0893	0.1354	0.1692	0.0338	0.0969	0.2349	0.1380	0.0816	0.3567	0.2751	0.0940
s005	8	42	0.0911	0.1892	0.0981	0.1296	0.2051	0.0755	0.0934	0.1700	0.0766	0.1333	0.2199	0.0866	0.1138	0.4023	0.2885	0.1503	0.2480	0.0977	0.0892	0.1600	0.0708	0.1431	0.1595	0.0164	0.0990	0.2341	0.1351	0.0829	0.3657	0.2828	0.0839
s005	8	43	0.0768	0.1480	0.0712	0.1375	0.1948	0.0573	0.0921	0.1739	0.0818	0.1639	0.1869	0.0230	0.1156	0.4474	0.3318	0.1405	0.3002	0.1597	0.0890	0.1809	0.0919	0.1555	0.1378	-0.0177	0.1122	0.2634	0.1512	0.0913	0.3794	0.2881	0.0990
s005	8	44	0.0824	0.1393	0.0569	0.1533	0.2090	0.0557	0.0850	0.1626	0.0776	0.1132	0.2338	0.1206	0.1241	0.4155	0.2914	0.1273	0.2585	0.1312	0.0887	0.1973	0.1086	0.1404	0.1568	0.0164	0.1109	0.2360	0.1251	0.0871	0.3535	0.2664	0.0879
s005	8	45	0.0903	0.1464	0.0561	0.1528	0.2093	0.0565	0.1006	0.1677	0.0671	0.1251	0.2027	0.0776	0.1243	0.4072	0.2829	0.1270	0.2548	0.1278	0.0942	0.1524	0.0582	0.1391	0.1532	0.0141	0.0905	0.2425	0.1520	0.0974	0.3599	0.2625	0.0908
s005	8	46	0.0953	0.1805	0.0852	0.1581	0.1711	0.0130	0.1119	0.1885	0.0766	0.1317	0.2172	0.0855	0.1283	0.4504	0.3221	0.1518	0.2497	0.0979	0.0974	0.2012	0.1038	0.1438	0.1354	-0.0084	0.1095	0.2491	0.1396	0.1064	0.3937	0.2873	0.0861
s005	8	47	0.0993	0.1647	0.0654	0.1549	0.2151	0.0602	0.1027	0.1737	0.0710	0.1336	0.2341	0.1005	0.1227	0.4263	0.3036	0.1555	0.2790	0.1235	0.0982	0.2010	0.1028	0.1151	0.1371	0.0220	0.0916	0.2499	0.1583	0.0916	0.3612	0.2696	0.0964
s005	8	48	0.1069	0.1884	0.0815	0.1457	0.1800	0.0343	0.0958	0.1903	0.0945	0.1275	0.2394	0.1119	0.1069	0.4347	0.3278	0.1574	0.2915	0.1341	0.0879	0.1843	0.0964	0.1441	0.1489	0.0048	0.0958	0.2412	0.1454	0.0982	0.3622	0.2640	0.0887
s005	8	49	0.0898	0.1734	0.0836	0.1285	0.1750	0.0465	0.0913	0.1729	0.0816	0.1499	0.2293	0.0794	0.1349	0.4453	0.3104	0.1539	0.2648	0.1109	0.1161	0.1885	0.0724	0.1565	0.2014	0.0449	0.0842	0.9017	0.8175	0.0824	0.3752	0.2928	0.0924
s005	8	50	0.0863	0.1585	0.0722	0.1515	0.2265	0.0750	0.0958	0.1819	0.0861	0.1320	0.1845	0.0525	0.1032	0.4307	0.3275	0.1579	0.2796	0.1217	0.0974	0.1722	0.0748	0.1526	0.1486	-0.0040	0.1041	0.2566	0.1525	0.1027	0.3871	0.2844	0.0879
s007	1	1	0.0818	0.2332	0.1514	0.0607	0.1101	0.0494	0.1074	0.1676	0.0602	0.1090	0.5428	0.4338	0.0552	0.5337	0.4785	0.0449	0.3308	0.2859	0.0660	0.2574	0.1914	0.0964	0.2767	0.1803	0.1214	0.3644	0.2430	0.0908	0.9172	0.8264	0.0863
s007	1	2	0.0913	0.2649	0.1736	0.0713	0.1938	0.1225	0.0475	0.1884	0.1409	0.0903	0.3853	0.2950	0.0591	0.5123	0.4532	0.0525	0.3183	0.2658	0.0834	0.2123	0.1289	0.0927	0.4202	0.3275	0.0884	0.2444	0.1560	0.0781	0.7628	0.6847	0.1043
s007	1	3	0.0800	0.3990	0.3190	0.0686	0.1080	0.0394	0.1130	0.2204	0.1074	0.0908	0.5621	0.4713	0.0615	0.4012	0.3397	0.0731	0.2698	0.1967	0.0890	0.1419	0.0529	0.0950	0.2555	0.1605	0.1357	0.2394	0.1037	0.0774	0.9460	0.8686	0.0684
s007	1	4	0.0718	0.8027	0.7309	0.0655	0.1465	0.0810	0.0832	0.2054	0.1222	0.0887	0.7502	0.6615	0.0599	0.5687	0.5088	0.0723	0.2173	0.1450	0.0837	0.1442	0.0605	0.0845	0.1302	0.0457	0.0969	0.1742	0.0773	0.0913	0.5501	0.4588	0.0834
s007	1	5	0.0845	0.2594	0.1749	0.0507	0.0895	0.0388	0.0874	0.1344	0.0470	0.0766	0.2795	0.2029	0.0684	0.4780	0.4096	0.0702	0.2220	0.1518	0.0866	0.1263	0.0397	0.0876	0.1439	0.0563	0.0971	0.3942	0.2971	0.1040	0.2184	0.1144	0.0863
s007	1	6	0.0895	0.3016	0.2121	0.0552	0.0880	0.0328	0.1098	0.1521	0.0423	0.0869	0.2814	0.1945	0.0668	0.4482	0.3814	0.0631	0.2295	0.1664	0.1003	0.1880	0.0877	0.0898	0.2485	0.1587	0.0887	0.1573	0.0686	0.0948	0.4467	0.3519	0.1135
s007	1	7	0.0953	0.2367	0.1414	0.0620	0.0908	0.0288	0.0858	0.1515	0.0657	0.0934	0.2889	0.1955	0.0684	0.5587	0.4903	0.0692	0.2532	0.1840	0.0789	0.1582	0.0793	0.1022	0.1624	0.0602	0.1037	0.1755	0.0718	0.1019	0.9053	0.8034	0.0953
s007	1	8	0.0797	0.2295	0.1498	0.0723	0.1322	0.0599	0.1106	0.1953	0.0847	0.0919	1.0464	0.9545	0.0644	0.4957	0.4313	0.0744	0.2560	0.1816	0.0818	0.1352	0.0534	0.0964	0.1403	0.0439	0.0964	0.1357	0.0393	0.1077	0.2271	0.1194	0.0979
s007	1	9	0.1024	0.4034	0.3010	0.0694	0.2507	0.1813	0.0430	0.4009	0.3579	0.0821	0.5742	0.4921	0.0631	0.3458	0.2827	0.0813	0.2299	0.1486	0.0961	0.1593	0.0632	0.0953	0.1608	0.0655	0.1093	0.1447	0.0354	0.0787	0.1855	0.1068	0.1093
s007	1	10	0.0842	0.2681	0.1839	0.0560	0.1070	0.0510	0.0763	0.1592	0.0829	0.0932	0.3700	0.2768	0.0647	0.3804	0.3157	0.0771	0.2381	0.1610	0.0871	0.1484	0.0613	0.0913	0.1499	0.0586	0.1098	0.1462	0.0364	0.0953	0.2258	0.1305	0.0781
s007	1	11	0.0610	0.2699	0.2089	0.0504	0.1227	0.0723	0.0808	0.1336	0.0528	0.0768	0.2961	0.2193	0.0589	0.3883	0.3294	0.0755	0.2431	0.1676	0.0903	0.1371	0.0468	0.0837	0.1450	0.0613	0.0921	0.1467	0.0546	0.0797	0.2308	0.1511	0.0657
s007	1	12	0.0982	0.2356	0.1374	0.0394	0.1051	0.0657	0.0892	0.1726	0.0834	0.1059	0.3336	0.2277	0.0871	0.6047	0.5176	0.0763	0.2088	0.1325	0.0837	0.1326	0.0489	0.1008	0.1183	0.0175	0.1122	0.1257	0.0135	0.0974	0.2137	0.1163	0.1000
s007	1	13	0.0700	0.3483	0.2783	0.0570	0.1103	0.0533	0.0787	0.1637	0.0850	0.0940	0.3711	0.2771	0.0679	0.4029	0.3350	0.0813	0.2408	0.1595	0.0824	0.1915	0.1091	0.0826	0.1405	0.0579	0.1006	0.1663	0.0657	0.0916	0.2137	0.1221	0.0734
s007	1	14	0.0990	0.3016	0.2026	0.0370	0.1114	0.0744	0.0998	0.1513	0.0515	0.1172	0.3362	0.2190	0.0697	0.4028	0.3331	0.0776	0.2434	0.1658	0.0694	0.1365	0.0671	0.1000	0.1716	0.0716	0.0850	0.1568	0.0718	0.0977	0.4124	0.3147	0.0549
s007	1	15	0.0779	0.3064	0.2285	0.0626	0.2125	0.1499	0.0855	0.1581	0.0726	0.0834	0.3824	0.2990	0.0557	0.4084	0.3527	0.0660	0.1917	0.1257	0.0774	0.1553	0.0779	0.0998	0.1239	0.0241	0.1362	0.1285	-0.0077	0.1048	0.3282	0.2234	0.0697
s007	1	16	0.0927	0.2182	0.1255	0.0457	0.1088	0.0631	0.0995	0.1557	0.0562	0.0995	1.0258	0.9263	0.0496	0.4334	0.3838	0.0784	0.2323	0.1539	0.0776	0.1339	0.0563	0.0686	0.0956	0.0270	0.1011	0.1336	0.0325	0.1043	0.2084	0.1041	0.0803
s007	1	17	0.1143	0.6631	0.5488	0.0549	0.1410	0.0861	0.0810	0.1708	0.0898	0.0876	0.2908	0.2032	0.0594	0.3476	0.2882	0.0866	0.1988	0.1122	0.0829	0.1440	0.0611	0.0869	0.1780	0.0911	0.1080	0.1529	0.0449	0.0800	0.4586	0.3786	0.0568
s007	1	18	0.0890	0.2225	0.1335	0.0618	0.1196	0.0578	0.0895	0.1228	0.0333	0.0800	0.3463	0.2663	0.0531	0.3693	0.3162	0.0710	0.2286	0.1576	0.0626	0.1197	0.0571	0.0898	0.1450	0.0552	0.1064	0.1610	0.0546	0.1080	0.4013	0.2933	0.0905
s007	1	19	0.1156	0.3301	0.2145	0.0541	0.1172	0.0631	0.0932	0.1450	0.0518	0.1085	0.3840	0.2755	0.0660	0.3303	0.2643	0.0776	0.2386	0.1610	0.0784	0.1556	0.0772	0.0684	0.2503	0.1819	0.1317	0.1496	0.0179	0.0803	0.1934	0.1131	0.0871
s007	1	20	0.1008	0.2836	0.1828	0.0676	0.1085	0.0409	0.0673	0.1454	0.0781	0.0681	0.3365	0.2684	0.0562	0.4807	0.4245	0.0518	0.2928	0.2410	0.0615	0.1384	0.0769	0.0990	0.1576	0.0586	0.1095	0.1333	0.0238	0.0871	0.5045	0.4174	0.0908
s007	1	21	0.1066	0.2976	0.1910	0.0668	0.1051	0.0383	0.0993	0.1503	0.0510	0.0766	0.5690	0.4924	0.0565	0.4068	0.3503	0.0671	0.2329	0.1658	0.0803	0.1268	0.0465	0.1154	0.1382	0.0228	0.1101	0.1536	0.0435	0.0927	0.2282	0.1355	0.0803
s007	1	22	0.0744	0.2374	0.1630	0.0613	0.1123	0.0510	0.0713	0.1273	0.0560	0.0966	0.5505	0.4539	0.0681	0.3653	0.2972	0.0919	0.2706	0.1787	0.0739	0.1574	0.0835	0.0905	0.1404	0.0499	0.0826	0.1726	0.0900	0.0871	0.2791	0.1920	0.0441
s007	1	23	0.0900	0.2306	0.1406	0.0581	0.1304	0.0723	0.0642	0.1175	0.0533	0.0845	0.8292	0.7447	0.0665	0.4255	0.3590	0.0686	0.2718	0.2032	0.0718	0.1511	0.0793	0.0879	0.3505	0.2626	0.0803	0.1566	0.0763	0.0871	0.2543	0.1672	0.0489
s007	1	24	0.0892	0.2364	0.1472	0.0631	0.1660	0.1029	0.0792	0.1489	0.0697	0.0800	0.4816	0.4016	0.0655	0.3680	0.3025	0.0961	0.2527	0.1566	0.0942	0.1605	0.0663	0.0755	0.1262	0.0507	0.1299	0.1452	0.0153	0.1000	0.2580	0.1580	0.0855
s007	1	25	0.0919	0.2892	0.1973	0.0665	0.1702	0.1037	0.0663	0.1642	0.0979	0.0919	0.4273	0.3354	0.0671	0.4092	0.3421	0.0700	0.2534	0.1834	0.0618	0.1223	0.0605	0.0834	0.1523	0.0689	0.1059	0.1225	0.0166	0.0845	0.2108	0.1263	0.0797
s007	1	26	0.1019	0.2641	0.1622	0.0525	0.1291	0.0766	0.0705	0.1283	0.0578	0.0847	0.7806	0.6959	0.0499	0.5633	0.5134	0.0689	0.2529	0.1840	0.0415	0.0878	0.0463	0.1032	0.1592	0.0560	0.1376	0.1312	-0.0064	0.1061	0.2596	0.1535	0.0560
s007	1	27	0.1138	0.2488	0.1350	0.0547	0.1009	0.0462	0.0737	0.1431	0.0694	0.0974	0.2924	0.1950	0.0510	0.3472	0.2962	0.0869	0.2426	0.1557	0.0834	0.1186	0.0352	0.0890	0.1308	0.0418	0.1368	0.1114	-0.0254	0.0996	0.2066	0.1070	0.0869
s007	1	28	0.0985	0.2357	0.1372	0.0742	0.1233	0.0491	0.0681	0.1586	0.0905	0.0855	0.6663	0.5808	0.0594	0.4318	0.3724	0.0929	0.2336	0.1407	0.0919	0.1508	0.0589	0.0708	0.1160	0.0452	0.0953	0.1024	0.0071	0.1132	0.2348	0.1216	0.0715
s007	1	29	0.1008	0.2543	0.1535	0.0589	0.1286	0.0697	0.0668	0.3326	0.2658	0.0890	0.3421	0.2531	0.0665	0.5970	0.5305	0.0533	0.1895	0.1362	0.0832	0.1482	0.0650	0.0834	0.1365	0.0531	0.1225	0.1069	-0.0156	0.1072	0.2090	0.1018	0.0876
s007	1	30	0.0892	0.2406	0.1514	0.0597	0.1093	0.0496	0.0663	0.1186	0.0523	0.0726	0.2407	0.1681	0.0723	0.3664	0.2941	0.0642	0.1994	0.1352	0.0758	0.1213	0.0455	0.0826	0.1397	0.0571	0.1265	0.1243	-0.0022	0.0914	0.2195	0.1281	0.0816
s007	1	31	0.0921	0.2081	0.1160	0.0507	0.0974	0.0467	0.0839	0.1190	0.0351	0.0942	0.2734	0.1792	0.0581	0.3265	0.2684	0.0842	0.1954	0.1112	0.0934	0.1199	0.0265	0.1064	0.1471	0.0407	0.1318	0.1053	-0.0265	0.1051	0.2557	0.1506	0.0876
s007	1	32	0.0774	0.2499	0.1725	0.0607	0.1138	0.0531	0.0810	0.1362	0.0552	0.0818	0.2755	0.1937	0.0610	0.3551	0.2941	0.0760	0.2204	0.1444	0.0913	0.1619	0.0706	0.0750	0.1104	0.0354	0.1397	0.1122	-0.0275	0.0977	0.2214	0.1237	0.0861
s007	1	33	0.1233	0.2269	0.1036	0.0584	0.0912	0.0328	0.0916	0.1806	0.0890	0.0177	0.4346	0.4169	0.0639	0.4213	0.3574	0.0874	0.2915	0.2041	0.0209	0.0838	0.0629	0.0565	0.1790	0.1225	0.1333	0.1248	-0.0085	0.1032	0.2255	0.1223	0.0768
s007	1	34	0.0774	0.1853	0.1079	0.0486	0.0996	0.0510	0.0961	0.1341	0.0380	0.0937	0.4418	0.3481	0.0615	0.4387	0.3772	0.0940	0.2577	0.1637	0.0876	0.1542	0.0666	0.1098	0.1334	0.0236	0.0839	0.0979	0.0140	0.0911	0.2396	0.1485	0.0335
s007	1	35	0.1040	0.2343	0.1303	0.0644	0.1301	0.0657	0.0850	0.1420	0.0570	0.0887	0.2278	0.1391	0.0657	0.3751	0.3094	0.0684	0.2577	0.1893	0.0948	0.1685	0.0737	0.0776	0.1012	0.0236	0.1320	0.1243	-0.0077	0.1016	0.1925	0.0909	0.1095
s007	1	36	0.1111	0.2923	0.1812	0.0631	0.1112	0.0481	0.0607	0.1600	0.0993	0.0953	0.2441	0.1488	0.0494	0.3662	0.3168	0.0781	0.2304	0.1523	0.1061	0.2067	0.1006	0.0665	0.1059	0.0394	0.1338	0.1261	-0.0077	0.1098	0.2171	0.1073	0.0869
s007	1	37	0.0845	0.8022	0.7177	0.0594	0.1299	0.0705	0.0837	0.1196	0.0359	0.0974	0.6146	0.5172	0.0570	0.3537	0.2967	0.0821	0.2597	0.1776	0.0744	0.1368	0.0624	0.0950	0.1207	0.0257	0.1217	0.1140	-0.0077	0.0887	0.2179	0.1292	0.0723
s007	1	38	0.0937	0.2968	0.2031	0.0673	0.1059	0.0386	0.0713	0.1202	0.0489	0.0750	0.3663	0.2913	0.0824	0.3886	0.3062	0.0734	0.2619	0.1885	0.0869	0.1556	0.0687	0.0911	0.1036	0.0125	0.1560	0.1285	-0.0275	0.0982	0.2327	0.1345	0.0692
s007	1	39	0.1080	0.2554	0.1474	0.0689	0.1199	0.0510	0.0639	0.1413	0.0774	0.1090	0.3227	0.2137	0.0686	0.3133	0.2447	0.0950	0.2381	0.1431	0.0940	0.1574	0.0634	0.0940	0.2157	0.1217	0.1156	0.0976	-0.0180	0.1127	0.2783	0.1656	0.0924
s007	1	40	0.0982	0.2285	0.1303	0.0715	0.1404	0.0689	0.0721	0.1360	0.0639	0.1090	0.4695	0.3605	0.0671	0.3498	0.2827	0.0839	0.2539	0.1700	0.0887	0.1434	0.0547	0.1241	0.1252	0.0011	0.1309	0.1330	0.0021	0.1003	0.5142	0.4139	0.0832
s007	1	41	0.1101	0.2488	0.1387	0.0581	0.1333	0.0752	0.0882	0.2041	0.1159	0.0990	0.8197	0.7207	0.0694	0.3998	0.3304	0.0803	0.2194	0.1391	0.0913	0.1640	0.0727	0.0810	0.1156	0.0346	0.1217	0.1079	-0.0138	0.1157	0.3990	0.2833	0.0657
s007	1	42	0.0824	0.2657	0.1833	0.0665	0.1069	0.0404	0.0908	0.1378	0.0470	0.0673	0.7201	0.6528	0.0781	0.4812	0.4031	0.0496	0.2341	0.1845	0.0644	0.1236	0.0592	0.0903	0.6448	0.5545	0.0948	0.1610	0.0662	0.1032	0.1986	0.0954	0.1093
s007	1	43	0.0861	0.2866	0.2005	0.0694	0.1636	0.0942	0.0531	0.0845	0.0314	0.0879	0.6009	0.5130	0.0737	0.3126	0.2389	0.0879	0.2468	0.1589	0.0771	0.1389	0.0618	0.0813	0.1679	0.0866	0.1214	0.1285	0.0071	0.0837	0.1950	0.1113	0.1106
s007	1	44	0.1016	0.2725	0.1709	0.0776	0.1373	0.0597	0.0784	0.8115	0.7331	0.0818	0.5460	0.4642	0.0657	0.3286	0.2629	0.0921	0.2033	0.1112	0.0913	0.1334	0.0421	0.0884	0.1151	0.0267	0.1262	0.1137	-0.0125	0.1030	0.2583	0.1553	0.0993
s007	1	45	0.1088	0.2227	0.1139	0.0623	0.1056	0.0433	0.0805	0.1367	0.0562	0.0726	0.5262	0.4536	0.0713	0.3640	0.2927	0.0750	0.2228	0.1478	0.1008	0.1371	0.0363	0.0876	0.1336	0.0460	0.1077	0.1132	0.0055	0.0927	0.3940	0.3013	0.1080
s007	1	46	0.0940	0.2248	0.1308	0.0686	0.1122	0.0436	0.0942	0.1689	0.0747	0.0694	0.4834	0.4140	0.0673	0.3571	0.2898	0.0702	0.2371	0.1669	0.0853	0.1419	0.0566	0.0805	0.1299	0.0494	0.1310	0.1198	-0.0112	0.0927	0.2029	0.1102	0.0713
s007	1	47	0.0803	0.1607	0.0804	0.0681	0.1365	0.0684	0.0800	0.1289	0.0489	0.0969	0.3750	0.2781	0.0800	0.3540	0.2740	0.0866	0.2332	0.1466	0.0763	0.1210	0.0447	0.0642	0.1400	0.0758	0.1217	0.1412	0.0195	0.0774	0.4296	0.3522	0.1172
s007	1	48	0.0964	0.2048	0.1084	0.0623	0.1096	0.0473	0.0752	0.1333	0.0581	0.0937	0.2439	0.1502	0.0776	0.3451	0.2675	0.0927	0.2133	0.1206	0.0874	0.1120	0.0246	0.1164	0.1661	0.0497	0.1267	0.3877	0.2610	0.0565	0.4752	0.4187	0.0921
s007	1	49	0.0937	0.2301	0.1364	0.0557	0.1122	0.0565	0.0676	0.1352	0.0676	0.0784	0.2568	0.1784	0.0758	0.3226	0.2468	0.0924	0.2408	0.1484	0.0541	0.1492	0.0951	0.0950	0.1497	0.0547	0.1255	0.1238	-0.0017	0.0732	0.1707	0.0975	0.0971
s007	1	50	0.0842	0.3053	0.2211	0.0684	0.1183	0.0499	0.0671	0.1500	0.0829	0.0921	0.5320	0.4399	0.0721	0.3651	0.2930	0.0684	0.2115	0.1431	0.0884	0.1566	0.0682	0.1175	0.1199	0.0024	0.0845	0.1233	0.0388	0.1103	0.2419	0.1316	0.1053
s007	2	1	0.1106	0.2488	0.1382	0.0726	0.1734	0.1008	0.0863	0.1998	0.1135	0.0971	0.5161	0.4190	0.0552	0.7802	0.7250	0.0555	0.3218	0.2663	0.0876	0.2265	0.1389	0.1014	0.1511	0.0497	0.0890	0.1679	0.0789	0.0945	0.3546	0.2601	0.0715
s007	2	2	0.1262	0.2897	0.1635	0.0721	0.1640	0.0919	0.0818	0.1985	0.1167	0.0784	0.3481	0.2697	0.0642	0.4150	0.3508	0.0863	0.2352	0.1489	0.0913	0.1743	0.0830	0.0895	0.2959	0.2064	0.1143	0.1647	0.0504	0.0977	0.2253	0.1276	0.0676
s007	2	3	0.1249	0.2452	0.1203	0.0668	0.1281	0.0613	0.0808	0.1806	0.0998	0.1008	0.3855	0.2847	0.0689	0.3846	0.3157	0.0755	0.2075	0.1320	0.0826	0.1371	0.0545	0.0995	0.1948	0.0953	0.1280	0.1423	0.0143	0.0945	0.2211	0.1266	0.0697
s007	2	4	0.0869	0.3428	0.2559	0.0636	0.1589	0.0953	0.0808	0.1692	0.0884	0.0924	0.5415	0.4491	0.0818	0.4218	0.3400	0.0747	0.2418	0.1671	0.0628	0.1500	0.0872	0.1003	0.1600	0.0597	0.0969	0.1492	0.0523	0.1043	0.2427	0.1384	0.0581
s007	2	5	0.0913	0.2406	0.1493	0.0660	0.1296	0.0636	0.0863	0.2278	0.1415	0.0977	0.4001	0.3024	0.0789	0.4007	0.3218	0.0539	0.2313	0.1774	0.0684	0.1353	0.0669	0.0813	0.1595	0.0782	0.1048	0.1299	0.0251	0.0744	0.1957	0.1213	0.0739
s007	2	6	0.1014	0.2853	0.1839	0.0708	0.1183	0.0475	0.0639	0.1336	0.0697	0.0861	0.4313	0.3452	0.0668	0.3754	0.3086	0.0774	0.2097	0.1323	0.0924	0.1498	0.0574	0.0921	0.2455	0.1534	0.1148	0.1528	0.0380	0.0665	0.3166	0.2501	0.1132
s007	2	7	0.1156	0.2884	0.1728	0.0686	0.1357	0.0671	0.0842	0.1782	0.0940	0.0964	0.2793	0.1829	0.0602	0.3474	0.2872	0.0750	0.1859	0.1109	0.0657	0.0938	0.0281	0.0863	0.1260	0.0397	0.0866	0.1177	0.0311	0.0945	0.1963	0.1018	0.0824
s007	2	8	0.0871	0.1939	0.1068	0.0681	0.1117	0.0436	0.0673	0.1494	0.0821	0.0808	0.2624	0.1816	0.0652	0.3688	0.3036	0.0847	0.1880	0.1033	0.1000	0.1312	0.0312	0.1037	0.1059	0.0022	0.0879	0.1188	0.0309	0.0858	0.1992	0.1134	0.0789
s007	2	9	0.0911	0.3752	0.2841	0.0589	0.1273	0.0684	0.0591	0.5064	0.4473	0.0618	0.3911	0.3293	0.0679	0.3301	0.2622	0.0742	0.1574	0.0832	0.0652	0.1455	0.0803	0.0982	0.1233	0.0251	0.1198	0.1145	-0.0053	0.0855	0.1952	0.1097	0.0932
s007	2	10	0.1016	0.3121	0.2105	0.0660	0.1362	0.0702	0.1095	0.2027	0.0932	0.0874	0.2571	0.1697	0.0679	0.3762	0.3083	0.0774	0.1772	0.0998	0.0631	0.1537	0.0906	0.0937	0.0924	-0.0013	0.1056	0.1167	0.0111	0.0990	0.1892	0.0902	0.0681
s007	2	11	0.0784	0.2546	0.1762	0.0644	0.1354	0.0710	0.0776	0.1209	0.0433	0.0861	0.3057	0.2196	0.0597	0.3111	0.2514	0.0623	0.1476	0.0853	0.0615	0.1321	0.0706	0.0792	0.0763	-0.0029	0.0919	0.1238	0.0319	0.1066	0.2490	0.1424	0.0681
s007	2	12	0.1029	0.2730	0.1701	0.0486	0.1455	0.0969	0.0787	0.1819	0.1032	0.0758	0.3101	0.2343	0.0710	0.4023	0.3313	0.0602	0.1748	0.1146	0.0810	0.1407	0.0597	0.1056	0.1104	0.0048	0.0731	0.1116	0.0385	0.0858	0.1881	0.1023	0.0755
s007	2	13	0.1051	0.2069	0.1018	0.0560	0.1194	0.0634	0.0715	0.1657	0.0942	0.0845	0.2732	0.1887	0.0623	0.3717	0.3094	0.0718	0.1949	0.1231	0.0863	0.1154	0.0291	0.0900	0.1128	0.0228	0.1085	0.1074	-0.0011	0.0861	0.1884	0.1023	0.0821
s007	2	14	0.1077	0.1657	0.0580	0.0689	0.1309	0.0620	0.0679	0.7160	0.6481	0.0810	0.2631	0.1821	0.0568	0.3235	0.2667	0.0465	0.1521	0.1056	0.0631	0.1273	0.0642	0.0979	0.0858	-0.0121	0.0879	0.1222	0.0343	0.0845	0.1936	0.1091	0.0668
s007	2	15	0.0998	0.1763	0.0765	0.0615	0.1199	0.0584	0.0834	0.1787	0.0953	0.0858	0.2784	0.1926	0.0634	0.4490	0.3856	0.0610	0.1582	0.0972	0.0657	0.1600	0.0943	0.0755	0.0909	0.0154	0.0892	0.1151	0.0259	0.0752	0.1799	0.1047	0.0768
s007	2	16	0.0969	0.1636	0.0667	0.0673	0.1111	0.0438	0.0771	0.8859	0.8088	0.0958	0.5906	0.4948	0.0721	0.3379	0.2658	0.0742	0.1450	0.0708	0.0623	0.1154	0.0531	0.0905	0.0916	0.0011	0.0869	0.1025	0.0156	0.0755	0.4878	0.4123	0.0993
s007	2	17	0.1201	0.2150	0.0949	0.0821	0.1850	0.1029	0.0829	0.2333	0.1504	0.0858	0.2283	0.1425	0.0731	0.3669	0.2938	0.0839	0.1647	0.0808	0.0853	0.1543	0.0690	0.0971	0.1262	0.0291	0.0853	0.0866	0.0013	0.1183	0.2921	0.1738	0.0845
s007	2	18	0.1259	0.2274	0.1015	0.0631	0.1077	0.0446	0.0779	0.1969	0.1190	0.0956	0.2481	0.1525	0.0673	0.3220	0.2547	0.0795	0.1484	0.0689	0.0855	0.1331	0.0476	0.0937	0.0975	0.0038	0.1122	0.1294	0.0172	0.1051	0.2058	0.1007	0.0847
s007	2	19	0.1190	0.2129	0.0939	0.0679	0.0896	0.0217	0.0710	0.1650	0.0940	0.0903	0.2262	0.1359	0.0692	0.3374	0.2682	0.0744	0.2341	0.1597	0.0119	0.0796	0.0677	0.0937	0.2233	0.1296	0.1502	0.1491	-0.0011	0.1051	0.2409	0.1358	0.0771
s007	2	20	0.0969	0.1858	0.0889	0.0623	0.1199	0.0576	0.0858	0.1376	0.0518	0.1008	0.2544	0.1536	0.0689	0.4389	0.3700	0.0847	0.2088	0.1241	0.0845	0.1556	0.0711	0.0921	0.0982	0.0061	0.0966	0.1164	0.0198	0.0789	0.4849	0.4060	0.0808
s007	2	21	0.1053	0.2016	0.0963	0.0573	0.1038	0.0465	0.0879	0.2370	0.1491	0.0919	0.2368	0.1449	0.0581	0.3062	0.2481	0.0708	0.1448	0.0740	0.0866	0.1474	0.0608	0.1096	0.1067	-0.0029	0.1268	0.1127	-0.0141	0.0925	0.2027	0.1102	0.0958
s007	2	22	0.1146	0.1787	0.0641	0.0576	0.1117	0.0541	0.0660	0.1391	0.0731	0.0808	0.2146	0.1338	0.0726	0.3041	0.2315	0.0766	0.1511	0.0745	0.0985	0.1329	0.0344	0.0876	0.1067	0.0191	0.1294	0.1209	-0.0085	0.0922	0.2518	0.1596	0.0321
s007	2	23	0.1138	0.2974	0.1836	0.0642	0.0951	0.0309	0.0847	0.1330	0.0483	0.0805	0.2958	0.2153	0.0671	0.3198	0.2527	0.0605	0.1329	0.0724	0.0993	0.1535	0.0542	0.0933	0.0666	-0.0267	0.1154	0.1202	0.0048	0.1019	0.2058	0.1039	0.0937
s007	2	24	0.1114	0.2235	0.1121	0.0547	0.1067	0.0520	0.0826	0.1351	0.0525	0.0942	0.2494	0.1552	0.0620	0.3508	0.2888	0.0599	0.1373	0.0774	0.0919	0.1912	0.0993	0.0689	0.0903	0.0214	0.1098	0.1270	0.0172	0.0903	0.1810	0.0907	0.0892
s007	2	25	0.1154	0.2087	0.0933	0.0671	0.1109	0.0438	0.0919	0.1474	0.0555	0.1035	0.2531	0.1496	0.0737	0.3332	0.2595	0.0850	0.1718	0.0868	0.1077	0.1764	0.0687	0.1024	0.1312	0.0288	0.1037	0.1166	0.0129	0.0898	0.2048	0.1150	0.0805
s007	2	26	0.0934	0.1656	0.0722	0.0684	0.1043	0.0359	0.0797	0.1304	0.0507	0.0842	0.2278	0.1436	0.0816	0.3662	0.2846	0.0974	0.1869	0.0895	0.1064	0.1928	0.0864	0.0800	0.0975	0.0175	0.1201	0.1116	-0.0085	0.0890	0.2625	0.1735	0.0668
s007	2	27	0.0971	0.1947	0.0976	0.0578	0.1241	0.0663	0.0747	0.1220	0.0473	0.0942	0.2494	0.1552	0.0642	0.2931	0.2289	0.0816	0.1704	0.0888	0.0679	0.1358	0.0679	0.1043	0.1242	0.0199	0.1362	0.1235	-0.0127	0.1000	0.2192	0.1192	0.0847
s007	2	28	0.0874	0.3193	0.2319	0.0620	0.0921	0.0301	0.0750	0.1452	0.0702	0.0995	0.2541	0.1546	0.0652	0.2999	0.2347	0.0979	0.1320	0.0341	0.0934	0.1666	0.0732	0.1027	0.0977	-0.0050	0.0803	0.1019	0.0216	0.0993	0.3100	0.2107	0.0924
s007	2	29	0.0953	0.1963	0.1010	0.0686	0.1106	0.0420	0.0776	0.1581	0.0805	0.0810	0.2721	0.1911	0.0710	0.2993	0.2283	0.0681	0.1180	0.0499	0.1016	0.1413	0.0397	0.1037	0.1101	0.0064	0.1262	0.1106	-0.0156	0.1003	0.2155	0.1152	0.1088
s007	2	30	0.1095	0.2015	0.0920	0.0800	0.1270	0.0470	0.0710	0.1703	0.0993	0.0879	0.6191	0.5312	0.0808	0.5046	0.4238	0.0657	0.2368	0.1711	0.0850	0.1265	0.0415	0.1051	0.0980	-0.0071	0.1040	0.1172	0.0132	0.1006	0.2047	0.1041	0.0826
s007	2	31	0.0887	0.1601	0.0714	0.0686	0.1169	0.0483	0.0771	0.1172	0.0401	0.0964	0.2331	0.1367	0.0710	0.3181	0.2471	0.0869	0.2057	0.1188	0.0905	0.1175	0.0270	0.0932	0.1125	0.0193	0.1143	0.1066	-0.0077	0.1019	0.2351	0.1332	0.0742
s007	2	32	0.1285	0.2153	0.0868	0.0589	0.1027	0.0438	0.0734	0.1241	0.0507	0.0905	0.2343	0.1438	0.0763	0.3427	0.2664	0.0837	0.1437	0.0600	0.0950	0.1466	0.0516	0.0863	0.1109	0.0246	0.1209	0.0955	-0.0254	0.1257	0.2409	0.1152	0.0805
s007	2	33	0.0966	0.2200	0.1234	0.0816	0.1167	0.0351	0.0784	0.5458	0.4674	0.0948	0.3260	0.2312	0.0744	0.6225	0.5481	0.0686	0.1330	0.0644	0.0961	0.1350	0.0389	0.0953	0.0879	-0.0074	0.1233	0.1114	-0.0119	0.0982	0.2081	0.1099	0.0850
s007	2	34	0.1006	0.1443	0.0437	0.0684	0.1149	0.0465	0.0956	0.0972	0.0016	0.1214	0.3140	0.1926	0.0892	0.3165	0.2273	0.0971	0.2046	0.1075	0.0903	0.1157	0.0254	0.0998	0.1194	0.0196	0.1016	0.1040	0.0024	0.1003	0.1989	0.0986	0.0755
s007	2	35	0.1206	0.1986	0.0780	0.0679	0.1363	0.0684	0.0948	0.1793	0.0845	0.1206	0.2834	0.1628	0.0729	0.3153	0.2424	0.1164	0.1492	0.0328	0.0887	0.1252	0.0365	0.1024	0.1011	-0.0013	0.1225	0.1032	-0.0193	0.1140	0.2414	0.1274	0.0945
s007	2	36	0.0942	0.1831	0.0889	0.0692	0.1181	0.0489	0.0737	0.1265	0.0528	0.1035	0.2666	0.1631	0.0689	0.3711	0.3022	0.0987	0.1956	0.0969	0.1040	0.1521	0.0481	0.0705	0.0938	0.0233	0.1206	0.1246	0.0040	0.0987	0.2047	0.1060	0.0800
s007	2	37	0.1164	0.1929	0.0765	0.0705	0.1038	0.0333	0.0800	0.1048	0.0248	0.1040	0.2605	0.1565	0.0734	0.3110	0.2376	0.0978	0.1461	0.0483	0.0847	0.1318	0.0471	0.0979	0.1122	0.0143	0.1278	0.1087	-0.0191	0.1152	0.2360	0.1208	0.0892
s007	2	38	0.1198	0.2488	0.1290	0.0726	0.1133	0.0407	0.0718	0.1428	0.0710	0.0985	0.2513	0.1528	0.0549	0.3532	0.2983	0.0977	0.2899	0.1922	0.1642	0.3780	0.2138	0.0932	0.1413	0.0481	0.1288	0.1219	-0.0069	0.0816	0.1813	0.0997	0.1003
s007	2	39	0.1185	0.1905	0.0720	0.0803	0.1083	0.0280	0.0995	0.1075	0.0080	0.1045	0.2599	0.1554	0.0660	0.3073	0.2413	0.0929	0.1932	0.1003	0.0776	0.1049	0.0273	0.1040	0.1228	0.0188	0.1001	0.0781	-0.0220	0.0901	0.2124	0.1223	0.0990
s007	2	40	0.1344	0.2399	0.1055	0.0665	0.1088	0.0423	0.0715	0.1423	0.0708	0.1127	0.2592	0.1465	0.0655	0.3184	0.2529	0.0855	0.1809	0.0954	0.1016	0.1394	0.0378	0.0942	0.1193	0.0251	0.1373	0.1082	-0.0291	0.1133	0.2108	0.0975	0.0884
s007	2	41	0.1370	0.2121	0.0751	0.0737	0.1173	0.0436	0.0744	0.1085	0.0341	0.0990	0.2254	0.1264	0.0726	0.3044	0.2318	0.0961	0.1458	0.0497	0.0855	0.1336	0.0481	0.0969	0.1255	0.0286	0.1191	0.1058	-0.0133	0.0948	0.2150	0.1202	0.0760
s007	2	42	0.1051	0.1874	0.0823	0.0599	0.0892	0.0293	0.0789	0.1597	0.0808	0.0721	0.2056	0.1335	0.0803	0.3181	0.2378	0.0866	0.1727	0.0861	0.0882	0.1445	0.0563	0.0876	0.1185	0.0309	0.1339	0.1127	-0.0212	0.0930	0.3082	0.2152	0.0246
s007	2	43	0.1016	0.2308	0.1292	0.0771	0.0919	0.0148	0.0958	0.1167	0.0209	0.1204	0.2903	0.1699	0.0810	0.3188	0.2378	0.0839	0.1816	0.0977	0.0929	0.1336	0.0407	0.1048	0.1035	-0.0013	0.1347	0.1272	-0.0075	0.0977	0.3968	0.2991	0.0871
s007	2	44	0.0929	0.1881	0.0952	0.0797	0.0995	0.0198	0.0853	0.1254	0.0401	0.0892	0.2190	0.1298	0.0895	0.3123	0.2228	0.1146	0.2039	0.0893	0.1037	0.1386	0.0349	0.0916	0.1014	0.0098	0.1347	0.1077	-0.0270	0.0983	0.2019	0.1036	0.0797
s007	2	45	0.1069	0.2554	0.1485	0.0694	0.1040	0.0346	0.0747	0.1280	0.0533	0.0966	0.2475	0.1509	0.0839	0.3157	0.2318	0.0845	0.1608	0.0763	0.1032	0.1302	0.0270	0.0961	0.1073	0.0112	0.1244	0.1045	-0.0199	0.1080	0.2322	0.1242	0.0853
s007	2	46	0.1040	0.2029	0.0989	0.0715	0.1077	0.0362	0.0871	0.0969	0.0098	0.0879	0.2312	0.1433	0.0803	0.2712	0.1909	0.1016	0.1690	0.0674	0.0760	0.1276	0.0516	0.0927	0.1104	0.0177	0.1183	0.1098	-0.0085	0.1022	0.2272	0.1250	0.0800
s007	2	47	0.0842	0.2008	0.1166	0.0547	0.0925	0.0378	0.0652	0.1019	0.0367	0.0985	0.2518	0.1533	0.0715	0.3748	0.3033	0.0734	0.1758	0.1024	0.0776	0.1228	0.0452	0.0890	0.1323	0.0433	0.1294	0.1153	-0.0141	0.0811	0.1979	0.1168	0.0636
s007	2	48	0.0998	0.1398	0.0400	0.0697	0.1283	0.0586	0.0824	0.0906	0.0082	0.0795	0.2196	0.1401	0.0797	0.3474	0.2677	0.0718	0.1333	0.0615	0.0750	0.1411	0.0661	0.0919	0.1041	0.0122	0.1214	0.1005	-0.0209	0.1032	0.2313	0.1281	0.0776
s007	2	49	0.0953	0.1596	0.0643	0.0657	0.0903	0.0246	0.0898	0.1175	0.0277	0.0861	0.2231	0.1370	0.0639	0.3371	0.2732	0.0858	0.1529	0.0671	0.0834	0.1722	0.0888	0.0599	0.1188	0.0589	0.1592	0.1375	-0.0217	0.1019	0.2161	0.1142	0.0839
s007	2	50	0.0977	0.2050	0.1073	0.0766	0.0734	-0.0032	0.0829	0.1325	0.0496	0.0945	0.5209	0.4264	0.0684	0.4918	0.4234	0.0729	0.2369	0.1640	0.0869	0.1126	0.0257	0.0934	0.3634	0.2700	0.1022	0.1088	0.0066	0.0948	0.1974	0.1026	0.0816
s007	3	1	0.1180	0.1757	0.0577	0.0940	0.1225	0.0285	0.1264	0.1605	0.0341	0.0950	0.3847	0.2897	0.0832	0.3604	0.2772	0.1152	0.1596	0.0444	0.1111	0.1751	0.0640	0.1159	0.0869	-0.0290	0.1444	0.1375	-0.0069	0.0993	0.1908	0.0915	0.0916
s007	3	2	0.1080	0.1839	0.0759	0.0771	0.1133	0.0362	0.1103	0.1563	0.0460	0.0921	0.2396	0.1475	0.0652	0.3474	0.2822	0.0890	0.1635	0.0745	0.1243	0.1706	0.0463	0.0927	0.0864	-0.0063	0.1402	0.1217	-0.0185	0.1006	0.1963	0.0957	0.0779
s007	3	3	0.1074	0.2060	0.0986	0.0708	0.0999	0.0291	0.0887	0.1397	0.0510	0.0908	0.2520	0.1612	0.0626	0.3271	0.2645	0.0760	0.1615	0.0855	0.1037	0.1381	0.0344	0.1135	0.1178	0.0043	0.1349	0.1383	0.0034	0.0884	0.1931	0.1047	0.0929
s007	3	4	0.1225	0.2256	0.1031	0.0869	0.1136	0.0267	0.0718	0.1462	0.0744	0.0845	0.2431	0.1586	0.0657	0.3223	0.2566	0.0861	0.1646	0.0785	0.0985	0.1324	0.0339	0.1006	0.0914	-0.0092	0.1323	0.1198	-0.0125	0.0901	0.2024	0.1123	0.0713
s007	3	5	0.0966	0.1976	0.1010	0.0541	0.0824	0.0283	0.0787	0.1468	0.0681	0.1040	0.3671	0.2631	0.0623	0.3241	0.2618	0.0798	0.1524	0.0726	0.0882	0.1139	0.0257	0.0958	0.1038	0.0080	0.1222	0.2502	0.1280	0.0760	0.1807	0.1047	0.0789
s007	3	6	0.0839	0.1825	0.0986	0.0679	0.0856	0.0177	0.0739	0.1148	0.0409	0.0702	0.1984	0.1282	0.0676	0.3257	0.2581	0.0747	0.2310	0.1563	0.0958	0.1875	0.0917	0.0956	0.1044	0.0088	0.1466	0.1304	-0.0162	0.0893	0.2465	0.1572	0.0452
s007	3	7	0.1093	0.1501	0.0408	0.0702	0.0956	0.0254	0.0913	0.1048	0.0135	0.0760	0.2214	0.1454	0.0739	0.3458	0.2719	0.0871	0.1879	0.1008	0.1095	0.1666	0.0571	0.1027	0.1091	0.0064	0.1130	0.1199	0.0069	0.0789	0.1939	0.1150	0.0602
s007	3	8	0.0974	0.1549	0.0575	0.0671	0.1025	0.0354	0.0626	0.1067	0.0441	0.0771	0.2106	0.1335	0.0568	0.3242	0.2674	0.0758	0.1674	0.0916	0.0921	0.1392	0.0471	0.0956	0.1160	0.0204	0.1344	0.1190	-0.0154	0.0893	0.1834	0.0941	0.0871
s007	3	9	0.0837	0.1372	0.0535	0.0644	0.0985	0.0341	0.0636	0.0861	0.0225	0.0787	0.2064	0.1277	0.0742	0.2886	0.2144	0.0776	0.1191	0.0415	0.0882	0.1442	0.0560	0.0904	0.0740	-0.0164	0.1162	0.1135	-0.0027	0.0821	0.1820	0.0999	0.0702
s007	3	10	0.0850	0.1343	0.0493	0.0581	0.0985	0.0404	0.0655	0.0977	0.0322	0.0818	0.2280	0.1462	0.0655	0.2830	0.2175	0.0768	0.1270	0.0502	0.0784	0.1339	0.0555	0.1172	0.0837	-0.0335	0.0974	0.1109	0.0135	0.0810	0.2094	0.1284	0.0620
s007	3	11	0.0713	0.1451	0.0738	0.0742	0.1233	0.0491	0.0726	0.0864	0.0138	0.0932	0.2391	0.1459	0.0742	0.3178	0.2436	0.0927	0.1283	0.0356	0.0660	0.1928	0.1268	0.0906	0.0837	-0.0069	0.1281	0.1257	-0.0024	0.0742	0.1913	0.1171	0.0763
s007	3	12	0.0950	0.1720	0.0770	0.0702	0.1014	0.0312	0.0908	0.1027	0.0119	0.0800	0.2046	0.1246	0.0839	0.2619	0.1780	0.1009	0.1289	0.0280	0.0890	0.1498	0.0608	0.1009	0.0824	-0.0185	0.1334	0.1222	-0.0112	0.0962	0.1980	0.1018	0.0871
s007	3	13	0.0832	0.1502	0.0670	0.0758	0.0811	0.0053	0.0839	0.1204	0.0365	0.0932	0.2104	0.1172	0.0729	0.2988	0.2259	0.0816	0.1640	0.0824	0.1027	0.1527	0.0500	0.0969	0.0935	-0.0034	0.1289	0.1151	-0.0138	0.0909	0.1887	0.0978	0.0998
s007	3	14	0.0858	0.1551	0.0693	0.0726	0.0982	0.0256	0.0882	0.0993	0.0111	0.0803	0.2085	0.1282	0.0650	0.2804	0.2154	0.0879	0.1294	0.0415	0.0750	0.1413	0.0663	0.0869	0.0951	0.0082	0.1125	0.1111	-0.0014	0.0853	0.1960	0.1107	0.0829
s007	3	15	0.0652	0.1298	0.0646	0.0665	0.1027	0.0362	0.0810	0.1151	0.0341	0.0787	0.2048	0.1261	0.0650	0.2788	0.2138	0.0969	0.1444	0.0475	0.0758	0.1392	0.0634	0.1056	0.0882	-0.0174	0.1268	0.1106	-0.0162	0.0919	0.1884	0.0965	0.0927
s007	3	16	0.0818	0.1598	0.0780	0.0644	0.0882	0.0238	0.0758	0.0964	0.0206	0.0905	0.2008	0.1103	0.0692	0.3031	0.2339	0.0800	0.1370	0.0570	0.0908	0.1366	0.0458	0.1051	0.0964	-0.0087	0.1323	0.1172	-0.0151	0.0848	0.1913	0.1065	0.0945
s007	3	17	0.0737	0.1752	0.1015	0.0478	0.0700	0.0222	0.0671	0.1054	0.0383	0.0847	0.2095	0.1248	0.0663	0.2756	0.2093	0.0892	0.1360	0.0468	0.0863	0.1292	0.0429	0.0792	0.0872	0.0080	0.1486	0.1272	-0.0214	0.0810	0.1801	0.0991	0.0818
s007	3	18	0.0795	0.1385	0.0590	0.0599	0.0964	0.0365	0.0692	0.1152	0.0460	0.0937	0.2227	0.1290	0.0602	0.2617	0.2015	0.0710	0.1466	0.0756	0.0866	0.1139	0.0273	0.0850	0.1236	0.0386	0.1198	0.1034	-0.0164	0.0792	0.2087	0.1295	0.0470
s007	3	19	0.0879	0.1443	0.0564	0.0671	0.1101	0.0430	0.0863	0.1022	0.0159	0.0929	0.6806	0.5877	0.0647	0.3524	0.2877	0.0399	0.6236	0.5837	0.0555	0.3066	0.2511	0.1154	0.1329	0.0175	0.1040	0.1346	0.0306	0.0615	0.1957	0.1342	0.0723
s007	3	20	0.0861	0.1449	0.0588	0.0650	0.0972	0.0322	0.0839	0.0913	0.0074	0.0919	0.2112	0.1193	0.0644	0.2705	0.2061	0.0913	0.1803	0.0890	0.1019	0.1313	0.0294	0.0961	0.1070	0.0109	0.1378	0.1042	-0.0336	0.0975	0.2072	0.1097	0.0705
s007	3	21	0.0800	0.1514	0.0714	0.0652	0.0940	0.0288	0.0686	0.0876	0.0190	0.0903	0.1956	0.1053	0.0744	0.2476	0.1732	0.0874	0.1405	0.0531	0.0787	0.1113	0.0326	0.1082	0.1040	-0.0042	0.1096	0.0908	-0.0188	0.0932	0.1889	0.0957	0.0821
s007	3	22	0.0676	0.1179	0.0503	0.0776	0.1365	0.0589	0.0562	0.0792	0.0230	0.0971	0.2256	0.1285	0.0760	0.3342	0.2582	0.0787	0.1690	0.0903	0.0636	0.1133	0.0497	0.1014	0.1424	0.0410	0.1314	0.1158	-0.0156	0.0913	0.2530	0.1617	0.0388
s007	3	23	0.1000	0.1596	0.0596	0.0821	0.1101	0.0280	0.1027	0.1048	0.0021	0.0948	0.2062	0.1114	0.0858	0.2841	0.1983	0.1094	0.1429	0.0335	0.0903	0.1516	0.0613	0.1029	0.1146	0.0117	0.1235	0.1013	-0.0222	0.0869	0.1873	0.1004	0.0824
s007	3	24	0.0834	0.1456	0.0622	0.0734	0.1597	0.0863	0.0731	0.5167	0.4436	0.0779	0.2178	0.1399	0.0655	0.3298	0.2643	0.0726	0.1186	0.0460	0.0903	0.1471	0.0568	0.0988	0.0827	-0.0161	0.1323	0.1132	-0.0191	0.0748	0.1763	0.1015	0.0792
s007	3	25	0.0787	0.1256	0.0469	0.0734	0.1270	0.0536	0.0626	0.0779	0.0153	0.0832	0.2017	0.1185	0.0639	0.2661	0.2022	0.0776	0.1421	0.0645	0.0684	0.1229	0.0545	0.1244	0.1017	-0.0227	0.0782	0.0964	0.0182	0.0829	0.1849	0.1020	0.1027
s007	3	26	0.0890	0.1380	0.0490	0.0597	0.1297	0.0700	0.0668	0.0557	-0.0111	0.1035	0.2236	0.1201	0.0636	0.2722	0.2086	0.0671	0.1500	0.0829	0.0826	0.1078	0.0252	0.1091	0.0993	-0.0098	0.1178	0.1022	-0.0156	0.0766	0.1847	0.1081	0.0789
s007	3	27	0.1119	0.1575	0.0456	0.0557	0.1022	0.0465	0.0671	0.0751	0.0080	0.0876	0.1934	0.1058	0.0615	0.2722	0.2107	0.0985	0.1485	0.0500	0.0979	0.1157	0.0178	0.1151	0.1313	0.0162	0.1407	0.1045	-0.0362	0.1272	0.2015	0.0743	0.0826
s007	3	28	0.0832	0.1351	0.0519	0.0721	0.1020	0.0299	0.0784	0.1001	0.0217	0.0908	0.1789	0.0881	0.0721	0.2617	0.1896	0.0903	0.1569	0.0666	0.0663	0.1031	0.0368	0.1070	0.1054	-0.0016	0.1569	0.1399	-0.0170	0.0766	0.1881	0.1115	0.0887
s007	3	29	0.0882	0.1810	0.0928	0.0615	0.0858	0.0243	0.0602	0.1027	0.0425	0.0964	0.2120	0.1156	0.0665	0.2458	0.1793	0.0869	0.1817	0.0948	0.0913	0.1067	0.0154	0.0995	0.0953	-0.0042	0.1421	0.1214	-0.0207	0.0888	0.2051	0.1163	0.1064
s007	3	30	0.0826	0.1567	0.0741	0.0742	0.0980	0.0238	0.0723	0.1072	0.0349	0.0953	0.2064	0.1111	0.0702	0.2832	0.2130	0.1006	0.2097	0.1091	0.0950	0.1173	0.0223	0.1283	0.1257	-0.0026	0.1389	0.1148	-0.0241	0.0914	0.2330	0.1416	0.0623
s007	3	31	0.1022	0.1657	0.0635	0.0787	0.1099	0.0312	0.0813	0.0827	0.0014	0.0903	0.1972	0.1069	0.0776	0.2667	0.1891	0.1024	0.1737	0.0713	0.0969	0.1110	0.0141	0.1003	0.1054	0.0051	0.1426	0.1148	-0.0278	0.0980	0.2029	0.1049	0.0905
s007	3	32	0.0744	0.1709	0.0965	0.0808	0.0840	0.0032	0.0657	0.1082	0.0425	0.0979	0.1900	0.0921	0.0689	0.7124	0.6435	0.0898	0.2023	0.1125	0.0834	0.1204	0.0370	0.1291	0.1756	0.0465	0.1162	0.1021	-0.0141	0.0861	0.1744	0.0883	0.0945
s007	3	33	0.0478	0.1538	0.1060	0.0784	0.1032	0.0248	0.0774	0.1191	0.0417	0.0784	0.1758	0.0974	0.0671	0.2516	0.1845	0.1130	0.1685	0.0555	0.0961	0.1558	0.0597	0.0946	0.0658	-0.0288	0.0943	0.1698	0.0755	0.0713	0.2153	0.1440	0.0982
s007	3	34	0.0723	0.1416	0.0693	0.0866	0.1576	0.0710	0.0584	0.0777	0.0193	0.0879	0.1892	0.1013	0.0737	0.2726	0.1989	0.1190	0.1861	0.0671	0.1048	0.0898	-0.0150	0.1022	0.1120	0.0098	0.1376	0.0990	-0.0386	0.1077	0.2055	0.0978	0.0810
[truncated: 18,666 more rows]
